# Supplementary material for: Ursodeoxycholic acid alleviates high-fat diet-induced liver injury by modulating gut microbiota-mediated bile acid metabolism: an integrated microbiota-metabolomics analysis
Source: Front Nutr. 2026 Jan 26;13:1714100. doi: 10.3389/fnut.2026.1714100 (PMC12883397; doi:10.3389/fnut.2026.1714100)
Supplement: Supplementary file 2 [file Table_2.xlsx]

## Sheet: 血清生化
ALT	1	2	3	4	5	6		AST	1	2	3	4	5	6
NC	12.73	15.87	23.52	17.39	16.57	18.26		NC	20.63	25.49	24.69	15.84	26.69	19.82
NAFLD	42.51	43.19	39.65	50.05	44.64	49.1		NAFLD	46.53	47.25	49.36	50.08	39.03	42.22
UDCAL	40.16	35.67	45.76	39.2	38.33	39.82		UDCAL	41.5	34.69	42.53	37.33	43.36	39.07
UDCAH	36.36	32.15	33.13	29.45	23.5	27.67		UDCAH	30.56	28.27	41.05	38.03	36.55	37.82
TC	1	2	3	4	5	6		TG	1	2	3	4	5	6
NC	3.45	3.16	3.82	3.56	3.73	2.96		NC	0.67	0.71	0.89	0.64	0.76	0.82
NAFLD	7.83	7.64	8.02	6.46	6.84	6.59		NAFLD	1.24	1.31	1.54	0.92	1.03	1.26
UDCAL	5.97	6.98	6.41	7.21	5.83	5.14		UDCAL	1.26	1.21	1.07	0.63	0.98	1.41
UDCAH	5.59	5.7	6.63	6.47	6.91	5.73		UDCAH	0.83	0.97	0.74	0.79	0.66	0.89
HDL-C	1	2	3	4	5	6		LDL-C	1	2	3	4	5	6
NC	3.26	3.08	3.31	2.96	3.15	3.42		NC	0.52	0.49	0.65	0.47	0.55	0.58
NAFLD	3.98	4.69	2.91	2.81	3.53	3.83		NAFLD	1.49	1.63	1.72	1.44	1.57	1.32
UDCAL	3.76	3.26	3.57	2.87	2.96	3.09		UDCAL	1.27	0.83	0.91	1.54	1.48	1.34
UDCAH	3.89	3.92	3.76	2.59	2.98	3.05		UDCAH	0.96	0.87	0.92	1.18	0.72	1.03
体重
	NC1	NC2	NC3	NC4	NC5	NC6	NAFLD1	NAFLD2	NAFLD3	NAFLD4	NAFLD5	NAFLD6	UDCAL1	UDCAL2	UDCAL3	UDCAL4	UDCAL5	UDCAL6	UDCAH1	UDCAH2	UDCAH3	UDCAH4	UDCAH5	UDCAH6
0	26.3	24.5	25.2	23.3	24.6	23.3	25.2	26.1	24.7	23.9	25	24.8	25.8	23.9	24.7	25.1	26.4	23.8	24.3	24.6	23.7	25.3	26.3	24.6
2	27.3	29.6	25.8	28.1	24.6	28.2	31.2	29.3	29.4	27.1	30.6	32.4	28.9	29.8	29.4	31.5	28.9	30.1	31.5	29.6	31.3	28.3	27.6	30.4
4	29.3	31.3	28.2	30.6	34.3	32.2	36	35.7	37.6	34.3	37.2	36.2	35.4	34	33.9	35.1	33.2	34.8	36.1	35.4	33.1	36.2	32.2	33.9
6	34.9	33.1	35.5	34.3	36.1	35.8	44.9	43	46.3	43.1	44.4	46.8	41.6	43.4	43.8	42.9	44.3	39.1	40.3	42.5	41.9	37.8	43.3	41
8	38.6	39.2	35.3	38.9	40.3	39.4	48.6	50.3	52.9	51.2	47.3	51.1	46.7	45.6	45.8	43.3	47.2	45.8	42.8	44.8	40.2	41.6	40.6	45.2
10	41.6	46.8	41.3	45.5	45.8	42.5	54.3	58.2	52.3	58.8	57	61.1	51.9	49.3	50.2	51.7	52.6	49.3	48.9	46.3	44.5	46.8	42.9	45.3
12	47.6	41.6	42.5	47	43.2	46.5	61.8	62.2	56.2	62.1	62.3	59.1	54.3	53.6	55.8	54.2	57.3	52.2	51.9	46.1	47.3	44.5	45.8	46.2
NAS评分	1	2	3	4	5	6
NC	0	0	0	1	1	0
NAFLD	3	4	2	3	3	2
UDCAL	3	2	3	2	2	3
UDCAH	2	2	2	1	1	1

## Sheet: 血清胆汁酸谱
T	NC1	NC2	NC3	HFD1	HFD3	HFD4	UDCA1	UDCA2	UDCA3
CA	57.1	96.8	49.2	89.9	92.7	71.7	22	37.7	3.62
DCA	50.2	82.9	95.6	11.7	31.6	21.6	64	66.7	47.8
CDCA	7.27	4.51	3.25	0	0.561	0	4.25	10.9	3.91
UDCA	18.9	12.7	17.3	16.6	9.28	13.4	44.2	50.6	31.2
LCA	1.83	6.55	10.8	0	0	0	21.6	1.32	2.16
GCA	0	0	0	0	0	0	0	0	0
GLCA	0	0	0	0	0	0	0	0	0
GDCA	0	0	0	0	0	0	0	0	0
GCDCA	0	0	0	0	0	0	0	0	0
GUDCA	0	0	0	0	0	0	0	0	0
TCA	196	318	294	144	216	169	177.7	132	234
TLCA	0	0.0683	0.0974	0	0	0	0	0	0
TDCA	34.8	75.4	41.7	11.9	10.9	26.6	46	17.8	29.2
TCDCA	45.8	39	65.2	6.27	4.7	9.21	9.22	9.48	26.1
TUDCA	8.61	17.1	28.9	4.41	7.68	4.71	69.8	34.2	41.3
TBA	420.51	653.028	606.047	284.78	373.421	316.22	458.77	360.7	419.29
	559.862			324.807			412.92
初级	333.68	488.11	457.85	261.18	330.921	268.02	327.17	274.88	340.13
次级	86.83	164.918	148.197	23.6	42.5	48.2	131.6	85.82	79.16
初级/次级	3.84291	2.95971	3.08946	11.0669	7.78638	5.56058	2.48609	3.20298	4.29674
	3.29736			8.13797			3.32861
结合	285.21	449.568	429.897	166.58	239.28	209.52	302.72	193.48	330.6
非结合	135.3	203.46	176.15	118.2	134.141	106.7	156.05	167.22	88.69
结合/非结合	2.10798	2.20962	2.44052	1.40931	1.78379	1.96364	1.93989	1.15704	3.72759
	2.25271			1.71891			2.27484
非12α-OH胆汁酸	167.41	238.228	262.847	50.88	64.721	75.52	259.07	191	181.67
12α-OH	253.1	414.8	343.2	233.9	308.7	240.7	199.7	169.7	237.62
NON/12	0.661438	0.574321	0.765872	0.217529	0.209657	0.313752	1.2973	1.12552	0.76454
	0.66721			0.246979			1.06245

## Sheet: 肠道菌群
#OTU ID	NAFLD1	NAFLD2	NAFLD3	NAFLD4	NAFLD5	NAFLD6	NC1	NC2	NC3	NC4	NC5	NC6	UDCA1	UDCA2	UDCA3	UDCA4	UDCA5	UDCA6	taxonomy
580e6e32fb1fe41033e84cfa6535a5e0	535	145	4304	632	938	4809	7430	86	1389	597	7600	3465	2728	823	0	1025	545	9196	k__Bacteria;p__Firmicutes_D;c__Bacilli;o__Lactobacillales;f__Lactobacillaceae;g__Ligilactobacillus
ca3052638902e26e60152e0c90fb923d	3168	2515	2586	3794	2569	5123	2116	1001	1840	1234	1694	2994	4564	5460	2643	9354	8648	4377	k__Bacteria;p__Bacteroidota;c__Bacteroidia;o__Bacteroidales;f__Muribaculaceae
4874e21e0fdbc16cd9fa4855cce7e374	46	112	3262	6	1734	1770	3608	3728	15739	5418	2334	3365	3261	1123	0	343	13	0	k__Bacteria;p__Firmicutes_D;c__Bacilli;o__Lactobacillales;f__Lactobacillaceae;g__Lactobacillus;s__Lactobacillus_johnsonii
1788792cb05dbba96b6553c9a2b4dc58	2309	697	503	683	1217	4290	7168	5965	1470	1581	1233	1861	2993	664	384	1519	1211	1833	k__Bacteria;p__Bacteroidota;c__Bacteroidia;o__Bacteroidales;f__Marinifilaceae;g__Odoribacter_865974;s__Odoribacter_laneus
0b3e9abe669f043408b55e05378c5a33	423	1661	3112	1515	1562	0	676	262	491	1366	299	7366	1111	1934	912	2129	2894	453	k__Bacteria;p__Bacteroidota;c__Bacteroidia;o__Bacteroidales;f__Bacteroidaceae;g__Alloprevotella;s__Alloprevotella_sp002933955
d6c9bd4710c87f39667880a749fa76a0	0	113	2748	6	1271	865	1321	1023	2426	1891	4697	2765	5820	1049	0	172	176	0	k__Bacteria;p__Firmicutes_D;c__Bacilli;o__Lactobacillales;f__Lactobacillaceae;g__Limosilactobacillus
a8aa485063128b1eb3f7d77bddff6e24	2151	4203	139	1074	613	721	1651	4845	578	1479	1849	1703	2479	1177	309	947	1093	109	k__Bacteria;p__Bacteroidota;c__Bacteroidia;o__Bacteroidales;f__Rikenellaceae;g__Alistipes_A_871400;s__
a538973f27cfbc114ccfcb374e048d41	695	168	956	518	780	1373	322	174	887	243	721	311	1477	5363	203	2968	3637	1427	k__Bacteria;p__Bacteroidota;c__Bacteroidia;o__Bacteroidales;f__Muribaculaceae;g__Duncaniella;s__Duncaniella_muris
1cb6a9ffdbe8a88b2de0a53b33efbf9d	1341	6122	276	2987	2039	112	138	0	13	57	329	108	739	869	811	152	875	132	k__Bacteria;p__Firmicutes_A;c__Clostridia_258483;o__Lachnospirales;f__Lachnospiraceae;g__UBA3282;s__UBA3282_sp003611805
dda9db9f90c25b6ecfe2e3644e49e715	99	160	2543	250	414	159	238	959	863	694	332	1255	1367	775	170	1366	224	187	k__Bacteria;p__Bacteroidota;c__Bacteroidia;o__Bacteroidales;f__Muribaculaceae;g__CAG_485;s__CAG_485_sp002362485
e683dcf6fcb347fb837c2c26ca8c526e	5168	631	103	3088	4715	101	1400	1990	10	729	0	9	344	150	1728	255	775	282	k__Bacteria;p__Firmicutes_A;c__Clostridia_258483;o__Lachnospirales;f__Lachnospiraceae;g__14_2;s__14_2_sp000403255
c4ff137ebc508961d2ab1b45db1ddee6	565	20	337	1416	651	18	201	830	1300	1037	202	3145	28	205	402	1728	749	170	k__Bacteria;p__Bacteroidota;c__Bacteroidia;o__Bacteroidales;f__Bacteroidaceae;g__Bacteroides_H;s__Bacteroides_H_rodentium
76e190760960476458b377a18bcd8656	2276	10156	91	957	5266	173	44	55	0	33	93	0	574	226	2363	202	284	329	k__Bacteria;p__Firmicutes_A;c__Clostridia_258483;o__Lachnospirales;f__Lachnospiraceae;g__Schaedlerella
cb38d899c737ba04e4dcce7e4472fccb	1429	214	1180	588	532	649	747	98	665	778	198	407	862	614	1016	2223	1786	2606	k__Bacteria;p__Bacteroidota;c__Bacteroidia;o__Bacteroidales;f__Muribaculaceae
d1ce9981e4bffc6bfa64816a532b7878	2919	1865	495	1751	495	626	616	633	150	276	136	293	1394	425	358	1598	765	685	k__Bacteria;p__Bacteroidota;c__Bacteroidia;o__Bacteroidales;f__Rikenellaceae;g__;s__
d4f26ebfcb46aba292e3be36449af0a5	1231	360	176	1048	656	781	802	828	795	1080	132	712	521	704	311	1504	1677	4336	k__Bacteria;p__Bacteroidota;c__Bacteroidia;o__Bacteroidales;f__Rikenellaceae;g__Alistipes_A_871400;s__Alistipes_A_871400_sp002362235
49501efeee9c2ce98f81ba0d16a4bb09	816	357	700	1047	611	1219	1102	285	592	718	241	144	1501	1531	411	1385	1093	971	k__Bacteria;p__Bacteroidota;c__Bacteroidia;o__Bacteroidales;f__Muribaculaceae
89479ec289aba6e6382af97c72bc64e9	196	981	5657	704	536	181	232	200	971	148	345	761	194	845	460	4227	676	222	k__Bacteria;p__Bacteroidota;c__Bacteroidia;o__Bacteroidales;f__Bacteroidaceae;g__Bacteroides_H;s__Bacteroides_H_acidifaciens
be2a0959182e98544c0a35f24445f958	765	366	627	950	520	1128	964	279	597	711	268	140	1531	1395	303	1272	1007	845	k__Bacteria;p__Bacteroidota;c__Bacteroidia;o__Bacteroidales;f__Muribaculaceae
dde1c2628c337ab9ee5dc7a92b2d6644	212	85	462	264	427	630	176	110	435	89	374	173	773	5183	86	1560	1910	829	k__Bacteria;p__Bacteroidota;c__Bacteroidia;o__Bacteroidales;f__Muribaculaceae;g__Duncaniella;s__Duncaniella_muris
9a88d22ae42d37ce1cbb4d533905bc71	373	100	529	276	420	721	147	108	437	107	357	177	820	4034	64	1615	1907	794	k__Bacteria;p__Bacteroidota;c__Bacteroidia;o__Bacteroidales;f__Muribaculaceae;g__Duncaniella;s__Duncaniella_muris
55a146fd2821ed0bb93a08273521e080	2485	3151	71	809	324	61	102	210	0	47	773	46	420	337	979	145	678	145	k__Bacteria;p__Firmicutes_A;c__Clostridia_258483;o__Oscillospirales;f__Ruminococcaceae;g__Anaerotruncus;s__Anaerotruncus_sp000403395
cae9ecd3103ccda192962baaff24c832	441	3737	10	8536	39	18	91	410	0	18	3418	137	326	420	147	26	16	22	k__Bacteria;p__Deferribacterota;c__Deferribacteres;o__Deferribacterales;f__Mucispirillaceae;g__Mucispirillum;s__Mucispirillum_schaedleri
43e3b56e9898d4de7a75649f36d9a84e	249	395	2310	685	334	181	79	280	432	567	46	2518	37	477	312	2910	476	91	k__Bacteria;p__Bacteroidota;c__Bacteroidia;o__Bacteroidales;f__Bacteroidaceae;g__Phocaeicola_A_858004;s__Phocaeicola_A_858004_vulgatus
4abbdd71498e0955b553324182b8a39b	1206	940	526	1362	402	398	626	181	163	133	78	829	126	849	411	1474	966	6	k__Bacteria;p__Bacteroidota;c__Bacteroidia;o__Bacteroidales;f__Muribaculaceae;g__CAG_873;s__CAG_873_sp011959565
0dfb00c8ac6f3ef0303402aee9453564	844	547	155	677	161	29	406	358	180	498	3162	215	282	403	2029	51	2232	0	k__Bacteria;p__Firmicutes_A;c__Clostridia_258483;o__Lachnospirales;f__Lachnospiraceae;g__Lacrimispora
695bf82964ff7e4a99fb6b3c9a30a573	118	24	596	289	249	1143	266	314	420	106	283	1409	823	2285	112	976	1440	741	k__Bacteria;p__Bacteroidota;c__Bacteroidia;o__Bacteroidales;f__Muribaculaceae;g__Duncaniella;s__Duncaniella_sp001689575
a13989495646b26c87c721ee3cb0ecc8	46	391	0	271	0	5	75	1349	1039	728	918	1096	2971	71	0	1103	88	309	k__Bacteria;p__Bacteroidota;c__Bacteroidia;o__Bacteroidales;f__Muribaculaceae;g__Paramuribaculum;s__Paramuribaculum_sp001689565
af3becf06deabdb07bfb73fc64d37ac8	0	0	0	0	0	0	0	0	0	0	0	0	0	0	0	0	0	0	k__Bacteria;p__Proteobacteria;c__Gammaproteobacteria;o__Enterobacterales_A_737866;f__Enterobacteriaceae_A
2bd29973c0c5341c9928462c9c6e4cb2	1015	547	1488	1055	598	308	199	199	784	40	892	352	1975	1084	67	509	575	737	k__Bacteria;p__Bacteroidota;c__Bacteroidia;o__Bacteroidales;f__Muribaculaceae;g__Duncaniella;s__Duncaniella_freteri
d93f0515190bf517184f5c44831bd408	282	346	76	286	152	1557	817	29	138	71	204	54	523	709	51	1140	1180	581	k__Bacteria;p__Actinobacteriota;c__Coriobacteriia;o__Coriobacteriales;f__Eggerthellaceae;g__Adlercreutzia_404199
ca4843325db1dcbdd6e2e3613c4b0d5a	631	167	1016	811	926	517	161	113	513	153	298	63	1476	1331	252	492	554	161	k__Bacteria;p__Bacteroidota;c__Bacteroidia;o__Bacteroidales;f__Muribaculaceae;g__CAG_873;s__CAG_873_sp011959565
c977e40b5a13cbc117ca884ffff2a8bf	1411	719	0	109	549	189	51	99	0	12	69	97	216	11	680	542	234	32	k__Bacteria;p__Firmicutes_A;c__Clostridia_258483;o__Lachnospirales;f__Lachnospiraceae;g__Schaedlerella;s__Schaedlerella_arabinosiphila
2257df35e63de3a6116e3b76f1db8d45	1049	521	1716	951	614	599	284	157	747	25	836	359	0	1136	48	523	502	677	k__Bacteria;p__Bacteroidota;c__Bacteroidia;o__Bacteroidales;f__Muribaculaceae;g__Duncaniella;s__Duncaniella_freteri
a9747eba1180c1b43bf2ae528642fd77	102	0	760	213	0	354	49	185	793	484	221	345	1816	1267	61	251	255	1181	k__Bacteria;p__Bacteroidota;c__Bacteroidia;o__Bacteroidales;f__Muribaculaceae;g__Muribaculum;s__Muribaculum_gordoncarteri
035298db5a9a231529704102d7404fdd	0	0	0	3	3	9	85	1276	640	7923	0	2887	0	0	0	0	0	3266	k__Bacteria;p__Bacteroidota;c__Bacteroidia;o__Bacteroidales;f__Bacteroidaceae;g__Prevotella
190983ff6ac2cf9453fe65a74918bba6	0	35	0	0	306	0	423	373	781	554	1699	857	1403	333	0	76	61	0	k__Bacteria;p__Firmicutes_D;c__Bacilli;o__Lactobacillales;f__Lactobacillaceae;g__Limosilactobacillus
b83c3b0a9c22d77064f3347f0d19c87e	0	0	0	0	0	0	0	4426	70	951	17	430	97	24	0	0	0	922	k__Bacteria;p__Firmicutes_A;c__Clostridia_258483;o__Lachnospirales;f__Lachnospiraceae;g__Acetatifactor;s__Acetatifactor_sp011959105
31d0c63123968067bdf35ae6c0d9d637	327	1936	567	1641	469	242	185	2020	270	509	91	834	791	576	1021	434	227	319	k__Bacteria;p__Bacteroidota;c__Bacteroidia;o__Bacteroidales;f__Rikenellaceae;g__Alistipes_A_871400;s__Alistipes_A_871400_excrementavium
f41cdf44e9304f500ebd4a35b2d7fc1e	0	0	0	0	0	10	0	2	0	800	0	315	0	0	0	166	0	0	k__Bacteria;p__Verrucomicrobiota;c__Verrucomicrobiae;o__Verrucomicrobiales;f__Akkermansiaceae;g__Akkermansia;s__Akkermansia_muciniphila_D_776786
d2c08749b043d1ebf8740b8dc877e779	658	141	45	1239	0	28	930	2262	27	86	359	16	1149	476	313	98	471	204	k__Bacteria;p__Firmicutes_A;c__Clostridia_258483;o__Lachnospirales;f__Lachnospiraceae;g__UBA3282;s__UBA3282_sp003611805
4963843613bf1797753c68ddd68820ec	27	409	4131	800	280	117	109	109	536	107	169	410	146	374	262	2272	250	132	k__Bacteria;p__Bacteroidota;c__Bacteroidia;o__Bacteroidales;f__Bacteroidaceae;g__Bacteroides_H;s__Bacteroides_H_acidifaciens
1d3d1c08cbd8058f274283addc8751ac	115	126	0	19	0	359	801	145	335	236	171	800	854	301	192	0	626	796	k__Bacteria;p__Bacteroidota;c__Bacteroidia;o__Bacteroidales;f__Muribaculaceae;g__Paramuribaculum;s__Paramuribaculum_intestinale
9799fb8cf9daeb84106c8e34d770e2f3	0	0	148	795	93	2513	0	0	8	924	51	0	171	144	838	537	627	411	k__Bacteria;p__Firmicutes_A;c__Clostridia_258483;o__TANB77;f__CAG_508;g__;s__
991968b1d61c8fe1fc40ec23c07aaaa1	117	86	772	204	304	786	562	314	603	822	153	740	1417	873	96	447	516	654	k__Bacteria;p__Bacteroidota;c__Bacteroidia;o__Bacteroidales;f__Muribaculaceae;g__UBA3263;s__UBA3263_sp001689615
90055e8f1952a16c0a0e7dbd99f3e213	11	0	0	0	272	0	289	254	691	463	1199	666	1079	250	0	48	0	0	k__Bacteria;p__Firmicutes_D;c__Bacilli;o__Lactobacillales;f__Lactobacillaceae;g__Limosilactobacillus
a152d98167b322a2fa3f65ebc5bd310c	0	293	0	1641	0	2180	0	986	0	1181	0	0	1147	0	0	0	5	1958	k__Bacteria;p__Firmicutes_A;c__Clostridia_258483;o__TANB77;f__CAG_508;g__UMGS1994;s__UMGS1994_sp900553945
b5b2d8242aa380776f033e7641bc4a77	269	226	388	302	710	471	127	0	116	110	36	309	594	439	88	269	300	1265	k__Bacteria;p__Bacteroidota;c__Bacteroidia;o__Bacteroidales;f__Muribaculaceae;g__UBA7173;s__UBA7173_sp900540205
804a5b4e01582fa6f381f143f6990ae8	726	542	30	552	277	34	33	111	0	41	61	0	274	74	1915	110	130	43	k__Bacteria;p__Firmicutes_A;c__Clostridia_258483;o__Lachnospirales;f__Lachnospiraceae;g__Kineothrix;s__Kineothrix_sp000403275
86f22f723e7795189e62537e1177aa9e	760	347	358	670	108	99	238	31	129	77	103	103	311	378	454	830	1233	530	k__Bacteria;p__Bacteroidota;c__Bacteroidia;o__Bacteroidales;f__Muribaculaceae;g__CAG_485;s__CAG_485_sp900547755
9377e1efadc050053b7c2cddf2ee8823	0	56	902	67	160	48	79	291	233	243	86	389	371	351	76	231	135	85	k__Bacteria;p__Bacteroidota;c__Bacteroidia;o__Bacteroidales;f__Muribaculaceae;g__CAG_485;s__CAG_485_sp002362485
d527e1d15a5f14725de8146dbdc50c24	0	24	0	34	0	0	793	201	603	786	110	136	492	573	0	0	337	1757	k__Bacteria;p__Bacteroidota;c__Bacteroidia;o__Bacteroidales;f__Muribaculaceae;g__Paramuribaculum;s__Paramuribaculum_sp000431155
0f89ec1fbd0693bb314337b1fe679c55	41	124	551	155	32	0	112	539	468	235	83	2356	36	153	783	523	152	35	k__Bacteria;p__Bacteroidota;c__Bacteroidia;o__Bacteroidales;f__Bacteroidaceae;g__Bacteroides_H;s__Bacteroides_H_caecimuris
87c23d75cf3470553c31954690d17492	0	0	294	174	148	478	123	154	172	71	141	693	418	1300	0	524	721	369	k__Bacteria;p__Bacteroidota;c__Bacteroidia;o__Bacteroidales;f__Muribaculaceae;g__Duncaniella;s__Duncaniella_sp001689575
e18fdda538d617b848d7d1f514df68df	218	121	297	200	89	143	148	376	471	520	482	348	315	434	164	1113	319	396	k__Bacteria;p__Bacteroidota;c__Bacteroidia;o__Bacteroidales;f__Muribaculaceae
6cc4cf44f1008c685f1c1da141632b1f	622	157	922	649	827	79	74	100	377	131	109	67	572	200	124	477	357	0	k__Bacteria;p__Bacteroidota;c__Bacteroidia;o__Bacteroidales;f__Muribaculaceae;g__CAG_873;s__CAG_873_sp011959565
bd9733880ccd93c35d3877946b20065f	218	17	123	56	782	126	451	1102	150	172	476	178	205	102	519	279	228	458	k__Bacteria;p__Firmicutes_A;c__Clostridia_258483;o__Oscillospirales;f__Oscillospiraceae_88309;g__;s__
1565d05b6f927a2f44579f47342f947e	58	0	310	140	103	82	147	135	212	56	138	684	450	1289	41	543	785	385	k__Bacteria;p__Bacteroidota;c__Bacteroidia;o__Bacteroidales;f__Muribaculaceae;g__Duncaniella;s__Duncaniella_sp001689575
aa1b7c38898717fc98646a2510a13f2b	0	0	0	0	0	0	0	0	0	0	0	0	0	0	0	0	0	0	k__Bacteria;p__Desulfobacterota_I;c__Desulfovibrionia;o__Desulfovibrionales;f__Desulfovibrionaceae;g__Mailhella;s__Mailhella_massiliensis
09201c2fda235b125730c1a7a0434615	444	4174	96	0	610	226	0	0	0	0	393	47	0	0	82	0	0	0	k__Bacteria;p__Firmicutes_A;c__Clostridia_258483;o__Lachnospirales;f__Lachnospiraceae;g__14_2;s__14_2_sp000403315
db984ef81eadfd692c3451649b7d4e4a	0	0	0	41	0	36	0	20	123	383	1726	357	38	190	308	328	1767	72	k__Bacteria;p__Firmicutes_A;c__Clostridia_258483;o__Lachnospirales;f__Lachnospiraceae;g__Eubacterium_G
436741407852a0303123f2abfd911dd3	0	0	0	0	0	0	0	0	0	0	0	0	0	0	0	0	0	0	k__Bacteria;p__Proteobacteria;c__Gammaproteobacteria;o__Enterobacterales_A_737866;f__Enterobacteriaceae_A
90c87f943e99793d7e3b68b79ceb638e	164	171	224	128	97	680	482	240	300	435	262	61	740	352	150	496	215	530	k__Bacteria;p__Bacteroidota;c__Bacteroidia;o__Bacteroidales;f__Muribaculaceae
2b2ff747469d2e178c4c6273485e41c4	180	292	0	0	0	551	334	51	121	79	220	296	343	483	144	0	221	288	k__Bacteria;p__Bacteroidota;c__Bacteroidia;o__Bacteroidales;f__Muribaculaceae;g__Paramuribaculum;s__Paramuribaculum_intestinale
de7b16e02e485e58c887c099c167aece	0	0	24	0	0	1657	0	0	0	65	18	109	218	902	25	443	1640	53	k__Bacteria;p__Bacteroidota;c__Bacteroidia;o__Bacteroidales;f__Muribaculaceae;g__UBA7173;s__UBA7173_sp004102805
254b792102c81c7f05959306e06796d7	302	197	378	408	314	30	113	12	21	35	228	27	720	640	87	1010	630	29	k__Bacteria;p__Bacteroidota;c__Bacteroidia;o__Bacteroidales;f__Muribaculaceae
2d9a9b04b38ac2d4f39f1fa3c299991d	0	16	112	0	311	54	0	9	479	1077	0	107	887	4	0	0	0	0	k__Bacteria;p__Firmicutes_D;c__Bacilli;o__Lactobacillales;f__Lactobacillaceae;g__Lactobacillus;s__Lactobacillus_intestinalis
01ce6d72d2b892516d6f9509ef0f6028	1517	2932	0	0	586	8	0	18	0	0	22	0	57	30	226	11	170	0	k__Bacteria;p__Firmicutes_A;c__Clostridia_258483;o__Lachnospirales;f__Lachnospiraceae;g__1XD42_69;s__1XD42_69_sp009911505
4cdc1e6b2d4b3814058a50f0ccae402f	14	0	31	0	0	140	263	175	1599	1476	118	977	19	29	35	39	27	115	k__Bacteria;p__Bacteroidota;c__Bacteroidia;o__Bacteroidales;f__Muribaculaceae;g__UBA7173;s__UBA7173_sp002491305
aba97b8d0b6b1a08553344132052f2e9	245	130	0	145	24	0	61	99	0	15	86	18	271	57	1902	91	146	0	k__Bacteria;p__Firmicutes_A;c__Clostridia_258483;o__Lachnospirales;f__Lachnospiraceae;g__Kineothrix;s__Kineothrix_sp000403275
ddd26a75489a6bac4ca1db5b4bd62cda	0	0	0	0	0	13	252	1462	1342	213	279	616	210	0	0	285	278	563	k__Bacteria;p__Bacteroidota;c__Bacteroidia;o__Bacteroidales;f__Muribaculaceae;g__Duncaniella;s__Duncaniella_sp001689575
4735938128d608dbacf852d85ae95e32	0	0	0	0	0	0	621	0	217	862	5064	0	172	0	0	0	0	336	k__Bacteria;p__Firmicutes_A;c__Clostridia_258483;o__Lachnospirales;f__Lachnospiraceae;g__UBA3282;s__
6959e8c53738fb6627e176a32064c6b7	777	1524	0	1385	0	28	62	1700	0	0	63	0	95	77	18	463	80	0	k__Bacteria;p__Firmicutes_A;c__Clostridia_258483;o__Lachnospirales;f__Lachnospiraceae;g__UBA3282;s__UBA3282_sp003611805
77ac311dc02a60b2e6aa82c4b30a6f8d	1341	290	83	1391	76	13	24	65	0	0	82	42	32	39	75	55	50	0	k__Bacteria;p__Firmicutes_A;c__Clostridia_258483;o__Lachnospirales;f__Lachnospiraceae;g__Ventrimonas;s__Ventrimonas_sp003611875
92251a29dbfbfbb2d23b8d35dd29adc7	77	98	10	119	905	1912	0	0	0	0	169	0	163	100	110	0	0	15	k__Bacteria;p__Patescibacteria;c__Saccharimonadia;o__Saccharimonadales;f__Nanosyncoccaceae;g__Nanosyncoccus;s__Nanosyncoccus_sp003979185
862cf8747ab3cc5d1da32558fd499955	1126	751	370	682	494	552	103	84	84	136	29	54	461	157	165	676	160	110	k__Bacteria;p__Bacteroidota;c__Bacteroidia;o__Bacteroidales;f__Rikenellaceae;g__Tidjanibacter;s__Tidjanibacter_inops_A
2aa19f1e311fa3e09210d940f8f3f7d0	780	251	0	520	71	0	99	239	0	39	0	0	184	80	1469	374	589	112	k__Bacteria;p__Firmicutes_A;c__Clostridia_258483;o__Lachnospirales;f__Lachnospiraceae;g__UBA3282;s__UBA3282_sp003611805
c02ff138bb6ae439aee20708868bc51a	1134	707	432	692	535	570	103	0	0	105	47	58	429	174	192	668	124	127	k__Bacteria;p__Bacteroidota;c__Bacteroidia;o__Bacteroidales;f__Rikenellaceae;g__Tidjanibacter;s__Tidjanibacter_inops_A
846b2856611de36be9de386e00ac75e6	668	112	20	309	304	18	6	37	0	16	132	203	82	54	192	36	190	0	k__Bacteria;p__Firmicutes_A;c__Clostridia_258483;o__Lachnospirales;f__Lachnospiraceae;g__Kineothrix;s__Kineothrix_sp000403275
3997d85c19644ae370fb789d6a986963	79	0	0	0	0	419	364	114	325	132	168	94	351	168	64	330	150	1392	k__Bacteria;p__Bacteroidota;c__Bacteroidia;o__Bacteroidales;f__Muribaculaceae
96f552bf602c891c43f5987eb3b24850	47	196	0	0	0	0	0	0	0	0	0	0	86	0	81	399	353	0	k__Bacteria;p__Bacteroidota;c__Bacteroidia;o__Bacteroidales;f__Rikenellaceae;g__Alistipes_A_871400;s__
2e99974d410985858e6497366402c3a3	97	0	105	82	33	288	214	118	263	310	125	56	511	280	86	680	375	185	k__Bacteria;p__Bacteroidota;c__Bacteroidia;o__Bacteroidales;f__Muribaculaceae
c14e5c6d98c012f188a024ea9052c3df	12	0	0	108	52	0	18	463	0	0	75	0	10	16	0	0	332	24	k__Bacteria;p__Firmicutes_A;c__Clostridia_258483;o__Lachnospirales;f__Lachnospiraceae;g__UBA3282;s__UBA3282_sp003611805
f94dccbb00282a72a4179a911ec64af6	79	0	0	28	0	18	85	327	0	100	194	67	154	56	470	38	211	7	k__Bacteria;p__Firmicutes_A;c__Clostridia_258483;o__Lachnospirales;f__Lachnospiraceae;g__Kineothrix;s__Kineothrix_sp000403275
fa872ab86a2e1eb7c91355e1a50de8fb	24	0	0	0	0	250	46	112	652	24	0	114	415	286	0	112	311	175	k__Bacteria;p__Bacteroidota;c__Bacteroidia;o__Bacteroidales;f__Muribaculaceae;g__Duncaniella;s__Duncaniella_dubosii
4ef327573b7ddb70aa215efed04dcaa3	39	0	0	112	0	23	42	241	0	23	100	0	59	0	340	42	114	13	k__Bacteria;p__Firmicutes_A;c__Clostridia_258483;o__Lachnospirales;f__Lachnospiraceae;g__Kineothrix;s__Kineothrix_sp000403275
e049d23fca915a5afa9ae0ff4b5f51e9	301	265	612	324	796	0	0	0	0	0	0	0	158	0	135	253	343	0	k__Bacteria;p__Bacteroidota;c__Bacteroidia;o__Bacteroidales;f__Muribaculaceae;g__UBA7173;s__UBA7173_sp900540205
40e6ddf4e79aedae82bb2ebd4e5a4daa	812	0	48	382	274	139	500	1012	120	234	233	176	695	26	0	0	0	157	k__Bacteria;p__Bacteroidota;c__Bacteroidia;o__Bacteroidales;f__Rikenellaceae;g__Alistipes_A_871400;s__
a44adb825dbd071ea6ee63c67e14ca1b	105	377	0	373	371	0	58	0	43	0	128	75	0	220	116	1972	241	0	k__Bacteria;p__Bacteroidota;c__Bacteroidia;o__Bacteroidales;f__Bacteroidaceae;g__Bacteroides_H;s__Bacteroides_H_acidifaciens
ac9cb5a3e47a162d622fc275fa6526bd	70	13	60	53	74	377	152	146	183	572	115	42	309	535	50	363	237	131	k__Bacteria;p__Bacteroidota;c__Bacteroidia;o__Bacteroidales;f__Muribaculaceae
88e84b5bce2374975d19c3e214fddbc4	36	0	305	180	0	301	0	75	307	148	65	157	634	460	35	108	101	363	k__Bacteria;p__Bacteroidota;c__Bacteroidia;o__Bacteroidales;f__Muribaculaceae;g__Muribaculum;s__Muribaculum_gordoncarteri
59f13d72e9fa3d4978df9a218f08bed5	168	438	0	27	0	0	348	74	0	0	188	71	445	14	305	25	80	50	k__Bacteria;p__Firmicutes_A;c__Clostridia_258483;o__Lachnospirales;f__Lachnospiraceae;g__COE1;s__
4ec1da0aa445180916c93e8ffe5359df	882	359	68	479	389	0	62	137	5	24	34	41	85	46	84	135	127	34	k__Bacteria;p__Firmicutes_A;c__Clostridia_258483;o__Oscillospirales;f__Ruminococcaceae;g__Paludicola;s__Paludicola_psychrotolerans
b51e73603e310738a85d4a65d346d295	132	33	0	0	36	49	52	36	0	13	112	65	116	99	219	100	125	48	k__Bacteria;p__Firmicutes_A;c__Clostridia_258483;o__Lachnospirales;f__Lachnospiraceae
6fe1a3036be5be940895c08efabbd580	43	5	664	160	301	125	241	115	91	101	9	188	91	75	22	155	169	73	k__Bacteria;p__Bacteroidota;c__Bacteroidia;o__Bacteroidales;f__UBA932;g__Cryptobacteroides;s__Cryptobacteroides_sp900546395
177794e57588e522bd639f3a976b95d8	0	0	0	0	0	0	0	90	1979	887	0	0	0	0	0	0	0	0	k__Bacteria;p__Bacteroidota;c__Bacteroidia;o__Bacteroidales;f__Muribaculaceae;g__Muribaculum;s__Muribaculum_gordoncarteri
631cedc19934daded2a9522f50ac9fdd	188	512	67	415	581	135	222	212	0	36	136	23	159	146	197	93	150	111	k__Bacteria;p__Firmicutes_A;c__Clostridia_258483;o__Oscillospirales;f__Oscillospiraceae_88309;g__Lawsonibacter
65b38582c7cea190f2b3f269d2fb56a7	10	316	22	780	424	969	64	0	23	0	96	0	62	30	34	32	0	21	k__Bacteria;p__Patescibacteria;c__Saccharimonadia;o__Saccharimonadales;f__Nanosyncoccaceae;g__Nanosyncoccus;s__Nanosyncoccus_sp003979185
c5faa1c1c935f2db18726acd795bf4f8	765	0	0	226	247	102	492	978	77	234	218	145	603	0	0	0	0	165	k__Bacteria;p__Bacteroidota;c__Bacteroidia;o__Bacteroidales;f__Rikenellaceae;g__Alistipes_A_871400;s__
728e9165fec7e72a0febc048643b3813	186	727	55	469	1854	70	86	124	0	0	0	33	92	107	277	94	111	116	k__Bacteria;p__Firmicutes_A;c__Clostridia_258483;o__Oscillospirales;f__Oscillospiraceae_88309
c49f2780504f9b242a354a2df0cce0b6	479	170	26	347	0	239	401	0	43	234	446	0	207	36	222	0	190	0	k__Bacteria;p__Firmicutes_A;c__Clostridia_258483;o__Lachnospirales;f__Lachnospiraceae;g__Eubacterium_F;s__Eubacterium_F_sp000687695
b89f5172ea297ff1e32d2b0fc2436d6b	879	121	0	530	767	0	328	323	0	135	0	0	0	0	306	45	155	43	k__Bacteria;p__Firmicutes_A;c__Clostridia_258483;o__Lachnospirales;f__Lachnospiraceae;g__14_2;s__14_2_sp000403255
68f425ae9df0d1766074c48d446c378a	50	0	71	47	52	190	183	86	221	365	112	24	315	295	54	441	340	109	k__Bacteria;p__Bacteroidota;c__Bacteroidia;o__Bacteroidales;f__Muribaculaceae
2cf69a0deda24b324abc767ce2490ba3	91	650	57	17	274	12	0	33	0	0	47	53	77	119	1066	67	33	60	k__Bacteria;p__Firmicutes_A;c__Clostridia_258483;o__Oscillospirales;f__Oscillospiraceae_88309
16d4f98794ee4fe8f7dcba0e9ffe8894	0	0	0	0	0	0	0	0	0	0	0	0	1150	137	0	0	0	112	k__Bacteria;p__Bacteroidota;c__Bacteroidia;o__Bacteroidales;f__Rikenellaceae;g__Rikenella;s__Rikenella_microfusus
d5350b7e553467c43c9ae74c5ce3c30b	102	64	241	70	69	48	42	92	565	114	26	396	14	159	17	205	224	92	k__Bacteria;p__Bacteroidota;c__Bacteroidia;o__Bacteroidales;f__Bacteroidaceae;g__Bacteroides_H;s__Bacteroides_H_acidifaciens
5cb9e352f6d920e5677f67e27b7e74c5	235	812	14	377	275	11	60	121	5	39	94	34	48	67	301	116	110	152	k__Bacteria;p__Firmicutes_B_370539;c__Dehalobacteriia;o__Dehalobacteriales;f__Dehalobacteriaceae;g__;s__
0fc4df615a3dd054b75d52a6a17cdda4	58	72	68	185	72	1	675	417	256	657	76	646	91	119	141	160	89	111	k__Bacteria;p__Bacteroidota;c__Bacteroidia;o__Bacteroidales;f__Rikenellaceae;g__Alistipes_A_871400;s__Alistipes_A_871400_sp002362235
fcf3b162bea187f20c46ae845ea2c0e6	92	0	120	81	83	190	322	0	149	125	85	332	539	201	0	130	49	120	k__Bacteria;p__Bacteroidota;c__Bacteroidia;o__Bacteroidales;f__Muribaculaceae
47594c6973f6ec1f1361dea292bad33b	0	0	0	0	0	0	0	116	12	31	0	0	0	0	0	0	0	0	k__Bacteria;p__Bacteroidota;c__Bacteroidia;o__Bacteroidales;f__Muribaculaceae
9f2af4061ab96129a0bc8ab3afe88916	0	0	0	0	0	0	0	0	0	0	0	0	0	0	0	0	0	0	k__Bacteria;p__Proteobacteria;c__Gammaproteobacteria;o__Enterobacterales_A_737866;f__Enterobacteriaceae_A
c2c7ac62091b599bb2973aa4913b6ce8	42	48	0	24	0	47	539	75	12	1592	413	191	92	48	0	0	18	10	k__Bacteria;p__Bacteroidota;c__Bacteroidia;o__Bacteroidales;f__Rikenellaceae;g__Alistipes_A_871400
53982921aa877718c0c1b375b65c6e4c	264	2181	24	190	0	13	63	26	14	20	0	31	36	42	89	37	10	23	k__Bacteria;p__Desulfobacterota_I;c__Desulfovibrionia;o__Desulfovibrionales;f__Desulfovibrionaceae;g__Desulfovibrio_R_446353;s__Desulfovibrio_R_446353_sp011039135
da08e074a64dec08f2751349fc3810df	72	71	110	0	82	191	327	96	138	92	84	331	470	232	28	152	64	0	k__Bacteria;p__Bacteroidota;c__Bacteroidia;o__Bacteroidales;f__Muribaculaceae
57c9d3c75661b9e08dadfaec42124761	38	7	38	0	0	362	13	328	626	493	68	104	383	18	0	21	113	66	k__Bacteria;p__Bacteroidota;c__Bacteroidia;o__Bacteroidales;f__Muribaculaceae;g__CAG_485;s__CAG_485_sp002493045
0e8c34ce8f7d67a15fdc644f3d819fc2	0	0	9	193	0	739	28	0	40	59	0	33	248	0	341	781	76	30	k__Bacteria;p__Firmicutes_A;c__Clostridia_258483;o__TANB77;f__CAG_508;g__CAG_269;s__CAG_269_sp000431335
643a2c1e38ac4299e6a8d759232b6ff8	96	62	0	114	48	284	173	0	29	36	32	27	105	37	0	172	35	107	k__Bacteria;p__Actinobacteriota;c__Coriobacteriia;o__Coriobacteriales;f__Eggerthellaceae;g__Adlercreutzia_404257;s__Adlercreutzia_mucosicola
1c08eac408152f2aa11efe1b970ec1c4	937	0	0	586	0	0	0	27	0	0	29	0	147	181	0	166	147	0	k__Bacteria;p__Firmicutes_A;c__Clostridia_258483;o__Lachnospirales;f__Lachnospiraceae;g__Ventrimonas;s__Ventrimonas_sp003611875
fd0c7f7a5e6481b0b43d424fd952a165	0	59	20	0	0	38	386	55	0	1493	413	224	99	61	0	0	0	0	k__Bacteria;p__Bacteroidota;c__Bacteroidia;o__Bacteroidales;f__Rikenellaceae;g__Alistipes_A_871400
fa43d7d2e6f36af0813ef2772cc6fb8e	544	148	15	212	165	0	178	125	0	0	100	0	55	44	223	57	65	0	k__Bacteria;p__Firmicutes_A;c__Clostridia_258483;o__Lachnospirales;f__Lachnospiraceae
7e2646370904a3f0914c046472c7b57b	39	0	0	76	76	0	300	436	508	368	56	64	620	87	37	71	178	149	k__Bacteria;p__Bacteroidota;c__Bacteroidia;o__Bacteroidales;f__Muribaculaceae;g__Muribaculum;s__Muribaculum_intestinale
6f3fd590f4f49a40051991fa55817f65	137	88	197	176	158	17	43	21	22	21	114	27	364	305	51	647	266	14	k__Bacteria;p__Bacteroidota;c__Bacteroidia;o__Bacteroidales;f__Muribaculaceae;g__Muribaculum;s__Muribaculum_gordoncarteri
de40a51834e4871a23a04e90b3823d21	409	0	0	28	19	0	0	16	0	0	9	16	33	24	40	136	106	11	k__Bacteria;p__Firmicutes_A;c__Clostridia_258483;o__Lachnospirales;f__Lachnospiraceae;g__Ventrimonas
70d28dda16413da92352d8686f89107b	0	0	0	0	0	270	0	63	667	32	70	107	208	542	31	108	350	0	k__Bacteria;p__Bacteroidota;c__Bacteroidia;o__Bacteroidales;f__Muribaculaceae;g__Duncaniella;s__Duncaniella_dubosii
fcce3f200bd3b3643f7b04b82bc63398	183	487	26	28	0	28	26	60	0	0	73	36	48	176	636	290	109	13	k__Bacteria;p__Firmicutes_A;c__Clostridia_258483;o__Oscillospirales;f__Oscillospiraceae_88309;g__Enterenecus;s__Enterenecus_sp004560375
c2887963d7e74fbeeb2813d4f626f05a	817	34	0	520	120	29	62	32	0	0	91	38	96	83	52	0	39	35	k__Bacteria;p__Firmicutes_A;c__Clostridia_258483;o__Lachnospirales;f__Lachnospiraceae
293698ef88f175558c291c62c6507260	164	78	204	213	154	11	59	0	0	24	147	15	335	321	35	341	312	0	k__Bacteria;p__Bacteroidota;c__Bacteroidia;o__Bacteroidales;f__Muribaculaceae
da68ce773892c899131a8f1ee11e79bf	69	68	34	216	51	82	535	392	5	308	99	654	120	109	115	211	88	135	k__Bacteria;p__Bacteroidota;c__Bacteroidia;o__Bacteroidales;f__Rikenellaceae;g__Alistipes_A_871400;s__Alistipes_A_871400_sp002362235
c66c8e94cad3553255a16f5334724218	0	20	0	0	0	1178	0	30	10	0	0	0	37	0	0	0	0	97	k__Bacteria;p__Firmicutes_A;c__Clostridia_258483;o__TANB77;f__CAG_508;g__CAG_269;s__
a96f3f1f92498ba591cd02e7e12a2d6a	0	0	0	0	0	0	0	0	0	0	0	0	0	0	0	0	0	0	k__Bacteria;p__Firmicutes_A;c__Clostridia_258483;o__Lachnospirales;f__Lachnospiraceae;g__UBA9414;s__
2a0750ba773a8db2aa3086bfceb7003a	0	113	0	217	320	1269	0	0	36	0	152	0	0	0	0	0	0	0	k__Bacteria;p__Firmicutes_A;c__Clostridia_258483;o__TANB77;f__CAG_508;g__CAG_269;s__CAG_269_sp000431335
d513bfb93e05c73c1821a1371889e73f	0	0	47	0	0	75	363	139	660	640	143	280	122	81	126	61	68	93	k__Bacteria;p__Bacteroidota;c__Bacteroidia;o__Bacteroidales;f__Muribaculaceae;g__UBA7173;s__UBA7173_sp002491305
fc004b68f5caab99821dfe27910f96fd	489	13	0	122	41	21	32	0	0	0	69	0	205	19	0	0	27	47	k__Bacteria;p__Firmicutes_A;c__Clostridia_258483;o__Lachnospirales;f__Lachnospiraceae;g__Ventrimonas;s__Ventrimonas_sp003611875
9a540223e2e8a6122b68eb7dd3dcca74	0	0	0	0	0	0	0	1165	0	209	0	78	97	0	0	0	0	611	k__Bacteria;p__Firmicutes_A;c__Clostridia_258483;o__Lachnospirales;f__Lachnospiraceae;g__Acetatifactor;s__Acetatifactor_sp011959105
03e9f73671e5352143a7eae664c18ef6	67	29	50	73	25	84	189	141	485	211	27	711	164	28	43	81	88	151	k__Bacteria;p__Bacteroidota;c__Bacteroidia;o__Bacteroidales;f__Muribaculaceae
95f9d03952e0066344583b003fe51ca3	0	33	24	43	119	59	151	230	223	294	53	171	235	162	0	98	186	237	k__Bacteria;p__Bacteroidota;c__Bacteroidia;o__Bacteroidales;f__Muribaculaceae;g__Muribaculum;s__Muribaculum_intestinale
8dcae3fc51277e59081ba0b7d8ad7cdd	126	2000	0	49	20	0	6	26	0	9	442	6	70	0	625	9	5	3	k__Bacteria;p__Firmicutes_A;c__Clostridia_258483;o__Lachnospirales;f__Lachnospiraceae;g__Schaedlerella;s__Mediterraneibacter_glycyrrhizinilyticus
4b26f4778cad998ebded50fa57de6c60	0	0	0	0	0	60	874	387	9	177	483	0	201	125	0	0	0	17	k__Bacteria;p__Firmicutes_A;c__Clostridia_258483;o__Lachnospirales;f__Lachnospiraceae;g__UBA3282;s__UBA3282_sp003611805
59a45e5f4c5569ee7765f9dd81f5f797	0	15	22	6	18	0	607	149	518	268	17	643	0	27	12	120	52	110	k__Bacteria;p__Bacteroidota;c__Bacteroidia;o__Bacteroidales;f__Bacteroidaceae;g__Bacteroides_H
b3cbb81a06f2d1fb51f3c94daf291f95	0	0	0	0	0	166	26	0	164	0	0	0	413	638	0	50	116	103	k__Bacteria;p__Bacteroidota;c__Bacteroidia;o__Bacteroidales;f__Muribaculaceae;g__CAG_873;s__CAG_873_sp011959565
39477114968c70284a82729ca86a13e6	85	116	98	112	123	181	88	31	77	98	78	0	0	177	37	212	118	391	k__Bacteria;p__Bacteroidota;c__Bacteroidia;o__Bacteroidales;f__Muribaculaceae
a45beb76b33a1b326c0d4e305caa0086	352	443	55	102	777	13	30	0	0	0	0	0	63	32	386	53	463	90	k__Bacteria;p__Firmicutes_A;c__Clostridia_258483;o__Lachnospirales;f__Lachnospiraceae;g__14_2;s__
0efda8f2cced2700b849f58f9187e551	0	0	0	0	0	67	94	48	657	498	84	442	0	0	9	20	0	88	k__Bacteria;p__Bacteroidota;c__Bacteroidia;o__Bacteroidales;f__Muribaculaceae;g__UBA7173;s__UBA7173_sp002491305
04163381fafe1200780bf8c741f214f9	0	0	0	0	0	245	0	0	0	0	0	0	462	591	0	0	116	80	k__Bacteria;p__Bacteroidota;c__Bacteroidia;o__Bacteroidales;f__Muribaculaceae;g__CAG_873;s__CAG_873_sp011959565
db9c4248f285d66eb198034d94ed110b	389	0	0	118	14	0	18	66	0	33	18	15	112	23	60	78	79	36	k__Bacteria;p__Firmicutes_A;c__Clostridia_258483;o__Lachnospirales;f__Lachnospiraceae
67f3faab80740639f2f44c78e90131f2	0	0	0	0	0	258	118	0	11	75	0	191	153	225	0	0	0	594	k__Bacteria;p__Bacteroidota;c__Bacteroidia;o__Bacteroidales;f__Muribaculaceae;g__UBA7173;s__UBA7173_sp900540205
9b2fbbf86a73710e54525c84d8fafec0	267	42	0	71	0	63	0	21	0	0	0	0	126	0	0	110	41	717	k__Bacteria;p__Firmicutes_A;c__Clostridia_258483;o__Lachnospirales;f__Lachnospiraceae;g__Schaedlerella;s__
f2332846850b6f65b9996860e5f861b4	47	16	18	97	16	83	155	16	77	55	25	12	86	79	8	172	93	87	k__Bacteria;p__Actinobacteriota;c__Coriobacteriia;o__Coriobacteriales;f__Eggerthellaceae;g__QWKK01;s__
c0dd14772e6edd2880df59375cd9af7f	120	0	0	0	0	0	169	65	0	28	292	0	227	0	344	0	101	70	k__Bacteria;p__Firmicutes_A;c__Clostridia_258483;o__Lachnospirales;f__Lachnospiraceae;g__COE1;s__
60e127d6da15bdc53cdb949ea6a15bb2	0	439	0	64	0	0	0	0	0	0	0	23	0	0	0	0	0	0	k__Bacteria;p__Firmicutes_A;c__Clostridia_258483;o__Lachnospirales;f__Lachnospiraceae;g__Schaedlerella;s__Schaedlerella_sp000403295
c51e58b029b4d906224ae3ed50488923	0	50	0	131	0	356	0	65	50	44	127	43	250	0	47	0	60	0	k__Bacteria;p__Firmicutes_A;c__Clostridia_258483;o__TANB77;f__CAG_508;g__;s__
22a56d67ead5f8e88526bf1c2b22e00f	0	66	139	109	556	27	131	172	0	57	91	43	22	52	138	206	201	36	k__Bacteria;p__Firmicutes_A;c__Clostridia_258483;o__Oscillospirales;f__Oscillospiraceae_88309;g__Lawsonibacter;s__Lawsonibacter_sp000492175
9030732f11658414f227b824668cfcdc	25	0	0	40	0	0	23	19	0	0	45	0	78	310	0	0	0	121	k__Bacteria;p__Firmicutes_A;c__Clostridia_258483;o__Lachnospirales;f__Lachnospiraceae;g__Ventrimonas;s__Ventrimonas_sp003611875
f0098dc54a3ab763dd7d6300566a6697	419	690	235	122	381	23	0	134	0	0	88	0	46	31	0	26	9	0	k__Bacteria;p__Firmicutes_A;c__Clostridia_258483;o__Lachnospirales;f__Lachnospiraceae;g__Kineothrix;s__Kineothrix_sp000403275
8a92c2598309694a6dd355f662fa7637	0	0	0	0	0	0	272	147	13	1967	670	0	20	0	0	19	0	104	k__Bacteria;p__Firmicutes_A;c__Clostridia_258483;o__Oscillospirales;f__Ruminococcaceae;g__Ruminococcus_C_59129;s__Ruminococcus_C_59129_flavefaciens_F
96fb7b4531a76258dc95ad178007d271	35	19	0	0	257	0	111	10	0	419	51	11	0	0	19	0	0	161	k__Bacteria;p__Firmicutes_A;c__Clostridia_258483;o__Lachnospirales;f__Lachnospiraceae
b83c72250f56cf1487548123db9cec78	0	0	0	0	0	1020	0	0	0	0	0	0	51	0	0	0	0	65	k__Bacteria;p__Firmicutes_A;c__Clostridia_258483;o__TANB77;f__CAG_508;g__CAG_269;s__
8335ca0675874f806e722c4dad199e9c	0	0	0	0	0	37	0	27	28	32	0	17	21	201	0	176	5	7	k__Bacteria;p__Firmicutes_A;c__Clostridia_258483;o__Lachnospirales;f__Lachnospiraceae
a44697d04dd84d081e4d67345935ac00	0	0	50	0	0	201	158	0	172	70	89	43	217	87	0	161	0	718	k__Bacteria;p__Bacteroidota;c__Bacteroidia;o__Bacteroidales;f__Muribaculaceae
7ddf12120f51c3767debac3d2e618876	67	1217	31	0	158	79	0	0	0	0	152	0	0	12	11	0	13	0	k__Bacteria;p__Firmicutes_A;c__Clostridia_258483;o__Lachnospirales;f__Lachnospiraceae;g__14_2;s__14_2_sp000403315
ceaf24db7313639856f91374712a56af	103	104	19	154	46	68	58	59	48	87	74	14	75	95	67	124	314	292	k__Bacteria;p__Firmicutes_A;c__Clostridia_258483;o__Oscillospirales;f__Oscillospiraceae_88309;g__Limivicinus;s__Limivicinus_sp002320035
426799d79565cf0cd3e05480ea2e50fe	84	98	0	128	18	0	0	0	0	0	238	10	25	16	21	0	0	0	k__Bacteria;p__Firmicutes_A;c__Clostridia_258483;o__Lachnospirales;f__Lachnospiraceae;g__UBA3282;s__UBA3282_sp003611805
900de1404cbc1c793d4b6984ac7278fe	0	0	0	0	0	576	0	0	0	0	0	51	76	307	0	160	516	22	k__Bacteria;p__Bacteroidota;c__Bacteroidia;o__Bacteroidales;f__Muribaculaceae;g__UBA7173;s__UBA7173_sp004102805
758f45840772f3d03c6c4c2b27e6c381	0	0	0	54	0	14	37	82	189	126	56	1694	0	45	37	0	0	67	k__Bacteria;p__Bacteroidota;c__Bacteroidia;o__Bacteroidales;f__Tannerellaceae;g__Parabacteroides_B_862066;s__Parabacteroides_B_862066_merdae
51550a337e4a54b9417ad59bd1d8d5cd	28	100	20	0	620	301	68	47	23	47	117	52	59	38	52	70	36	32	k__Bacteria;p__Firmicutes_A;c__Clostridia_258483;o__Oscillospirales;f__Oscillospiraceae_88309;g__Enterenecus;s__Enterenecus_sp004560375
db2c348bba83522cd80aa7cd09a52dcf	0	0	0	0	0	17	0	0	0	0	0	0	0	0	0	0	0	0	k__Bacteria;p__Bacteroidota;c__Bacteroidia;o__Bacteroidales;f__Bacteroidaceae;g__Phocaeicola_A_858004;s__Phocaeicola_A_858004_sartorii
4c052dae01858817c0f7c5b4d3a9ed82	0	0	0	0	0	200	161	36	139	64	89	46	146	89	0	148	39	664	k__Bacteria;p__Bacteroidota;c__Bacteroidia;o__Bacteroidales;f__Muribaculaceae
6a4699d90882715068a5a77441779e66	50	7	0	14	0	84	0	0	4	0	0	0	129	0	0	0	0	101	k__Bacteria;p__Firmicutes_A;c__Clostridia_258483;o__Lachnospirales;f__Lachnospiraceae
530d72575e06c7fad1ba4edaf97f862e	8	0	76	13	7	63	1162	0	0	0	92	0	54	39	9	134	112	0	k__Bacteria;p__Bacteroidota;c__Bacteroidia;o__Bacteroidales;f__Bacteroidaceae;g__Prevotella;s__Prevotella_sp902776665
4b3196ad028d6d9266ed2145715be8b6	31	0	60	62	117	416	5	8	11	18	7	10	36	230	111	325	230	353	k__Bacteria;p__Firmicutes_A;c__Clostridia_258483;o__Christensenellales;f__Christensenellaceae
29b02f3bee4d1d5119d8bae49f3cb6db	202	128	110	222	0	29	0	0	0	0	0	0	113	123	128	259	379	164	k__Bacteria;p__Bacteroidota;c__Bacteroidia;o__Bacteroidales;f__Muribaculaceae;g__CAG_485;s__CAG_485_sp900547755
577bb1a649ccaacd966a3e3de70f4c2d	0	0	0	0	0	0	0	0	0	0	0	0	203	0	0	0	0	189	k__Bacteria;p__Bacteroidota;c__Bacteroidia;o__Bacteroidales;f__Muribaculaceae;g__Duncaniella;s__Duncaniella_dubosii
2f11ce9171b619e32adde2738b13ac61	70	24	9	6	0	149	1467	14	37	73	44	0	43	13	0	23	18	24	k__Bacteria;p__Actinobacteriota;c__Coriobacteriia;o__Coriobacteriales;f__Eggerthellaceae
e3e65d7fb943eba42b39d11c3dd136cb	0	0	0	0	0	0	184	1768	71	733	54	0	0	0	0	0	0	0	k__Bacteria;p__Firmicutes_D;c__Bacilli;o__Lactobacillales;f__Lactobacillaceae;g__Lactobacillus
6435d644cc9d1a191f38062300e242aa	0	0	0	0	0	0	0	77	0	0	0	0	128	34	482	0	0	38	k__Bacteria;p__Firmicutes_A;c__Clostridia_258483;o__Lachnospirales;f__Lachnospiraceae;g__UBA3282;s__UBA3282_sp003611805
725347db0bd676c4ec107b0e48796067	38	0	0	0	40	0	0	0	0	0	0	407	0	237	138	420	131	59	k__Bacteria;p__Bacteroidota;c__Bacteroidia;o__Bacteroidales;f__Muribaculaceae;g__CAG_485;s__CAG_485_sp002362485
64ecbb27bd4ffb346e40b7a98747c3bb	263	20	0	188	884	84	0	20	0	0	0	0	43	36	69	145	125	28	k__Bacteria;p__Firmicutes_A;c__Clostridia_258483;o__Oscillospirales;f__Acutalibacteraceae;g__Acutalibacter;s__Acutalibacter_muris
c958b096aba2c85de93d7d923683fd14	76	0	58	68	50	46	59	23	61	90	144	59	82	178	29	333	148	272	k__Bacteria;p__Firmicutes_A;c__Clostridia_258483;o__Oscillospirales;f__UBA644;g__UBA644;s__UBA644_sp002299265
269ee4b05566ab30f6697217f959e757	290	0	0	199	933	118	0	0	0	0	0	0	49	0	71	120	117	48	k__Bacteria;p__Firmicutes_A;c__Clostridia_258483;o__Oscillospirales;f__Acutalibacteraceae;g__Acutalibacter;s__Acutalibacter_muris
fa01b37a3e6ded58c558c1f025a50321	174	186	0	391	44	0	46	55	0	1	142	0	25	0	247	31	467	0	k__Bacteria;p__Firmicutes_A;c__Clostridia_258483;o__Lachnospirales;f__Lachnospiraceae;g__COE1
86832735cebc3753d35790b87199e0d4	154	124	53	105	31	14	119	101	102	97	24	37	54	27	53	140	52	327	k__Bacteria;p__Bacteroidota;c__Bacteroidia;o__Bacteroidales;f__Rikenellaceae;g__Alistipes_A_871404;s__
f21a95c12366517f1325ac0ade97dd54	0	0	0	0	0	276	0	49	0	74	0	0	0	0	0	0	0	158	k__Bacteria;p__Bacteroidota;c__Bacteroidia;o__Bacteroidales;f__Muribaculaceae;g__UBA7173;s__UBA7173_sp900540205
3e434a656b43d44f96c411f13cab5a50	144	207	0	83	64	0	34	56	0	0	0	0	50	0	664	25	62	0	k__Bacteria;p__Firmicutes_A;c__Clostridia_258483;o__Lachnospirales;f__Lachnospiraceae;g__Kineothrix;s__Kineothrix_sp000403275
1814d663f6bbc7a4686f2d0099084db3	371	0	0	620	995	0	0	0	0	0	0	0	0	47	0	0	0	0	k__Bacteria;p__Bacteroidota;c__Bacteroidia;o__Bacteroidales;f__Muribaculaceae;g__UBA3263;s__UBA3263_sp001689615
45e61cbfb58093e382baadba295338d1	0	0	0	0	0	0	0	178	716	1540	0	0	0	0	31	16	59	0	k__Bacteria;p__Bacteroidota;c__Bacteroidia;o__Bacteroidales;f__Muribaculaceae;g__UBA7173;s__UBA7173_sp900540205
916a4dadf6de97e14318648bff0e0f27	33	79	10	18	88	45	61	0	23	7	0	0	24	14	13	64	121	27	k__Bacteria;p__Actinobacteriota;c__Coriobacteriia;o__Coriobacteriales;f__Eggerthellaceae
ab679f0421db3221f5cb65fe28052d39	0	0	0	0	0	0	0	0	0	0	0	1114	0	0	0	0	0	0	k__Bacteria;p__Firmicutes_A;c__Clostridia_258483;o__Lachnospirales;f__Lachnospiraceae
62354e3a4ffb138c7dd3063b717f68a2	94	40	0	236	290	62	0	0	0	20	16	0	27	0	33	72	156	80	k__Bacteria;p__Firmicutes_A;c__Clostridia_258483;o__Lachnospirales;f__Lachnospiraceae;g__Sporofaciens;s__
d25d8f5f76b4b080a3cfb5f4dd7be22a	0	0	0	0	0	26	97	0	50	0	0	0	7	29	0	0	0	1491	k__Bacteria;p__Proteobacteria;c__Gammaproteobacteria;o__Enterobacterales_A_737866;f__Enterobacteriaceae_A;g__Escherichia_710834
9822b1c2f5ca103b6da0e6fb4e84797b	37	85	408	169	15	7	11	28	8	23	0	45	0	61	60	327	0	14	k__Bacteria;p__Bacteroidota;c__Bacteroidia;o__Bacteroidales;f__Bacteroidaceae;g__Phocaeicola_A_858004;s__Phocaeicola_A_858004_vulgatus
3c743751c31f8c770823dd1c6f317ad1	327	307	4	156	90	0	0	0	0	0	0	0	0	0	0	0	0	0	k__Bacteria;p__Firmicutes_A;c__Clostridia_258483;o__Lachnospirales;f__Lachnospiraceae
1839fb1baa6d3fb00a6e2779d1c54d6a	390	75	33	164	177	0	0	0	0	0	28	0	29	0	39	64	0	0	k__Bacteria;p__Firmicutes_A;c__Clostridia_258483;o__Oscillospirales;f__Ruminococcaceae;g__Paludicola;s__Paludicola_psychrotolerans
92c22f221cc707131bca6821ad0dc6cb	48	10	58	24	10	225	93	71	130	183	55	83	163	52	12	71	48	160	k__Bacteria;p__Bacteroidota;c__Bacteroidia;o__Bacteroidales;f__Muribaculaceae;g__UBA7173;s__UBA7173_sp002491305
fb7f39dfcdb4d59f883db57de827dbb8	0	0	0	0	0	0	87	503	177	84	92	62	76	0	0	71	96	200	k__Bacteria;p__Bacteroidota;c__Bacteroidia;o__Bacteroidales;f__Muribaculaceae;g__Duncaniella;s__Duncaniella_sp001689575
eb69af8bcad964e41aecd20a3c46fc02	171	1165	0	102	0	0	0	0	0	0	20	0	0	0	0	0	0	0	k__Bacteria;p__Desulfobacterota_I;c__Desulfovibrionia;o__Desulfovibrionales;f__Desulfovibrionaceae;g__Desulfovibrio_R_446353;s__Desulfovibrio_R_446353_sp011039135
ea738372bf7134c02a01064e24acdb6a	53	41	30	0	77	85	28	0	0	0	18	0	32	43	18	140	68	38	k__Bacteria;p__Actinobacteriota;c__Coriobacteriia;o__Coriobacteriales;f__Eggerthellaceae;g__Adlercreutzia_404257;s__Adlercreutzia_caecimuris
d26499d8f1d00af8507a140cfee11b44	0	39	0	0	97	130	34	0	0	14	206	0	0	0	0	0	65	0	k__Bacteria;p__Patescibacteria;c__Saccharimonadia;o__Saccharimonadales;f__Nanosyncoccaceae;g__Nanosyncoccus;s__Nanosyncoccus_sp003979185
89429cf49ceef69a27dd4d521b1df513	162	165	0	100	79	0	0	33	0	0	0	0	21	36	228	40	36	0	k__Bacteria;p__Firmicutes_A;c__Clostridia_258483;o__Lachnospirales;f__Lachnospiraceae;g__Kineothrix;s__Kineothrix_sp000403275
70da33b710b3fe95494150c802838f85	0	0	0	0	0	156	99	0	0	0	0	0	33	0	0	186	59	111	k__Bacteria;p__Actinobacteriota;c__Coriobacteriia;o__Coriobacteriales;f__Eggerthellaceae;g__Adlercreutzia_404257;s__Adlercreutzia_mucosicola
cb7829d7a4ffe53a19a95e0cec2fa92a	0	0	0	0	0	0	920	363	0	422	271	0	0	0	0	0	0	0	k__Bacteria;p__Firmicutes_A;c__Clostridia_258483;o__Oscillospirales;f__Ruminococcaceae;g__Ruminiclostridium_E;s__Ruminiclostridium_E_siraeum
e32fc431d1861abe6ddeb340b1b01179	70	21	0	17	5	14	115	114	0	46	197	38	90	0	55	39	11	27	k__Bacteria;p__Firmicutes_A;c__Clostridia_258483;o__Oscillospirales;f__Ruminococcaceae;g__Phocea;s__
6754a1cc4421b99e50b89dc7c8fb99eb	36	127	0	0	0	42	0	38	19	19	521	0	84	147	0	0	14	0	k__Bacteria;p__Firmicutes_A;c__Clostridia_258483;o__Oscillospirales;f__Oscillospiraceae_88309;g__;s__
1b563c0b420ac330bef24093e40ab907	35	63	14	76	636	6	111	189	0	11	99	39	25	25	76	50	43	11	k__Bacteria;p__Firmicutes_A;c__Clostridia_258483;o__Oscillospirales;f__Oscillospiraceae_88309;g__Dysosmobacter;s__
832c5fad46d6883447b38f5e54d854df	68	86	49	85	664	0	25	22	0	12	22	0	0	48	61	31	47	35	k__Bacteria;p__Firmicutes_A;c__Clostridia_258483;o__Lachnospirales;f__Lachnospiraceae;g__Merdisoma;s__Merdisoma_sp011959465
e6e40731ebab91dfc3093f37f0066321	30	57	16	25	178	18	29	55	0	37	16	12	49	41	32	14	75	52	k__Bacteria;p__Firmicutes_A;c__Clostridia_258483;o__Lachnospirales;f__Lachnospiraceae;g__Merdisoma;s__Merdisoma_sp011959465
635e708e486d43b51024346ae4bdd42d	0	0	0	0	0	23	162	28	126	876	0	123	0	0	0	7	0	374	k__Bacteria;p__Bacteroidota;c__Bacteroidia;o__Bacteroidales;f__Muribaculaceae;g__UBA7173;s__UBA7173_sp900540205
edefa1d0aad715ab3dc7682d515368ee	41	0	0	80	0	0	45	19	0	0	23	0	67	12	0	22	33	50	k__Bacteria;p__Firmicutes_A;c__Clostridia_258483;o__Lachnospirales;f__Lachnospiraceae;g__Ventrimonas;s__Ventrimonas_sp003611875
17c6ad53f3f7d57f569fe7edf5cf3cb6	0	0	58	48	0	0	0	0	0	295	0	0	0	122	0	334	0	0	k__Bacteria;p__Bacteroidota;c__Bacteroidia;o__Bacteroidales;f__Rikenellaceae;g__Alistipes_A_871400
30dc26f63532c0e04b72bad58510e4d8	125	343	0	35	39	0	12	11	0	0	36	10	81	19	81	16	97	0	k__Bacteria;p__Firmicutes_A;c__Clostridia_258483;o__Oscillospirales;f__Ruminococcaceae;g__Paludicola;s__Paludicola_psychrotolerans
8d1ca8bdac616671e6e5610ebe018b86	412	0	22	0	0	0	52	14	15	87	9	0	38	11	93	0	251	0	k__Bacteria;p__Firmicutes_A;c__Clostridia_258483;o__Lachnospirales;f__Lachnospiraceae;g__Kineothrix;s__Kineothrix_sp000403275
159fc0bd5b55bdb14e15e606fe38fb6b	569	0	0	71	37	0	16	13	0	0	31	6	21	0	59	50	41	38	k__Bacteria;p__Firmicutes_A;c__Clostridia_258483;o__Lachnospirales;f__Lachnospiraceae
4e7bc764aaa8af1922884436626b8f27	23	48	43	18	0	23	13	0	0	0	0	0	23	29	145	11	24	0	k__Bacteria;p__Firmicutes_A;c__Clostridia_258483;o__TANB77;f__CAG_508;g__CAG_269;s__CAG_269_sp000431335
1360bb6f1becd34b443efb5e33c5367a	98	293	0	27	0	0	287	0	0	0	233	20	0	0	0	24	0	0	k__Bacteria;p__Firmicutes_A;c__Clostridia_258483;o__Lachnospirales;f__Lachnospiraceae;g__COE1;s__
9dfc7cab6eb426b96e30c8e3f08e2f1c	0	0	0	0	0	0	0	0	0	644	0	16	0	0	0	0	0	0	k__Bacteria;p__Firmicutes_A;c__Clostridia_258483;o__TANB77;f__CAG_508;g__CAG_269;s__
7151d50c4083829f4473b58355d611d0	33	30	27	40	209	13	0	86	0	0	154	0	0	71	89	49	0	25	k__Bacteria;p__Firmicutes_A;c__Clostridia_258483;o__Oscillospirales;f__Oscillospiraceae_88309;g__;s__
b5373be42a6952db7e52fc571cf83bb9	0	0	0	0	0	0	0	31	668	322	0	0	0	0	0	0	0	0	k__Bacteria;p__Bacteroidota;c__Bacteroidia;o__Bacteroidales;f__Muribaculaceae;g__Muribaculum;s__Muribaculum_gordoncarteri
49d404077dff20d4806fcab4d92dc219	0	0	0	0	0	0	59	69	33	0	0	0	76	0	0	0	0	96	k__Bacteria;p__Firmicutes_A;c__Clostridia_258483;o__Lachnospirales;f__Lachnospiraceae
7a94c7dc5f683d8523e397ffc37d808c	113	120	21	109	71	23	101	98	0	10	167	15	11	26	38	69	80	21	k__Bacteria;p__Firmicutes_A;c__Clostridia_258483;o__Oscillospirales;f__Ruminococcaceae;g__Angelakisella;s__Angelakisella_massiliensis
8b092ca045ce42cc018a2c450bb2c102	224	76	6	5	582	15	11	25	0	27	14	33	0	57	45	8	121	0	k__Bacteria;p__Firmicutes_A;c__Clostridia_258483;o__Lachnospirales;f__Lachnospiraceae;g__1XD42_69;s__1XD42_69_sp009911505
7aef9ab594300ed2a67d5fbf62d3ff5b	177	0	7	0	46	0	54	110	8	30	0	0	14	10	40	60	72	10	k__Bacteria;p__Firmicutes_A;c__Clostridia_258483;o__Oscillospirales;f__Acutalibacteraceae;g__Acutalibacter;s__Acutalibacter_sp009936055
6d039eff446d2e0bb198b9cff3a10be5	152	51	0	0	0	0	62	61	0	0	39	0	0	35	0	23	43	0	k__Bacteria;p__Firmicutes_A;c__Clostridia_258483;o__Lachnospirales;f__Lachnospiraceae;g__Clostridium_Q_134526;s__
6696634890a71114c61ad30869c31a6b	18	30	13	14	0	85	131	99	18	132	38	38	36	30	101	43	205	113	k__Bacteria;p__Firmicutes_A;c__Clostridia_258483;o__Oscillospirales;f__Oscillospiraceae_88309;g__Evtepia;s__
32ef42ef38f395982396a4eb28560d1c	339	180	5	85	127	6	13	80	0	0	15	0	0	0	274	28	94	0	k__Bacteria;p__Firmicutes_A;c__Clostridia_258483;o__Lachnospirales;f__Lachnospiraceae;g__14_2;s__
e4dd072a72691d6b967223b588de2ba3	0	0	0	0	0	0	0	0	0	0	0	0	0	0	0	0	0	0	k__Bacteria;p__Firmicutes_D;c__Bacilli;o__Lactobacillales;f__Lactobacillaceae;g__Limosilactobacillus
a0670b8286643b946223e911ef30a663	0	0	0	0	0	0	0	0	0	0	1273	0	0	0	0	0	0	0	k__Bacteria;p__Patescibacteria;c__Saccharimonadia;o__Saccharimonadales;f__Nanosyncoccaceae;g__Nanosyncoccus;s__Nanosyncoccus_sp003979185
82fc573bf119966879e33605f3412098	0	0	0	0	0	0	6	26	0	9	53	12	8	11	230	14	83	0	k__Bacteria;p__Firmicutes_A;c__Clostridia_258483;o__Lachnospirales;f__Lachnospiraceae;g__CAG_95;s__CAG_95_sp009917455
09a5aef10bfb70bd8f81af57d2814005	0	0	35	54	40	0	173	31	77	0	19	151	116	46	0	70	63	83	k__Bacteria;p__Bacteroidota;c__Bacteroidia;o__Bacteroidales;f__Muribaculaceae;g__UBA7173;s__UBA7173_sp900540205
284b283734eb2ef588298095c3cec483	27	0	0	23	0	152	67	44	0	20	206	0	387	0	0	0	225	0	k__Bacteria;p__Firmicutes_A;c__Clostridia_258483;o__Lachnospirales;f__Lachnospiraceae;g__UBA3282;s__UBA3282_sp003611805
6fada1eec3913cb5f17e00236100bd64	113	10	6	138	5	37	28	0	0	0	30	29	16	18	0	54	0	0	k__Bacteria;p__Firmicutes_D;c__Bacilli;o__Erysipelotrichales;f__Erysipelotrichaceae;g__Merdibacter;s__
bd8bc7d68007d41181c1100a28a960d8	0	21	0	0	303	30	101	43	0	122	118	0	0	24	0	114	728	0	k__Bacteria;p__Firmicutes_A;c__Clostridia_258483;o__Lachnospirales;f__Lachnospiraceae
41348cfbe736221cd9048aaf389f14e9	163	0	0	0	0	0	67	0	0	0	0	161	0	0	110	0	336	0	k__Bacteria;p__Bacteroidota;c__Bacteroidia;o__Bacteroidales;f__Muribaculaceae;g__UBA7173;s__UBA7173_sp900540205
40e76c42214e0ee2aa1f6bd6a6f8b710	227	74	0	0	0	0	101	39	0	0	45	0	0	43	56	38	0	0	k__Bacteria;p__Firmicutes_A;c__Clostridia_258483;o__Lachnospirales;f__Lachnospiraceae;g__Clostridium_Q_134526;s__
704d225af3509d87d230a2362fdb1ba4	0	0	0	0	0	32	88	294	246	683	25	112	0	27	0	0	0	0	k__Bacteria;p__Bacteroidota;c__Bacteroidia;o__Bacteroidales;f__Rikenellaceae;g__Alistipes_A_871400
c1ec5c2ef9df70baa66c385204445e91	0	0	49	0	0	267	22	0	0	23	0	4	172	69	0	0	0	269	k__Bacteria;p__Firmicutes_A;c__Clostridia_258483;o__Oscillospirales;f__Ruminococcaceae;g__Anaerotruncus;s__
23c6c9d4953669a96a2ae584a724f625	24	118	54	74	125	27	53	0	0	18	49	0	40	33	18	21	192	37	k__Bacteria;p__Firmicutes_A;c__Clostridia_258483;o__Oscillospirales;f__Oscillospiraceae_88309;g__Dysosmobacter;s__Dysosmobacter_sp000403435
9a157920433d05e28835a30417c30a8b	0	0	0	0	0	0	0	0	0	0	0	0	474	0	0	0	0	0	k__Bacteria;p__Firmicutes_D;c__Bacilli;o__Lactobacillales;f__Lactobacillaceae;g__Limosilactobacillus
3c610b7b19becba057360fc37bc41a78	111	234	0	18	46	12	35	45	0	16	14	29	23	0	96	21	0	0	k__Bacteria;p__Firmicutes_A;c__Clostridia_258483;o__Oscillospirales;f__Ruminococcaceae;g__Paludicola;s__Paludicola_psychrotolerans
af0c67d9754d2f6251e5fb3fa6576834	54	138	32	0	48	20	32	79	0	20	53	0	58	55	160	26	30	0	k__Bacteria;p__Firmicutes_A;c__Clostridia_258483;o__Lachnospirales;f__Lachnospiraceae
5a29102b340b5b93d60d684f096c2d7c	93	0	197	113	0	285	0	0	0	0	0	0	191	31	0	95	136	0	k__Bacteria;p__Bacteroidota;c__Bacteroidia;o__Bacteroidales;f__Muribaculaceae
2c792e781fba514ef75f91a2c37273a2	12	19	0	8	85	43	83	9	45	13	0	0	67	17	70	54	37	39	k__Bacteria;p__Actinobacteriota;c__Coriobacteriia;o__Coriobacteriales;f__Eggerthellaceae
5b69f787054cec09d1545308443ce5c7	0	0	0	0	0	0	0	0	0	0	0	0	0	0	233	494	827	0	k__Bacteria;p__Bacteroidota;c__Bacteroidia;o__Bacteroidales;f__Marinifilaceae;g__Odoribacter_865974;s__Odoribacter_splanchnicus
5bb8571764beb3046c4fe38eec48c1c7	0	0	0	54	0	89	44	42	20	11	265	64	41	0	0	0	0	0	k__Bacteria;p__Patescibacteria;c__Saccharimonadia;o__Saccharimonadales;f__Nanosyncoccaceae;g__Nanosyncoccus;s__Nanosyncoccus_sp003979185
3e45303f19ab04306e430b1ff1fe4de8	51	48	55	58	60	107	39	0	41	0	0	0	0	99	41	94	75	155	k__Bacteria;p__Bacteroidota;c__Bacteroidia;o__Bacteroidales;f__Muribaculaceae
87fc621b599ca1561441787d4bdb0d44	0	0	0	0	0	66	0	0	0	0	0	0	0	408	0	0	0	0	k__Bacteria;p__Actinobacteriota;c__Actinomycetia;o__Actinomycetales;f__Bifidobacteriaceae;g__Bifidobacterium_388775
d692526c70fb0f5cdbf70b660a67ef8e	63	75	0	0	0	0	0	11	0	0	0	11	15	45	35	40	34	0	k__Bacteria;p__Firmicutes_A;c__Clostridia_258483;o__Oscillospirales;f__Oscillospiraceae_88309
51100fb1e50d89a4731351036700e27f	0	0	7	25	0	52	11	0	33	117	551	93	0	44	340	8	73	0	k__Bacteria;p__Firmicutes_A;c__Clostridia_258483;o__TANB77;f__CAG_508;g__UMGS1994;s__UMGS1994_sp900553945
f80c28b01bfac6de56d034a8fd82ccca	0	29	0	48	0	0	0	51	0	0	427	66	0	0	0	0	0	0	k__Bacteria;p__Firmicutes_A;c__Clostridia_258483;o__TANB77;f__CAG_508;g__CAG_269;s__CAG_269_sp000431335
34e0fb348a4f6892d179032617f876db	88	0	0	9	19	95	80	36	57	52	26	114	52	31	9	0	0	30	k__Bacteria;p__Bacteroidota;c__Bacteroidia;o__Bacteroidales;f__Marinifilaceae;g__Butyricimonas;s__Butyricimonas_virosa
8bae78eba1853e9a11805f5c3b058da9	434	7	0	102	9	40	19	89	0	0	13	0	31	22	41	0	47	42	k__Bacteria;p__Firmicutes_A;c__Clostridia_258483;o__Oscillospirales;f__Oscillospiraceae_88309;g__Lawsonibacter;s__Lawsonibacter_sp000492175
993a6bb24bcc565521ed88244f2b2e15	0	0	0	0	0	0	33	51	0	0	29	0	30	33	176	0	21	19	k__Bacteria;p__Firmicutes_A;c__Clostridia_258483;o__Lachnospirales;f__Lachnospiraceae
e803749d38241355c65f5164bcaf2ba9	0	0	0	0	0	0	0	0	0	0	0	0	0	0	0	0	0	0	k__Bacteria;p__Firmicutes_D;c__Bacilli;o__Lactobacillales;f__Lactobacillaceae;g__Limosilactobacillus
3299939e955a239f09c6c4931d419aa8	0	0	0	0	0	0	325	72	259	406	40	219	0	0	0	0	41	0	k__Bacteria;p__Bacteroidota;c__Bacteroidia;o__Bacteroidales;f__Muribaculaceae;g__UBA7173;s__UBA7173_sp002491305
8ca29f5cf05e4c2fc49aba15518a5584	0	0	0	429	0	0	0	0	0	0	0	0	0	213	0	0	0	286	k__Bacteria;p__Firmicutes_A;c__Clostridia_258483;o__TANB77;f__CAG_508;g__CAG_269;s__CAG_269_sp000431335
68bf603aff0bfb1cffa68f2ae0fed62a	0	0	0	0	0	0	0	0	132	0	0	391	0	0	0	0	0	837	k__Bacteria;p__Bacteroidota;c__Bacteroidia;o__Bacteroidales;f__Bacteroidaceae;g__Prevotella
24b0549256945f6725ed9cb8f868bb84	472	35	22	94	224	0	0	0	0	0	0	0	0	0	30	0	31	0	k__Bacteria;p__Firmicutes_A;c__Clostridia_258483;o__Lachnospirales;f__Lachnospiraceae;g__Ventrimonas;s__Ventrimonas_sp003611875
094f81f2c6608c8c54b46e8e6ff2d8db	21	26	11	0	15	0	142	76	147	172	0	89	51	34	0	109	95	100	k__Bacteria;p__Bacteroidota;c__Bacteroidia;o__Bacteroidales;f__Bacteroidaceae;g__Bacteroides_H
c8084ddbf755ec949b41272e86450116	32	0	12	4	47	11	17	18	28	42	70	38	35	212	44	34	65	150	k__Bacteria;p__Firmicutes_A;c__Clostridia_258483;o__Peptostreptococcales;f__Anaerovoracaceae;g__Emergencia;s__Emergencia_sp009935805
7c21002ff29dd259a37022d5e7faf7b5	0	859	0	0	0	0	0	0	0	0	0	0	0	0	0	0	0	0	k__Bacteria;p__Firmicutes_A;c__Clostridia_258483;o__Lachnospirales;f__Lachnospiraceae;g__14_2;s__14_2_sp000403845
db525745c11870b0f1dfffb8f7bd42dd	274	69	13	125	0	109	0	91	0	0	0	0	126	0	0	0	0	0	k__Bacteria;p__Firmicutes_A;c__Clostridia_258483;o__Oscillospirales;f__Ruminococcaceae;g__Ruminiclostridium_E;s__Ruminiclostridium_E_siraeum
357d00b5306d30c1e2d8a56ccb7f7efa	223	29	0	103	13	0	61	64	0	0	97	7	83	26	27	29	9	0	k__Bacteria;p__Firmicutes_A;c__Clostridia_258483;o__Lachnospirales;f__Lachnospiraceae;g__Ventrisoma;s__Ventrisoma_faecale
f18443d2e5ae30358f0f33bf3592366b	0	211	0	0	152	0	73	14	0	0	40	0	0	0	210	0	41	29	k__Bacteria;p__Firmicutes_A;c__Clostridia_258483;o__Oscillospirales;f__Oscillospiraceae_88309;g__Lawsonibacter;s__Lawsonibacter_sp000492175
b47ec8344d567fe3f3ff315d3b83fe91	206	29	0	112	24	0	86	50	0	25	55	0	19	0	81	0	38	20	k__Bacteria;p__Firmicutes_A;c__Clostridia_258483;o__Lachnospirales;f__Lachnospiraceae
51787437da3379638bcacd0df35974aa	16	130	0	42	0	0	0	39	0	107	53	0	30	0	221	52	361	0	k__Bacteria;p__Firmicutes_A;c__Clostridia_258483;o__Lachnospirales;f__Lachnospiraceae;g__COE1;s__COE1_sp000403215
86d11c32a1d095898254c7ba9d71996d	12	49	164	307	0	0	38	0	0	0	53	85	0	20	23	112	0	0	k__Bacteria;p__Firmicutes_D;c__Bacilli;o__Erysipelotrichales;f__Erysipelotrichaceae;g__C_19;s__C_19_sp009917405
83d9f468dba87893566f50317cae5132	84	49	0	0	167	24	0	40	3	7	26	7	21	53	204	41	0	9	k__Bacteria;p__Firmicutes_A;c__Clostridia_258483;o__Lachnospirales;f__Lachnospiraceae;g__Kineothrix;s__Kineothrix_sp000403275
8940aa7be72cf842f85bec45a8aad1ce	26	15	0	54	62	10	53	141	0	61	94	27	0	9	50	10	144	6	k__Bacteria;p__Firmicutes_A;c__Clostridia_258483;o__Oscillospirales;f__Ruminococcaceae
96cc8dc44632ed9978b7faee7e42a31a	0	0	0	0	0	0	0	635	0	139	557	0	0	0	0	0	0	0	k__Bacteria;p__Firmicutes_A;c__Clostridia_258483;o__Lachnospirales;f__Lachnospiraceae;g__COE1;s__COE1_sp000403335
4d7566da53b17c1b0f1cafc49c082c90	38	13	0	10	8	0	110	202	78	155	24	221	21	14	21	55	12	0	k__Bacteria;p__Bacteroidota;c__Bacteroidia;o__Bacteroidales;f__Rikenellaceae;g__Alistipes_A_871400
a147e528302eb409e521919e80a3ad31	61	0	0	0	0	30	7	31	0	0	15	0	12	0	31	24	81	23	k__Bacteria;p__Firmicutes_A;c__Clostridia_258483;o__Lachnospirales;f__Lachnospiraceae;g__1XD42_69;s__1XD42_69_sp009911505
218b9576517d7c50307b9663437793b4	47	94	13	53	52	0	117	87	0	18	265	0	0	29	34	0	0	0	k__Bacteria;p__Firmicutes_A;c__Clostridia_258483;o__Oscillospirales;f__Oscillospiraceae_88309;g__Lawsonibacter;s__Lawsonibacter_sp000492175
ecb692a17a16340b627124443763aab0	269	60	0	102	19	3	27	34	0	0	0	0	0	14	476	0	30	0	k__Bacteria;p__Firmicutes_A;c__Clostridia_258483;o__Lachnospirales;f__Lachnospiraceae;g__Eubacterium_J;s__Eubacterium_J_plexicaudatum
e530de834a31febab51cef4d22d0ac2f	0	0	0	0	0	0	0	0	0	25	945	142	0	0	0	0	0	0	k__Bacteria;p__Firmicutes_A;c__Clostridia_258483;o__Lachnospirales;f__Lachnospiraceae;g__1XD42_69;s__1XD42_69_sp003612565
9df638ee4fbd4b0962be1fed7d7d6d13	0	0	0	0	0	0	0	0	8	1211	0	14	0	0	0	0	0	0	k__Bacteria;p__Bacteroidota;c__Bacteroidia;o__Bacteroidales;f__Bacteroidaceae;g__Prevotella;s__
981416dd44aa1778ec47b29e3d01ab2c	0	0	0	82	58	0	0	0	0	0	0	14	0	0	56	0	32	0	k__Bacteria;p__Firmicutes_A;c__Clostridia_258483;o__Oscillospirales;f__Acutalibacteraceae;g__Acutalibacter;s__Acutalibacter_muris
c8f8617505bc60f7c9ee038cfa866f91	6	0	0	0	1093	0	13	0	0	0	0	0	12	0	25	15	18	0	k__Bacteria;p__Firmicutes_A;c__Clostridia_258483;o__Lachnospirales;f__Lachnospiraceae;g__Ruminococcus_B;s__
da2e13c268e95ec6f8d77bc2e79f7416	120	401	0	53	95	0	6	11	0	0	0	0	0	4	117	0	11	0	k__Bacteria;p__Firmicutes_A;c__Clostridia_258483;o__Lachnospirales;f__Lachnospiraceae
eb8c843b8254ac38f333e83ded4f28ff	134	0	0	231	0	0	0	0	0	0	0	0	0	0	0	58	0	0	k__Bacteria;p__Firmicutes_A;c__Clostridia_258483;o__Lachnospirales;f__Lachnospiraceae;g__Ventrimonas;s__Ventrimonas_sp003611875
d6ad3d5911c813de5521393d973d75e5	0	336	0	0	341	0	0	0	0	0	14	26	0	0	69	0	0	0	k__Bacteria;p__Firmicutes_A;c__Clostridia_258483;o__Oscillospirales;f__Acutalibacteraceae;g__Acutalibacter;s__Acutalibacter_muris
684ce2210ace71a389b3ccfd5bcecaf4	140	0	0	29	58	0	0	186	0	90	0	0	0	38	32	39	0	8	k__Bacteria;p__Firmicutes_A;c__Clostridia_258483;o__Lachnospirales;f__Lachnospiraceae;g__Eubacterium_F;s__Eubacterium_F_sp003491505
5522a7259fa2c1e368b312cd7e6fec84	0	0	9	0	0	164	109	0	0	0	55	100	50	0	0	0	0	274	k__Bacteria;p__Bacteroidota;c__Bacteroidia;o__Bacteroidales;f__Muribaculaceae;g__UBA7173;s__UBA7173_sp900540205
5749f49519ce504ec363ba42aa209f2b	0	0	0	0	0	0	0	0	0	1136	0	0	0	0	0	0	0	0	k__Bacteria;p__Firmicutes_A;c__Clostridia_258483;o__Oscillospirales;f__Acutalibacteraceae;g__Eubacterium_R
de1774e45f7bd06142ecea204fe5c6bf	142	0	162	0	0	0	0	0	28	0	0	0	0	0	95	0	311	0	k__Bacteria;p__Bacteroidota;c__Bacteroidia;o__Bacteroidales;f__Muribaculaceae;g__UBA7173;s__UBA7173_sp900540205
a6499db80ff70ad6b1487c47ddb0f1c7	0	0	0	19	0	0	0	0	0	0	0	0	0	0	0	0	0	0	k__Bacteria;p__Firmicutes_A;c__Clostridia_258483;o__Lachnospirales;f__Lachnospiraceae
27176292c43901473d21b48de548b0a3	569	16	0	29	0	0	46	0	0	0	0	8	10	17	9	24	19	0	k__Bacteria;p__Firmicutes_A;c__Clostridia_258483;o__Lachnospirales;f__Lachnospiraceae;g__Ventrimonas;s__Ventrimonas_sp003611875
3d8a56b0c53f5790c0d5a9aed7154174	0	0	48	0	0	0	0	0	0	0	32	80	0	0	0	111	73	0	k__Bacteria;p__Bacteroidota;c__Bacteroidia;o__Bacteroidales;f__Bacteroidaceae;g__Phocaeicola_A_858004;s__Phocaeicola_A_858004_vulgatus
5c2ac2e0d4d581fb2f195013c5298726	0	0	0	0	251	45	101	43	0	0	235	26	0	0	0	0	0	0	k__Bacteria;p__Firmicutes_A;c__Clostridia_258483;o__Lachnospirales;f__Lachnospiraceae;g__Lachnoclostridium_B;s__Lachnoclostridium_B_sp000765215
5f4089c0e0007e451e3a192f92aae8df	0	0	0	0	0	9	63	163	0	57	11	0	61	0	0	0	10	0	k__Bacteria;p__Firmicutes_A;c__Clostridia_258483;o__Lachnospirales;f__Lachnospiraceae;g__UBA3282;s__UBA3282_sp003611805
411308d2b912052bb0b7047e5ad45221	112	213	0	0	0	0	92	0	0	42	0	0	0	0	0	0	0	0	k__Bacteria;p__Firmicutes_A;c__Clostridia_258483;o__Lachnospirales;f__Lachnospiraceae;g__COE1;s__
54cdb6b720d8bec67108a6572d7f2b8f	54	59	14	40	151	23	0	0	0	0	6	0	51	21	9	22	22	24	k__Bacteria;p__Firmicutes_A;c__Clostridia_258483;o__Lachnospirales;f__Lachnospiraceae;g__Merdisoma;s__Merdisoma_sp011959465
f83a25ae0d023fcfe856d034146f1fee	0	0	39	62	62	133	31	0	0	0	0	0	0	116	0	64	64	143	k__Bacteria;p__Bacteroidota;c__Bacteroidia;o__Bacteroidales;f__Muribaculaceae
b0bc6b73e1ffc8d816ad88ca47ecc353	0	0	49	36	85	0	0	101	0	16	353	0	0	44	0	35	0	0	k__Bacteria;p__Firmicutes_A;c__Clostridia_258483;o__Oscillospirales;f__Oscillospiraceae_88309;g__;s__
2fbca5975604aedb54e7ceec76a120ef	23	23	0	14	4	9	20	164	5	11	179	27	50	21	32	11	33	8	k__Bacteria;p__Firmicutes_A;c__Clostridia_258483;o__Lachnospirales;f__Lachnospiraceae;g__CAG_95;s__CAG_95_sp009917455
5745896fe256a0f05137d0beffeb56c2	0	0	0	0	0	0	0	222	23	804	0	0	0	0	0	0	0	0	k__Bacteria;p__Firmicutes_A;c__Clostridia_258483;o__Lachnospirales;f__Lachnospiraceae;g__CAG_632;s__
3dbac50e724258fc34c41c7305417f28	37	35	9	30	347	0	49	18	0	12	0	0	0	21	12	0	29	33	k__Bacteria;p__Firmicutes_A;c__Clostridia_258483;o__Lachnospirales;f__Lachnospiraceae
95086d45b2dc56b15da55ad97a494bf4	73	261	0	0	131	0	0	0	0	0	0	0	0	0	117	41	0	0	k__Bacteria;p__Firmicutes_A;c__Clostridia_258483;o__Oscillospirales;f__Oscillospiraceae_88309
237768b06a163f3d497e45de3d4f3c44	0	0	0	0	0	0	0	0	88	259	0	356	0	0	0	72	0	124	k__Bacteria;p__Bacteroidota;c__Bacteroidia;o__Bacteroidales;f__Bacteroidaceae;g__Phocaeicola_A_858004;s__Phocaeicola_A_858004_vulgatus
4857ebdd4e5816b7a8cb073ae9179554	0	0	0	0	0	0	0	0	0	0	0	0	0	0	0	0	0	0	k__Bacteria;p__Firmicutes_D;c__Bacilli;o__Lactobacillales;f__Lactobacillaceae;g__Limosilactobacillus
e30d82c6a6598438c5d03ac8488e4565	5	0	0	15	7	8	15	0	29	48	0	0	36	33	0	68	21	85	k__Bacteria;p__Actinobacteriota;c__Coriobacteriia;o__Coriobacteriales;f__Eggerthellaceae;g__Adlercreutzia_404218;s__Adlercreutzia_caecicola
d28799987f0c5f710ff26f363135a875	57	97	0	20	114	0	0	21	0	0	26	0	28	72	226	0	0	13	k__Bacteria;p__Firmicutes_A;c__Clostridia_258483;o__Lachnospirales;f__Lachnospiraceae
876b815973674e09c2f67dc24007dce9	0	0	0	0	0	0	35	7	106	292	193	103	17	0	0	0	0	57	k__Bacteria;p__Firmicutes_A;c__Clostridia_258483;o__Oscillospirales;f__Ruminococcaceae;g__UBA946;s__
7fe6d16c5ba6bf02d14e33877140e300	23	10	6	45	24	31	7	0	26	30	11	6	24	42	37	118	93	34	k__Bacteria;p__Firmicutes_A;c__Clostridia_258483;o__Peptostreptococcales;f__Anaerovoracaceae
29046ddae2fbf97175f9f3c34c5a64b4	0	0	0	0	0	8	67	54	0	60	35	26	0	29	57	0	12	39	k__Bacteria;p__Firmicutes_A;c__Clostridia_258483;o__Lachnospirales;f__Lachnospiraceae;g__Kineothrix;s__Kineothrix_sp000403275
ae7aaff9e5326a07094e75a725e83882	0	0	0	0	0	0	86	60	10	0	71	0	0	0	0	0	0	0	k__Bacteria;p__Firmicutes_A;c__Clostridia_258483;o__Lachnospirales;f__Lachnospiraceae
644c0aec3e851040d962df9c31f16765	0	0	0	0	0	0	0	557	0	83	377	0	0	0	0	0	0	0	k__Bacteria;p__Firmicutes_A;c__Clostridia_258483;o__Lachnospirales;f__Lachnospiraceae;g__COE1;s__COE1_sp000403335
4fbda83e7423ce072fa1e1d804d24af8	9	0	0	5	0	167	136	110	27	33	42	7	5	0	0	7	7	15	k__Bacteria;p__Firmicutes_A;c__Clostridia_258483;o__UBA1381;f__UBA1381;g__CAG_41;s__CAG_41_sp001941225
323dab329c1d6c24d000ea13bb024d0a	0	0	0	0	0	0	0	0	287	292	0	0	0	0	0	0	0	0	k__Bacteria;p__Bacteroidota;c__Bacteroidia;o__Bacteroidales;f__Rikenellaceae;g__Alistipes_A_871400;s__Alistipes_A_871400_sp002362235
10cda0903fc42a0a52cb23710e4febec	0	0	0	0	0	0	0	0	0	0	0	0	0	0	96	0	0	0	k__Bacteria;p__Firmicutes_A;c__Clostridia_258483;o__Lachnospirales;f__Lachnospiraceae;g__Porcincola;s__
67acac17bc8e21a5c034374eb6986f8c	6	22	13	18	9	82	16	0	0	0	40	5	17	0	165	58	47	4	k__Bacteria;p__Firmicutes_A;c__Clostridia_258483;o__Oscillospirales;f__Oscillospiraceae_88309;g__Enterenecus;s__Enterenecus_sp004560375
ef5ec87e90f0556bcf79da86acc1c78b	14	0	0	46	498	0	0	0	0	0	0	0	0	0	67	0	10	0	k__Bacteria;p__Firmicutes_A;c__Clostridia_258483;o__Oscillospirales;f__Acutalibacteraceae;g__Acutalibacter;s__Acutalibacter_muris
b3a6370a122693f5521f4eba968e4fb3	0	0	0	0	33	20	53	25	27	31	0	60	0	37	0	25	80	137	k__Bacteria;p__Bacteroidota;c__Bacteroidia;o__Bacteroidales;f__Muribaculaceae;g__Muribaculum;s__Muribaculum_intestinale
0b65fc0095d4e0d46f51b867027b58e5	68	35	0	199	49	0	9	7	0	0	9	0	22	12	20	45	43	0	k__Bacteria;p__Firmicutes_A;c__Clostridia_258483;o__Lachnospirales;f__Lachnospiraceae;g__Kineothrix;s__Kineothrix_sp000403275
38ea1d06154558b3a49bee154cabc2fe	44	14	36	11	0	282	0	0	0	37	0	0	45	55	0	68	0	27	k__Bacteria;p__Firmicutes_A;c__Clostridia_258483;o__TANB77;f__CAG_508;g__CAG_269;s__CAG_269_sp000431335
9ca0f24b5212282a86ad98a962fc1c81	0	114	11	0	314	21	0	0	11	14	0	0	25	0	35	30	23	11	k__Bacteria;p__Firmicutes_A;c__Clostridia_258483;o__Lachnospirales;f__Lachnospiraceae
8b3d44639a05a8d907fa7232dc15b1e9	0	0	0	0	0	0	0	125	0	0	0	0	0	0	0	0	0	0	k__Bacteria;p__Firmicutes_A;c__Clostridia_258483;o__TANB77;f__CAG_508;g__CAG_269;s__CAG_269_sp000431335
539f7456b41cba96801bb3cc22d894f2	40	0	9	34	526	19	0	0	0	0	10	11	0	6	13	0	8	0	k__Bacteria;p__Firmicutes_A;c__Clostridia_258483;o__Oscillospirales;f__Oscillospiraceae_88309;g__;s__
748980f34a8a5f6b909dcd87e45176fc	0	0	0	0	0	0	0	0	0	0	0	15	0	0	0	0	0	0	k__Bacteria;p__Firmicutes_A;c__Clostridia_258483;o__Lachnospirales;f__Lachnospiraceae;g__Eubacterium_F;s__Eubacterium_F_sp000687695
5c5cdd649fd4edb790b26744304f7454	0	0	21	577	29	0	0	0	0	0	0	0	0	0	0	0	0	0	k__Bacteria;p__Firmicutes_A;c__Clostridia_258483;o__Lachnospirales;f__Lachnospiraceae;g__Eubacterium_J;s__Eubacterium_J_plexicaudatum
c37801823b4c221553e62d5e80b5b14f	0	0	0	0	0	0	0	0	0	0	0	0	0	0	0	0	0	0	k__Bacteria;p__Patescibacteria;c__Saccharimonadia;o__Saccharimonadales;f__Nanosyncoccaceae;g__Nanosyncoccus;s__Nanosyncoccus_sp003979185
7f3105b69aa15ac5b70f4fd46619f671	35	70	0	37	111	9	0	0	0	20	38	0	13	0	38	0	0	17	k__Bacteria;p__Firmicutes_A;c__Clostridia_258483;o__Lachnospirales;f__Lachnospiraceae;g__Ruminococcus_B;s__
b6a9ff73d17458f327a0b8ac5aaa13f2	69	0	0	23	32	0	0	0	0	0	0	0	12	0	23	12	0	0	k__Bacteria;p__Firmicutes_A;c__Clostridia_258483;o__Lachnospirales;f__Lachnospiraceae
072ebf871b9d9e85aa29d1a23f736ee7	217	0	0	0	0	16	0	0	0	0	0	14	0	0	0	0	0	0	k__Bacteria;p__Firmicutes_A;c__Clostridia_258483;o__Oscillospirales;f__Acutalibacteraceae;g__Acutalibacter;s__Acutalibacter_sp009936055
472287b91be6cce9c670dc1d9b1803f8	0	17	372	0	0	0	65	0	31	73	8	50	0	0	8	0	0	70	k__Bacteria;p__Bacteroidota;c__Bacteroidia;o__Bacteroidales;f__Bacteroidaceae;g__Bacteroides_H;s__Bacteroides_H_uniformis
e408ab4a638d45bc578d16d255bf3e5b	0	149	24	53	0	0	50	29	0	16	3	0	0	10	16	71	12	0	k__Bacteria;p__Firmicutes_A;c__Clostridia_258483;o__Lachnospirales;f__Lachnospiraceae;g__Ventrimonas;s__Ventrimonas_sp003611875
93123565271bd58a41383e19f9c2f569	86	16	0	82	58	0	0	0	0	0	18	17	34	0	29	34	0	0	k__Bacteria;p__Firmicutes_A;c__Clostridia_258483;o__Lachnospirales;f__Lachnospiraceae;g__CAG_95;s__CAG_95_sp009917455
c59142c96cacb5c5d65559bd39d9e2c6	0	22	0	0	0	705	0	0	0	0	0	0	0	0	0	0	0	0	k__Bacteria;p__Firmicutes_A;c__Clostridia_258483;o__TANB77;f__CAG_508;g__UMGS1994;s__UMGS1994_sp900553945
f7e53fcc7f5e1b895e77a7ead26d6bd7	0	0	0	0	0	0	0	0	0	0	0	0	103	0	0	0	0	0	k__Bacteria;p__Firmicutes_A;c__Clostridia_258483;o__Lachnospirales;f__Lachnospiraceae;g__COE1;s__
996cef40ed6fbafe033396fab789aa4d	0	0	0	0	0	0	647	34	6	11	21	0	0	0	0	0	7	0	k__Bacteria;p__Firmicutes_A;c__Clostridia_258483;o__Christensenellales;f__CAG_552;g__;s__
bba6b75ba210cf347fbe2e0300f3ea00	25	0	0	19	0	46	0	0	9	63	54	12	76	0	0	0	0	281	k__Bacteria;p__Actinobacteriota;c__Coriobacteriia;o__Coriobacteriales;f__Eggerthellaceae;g__ZJ304;s__ZJ304_sp011039075
d6fa6fd8b471f726ff0e437c2ccbbd3e	0	5	0	0	573	0	33	53	0	0	23	0	0	0	21	33	9	8	k__Bacteria;p__Firmicutes_A;c__Clostridia_258483;o__Oscillospirales;f__Oscillospiraceae_88309;g__Lawsonibacter;s__Lawsonibacter_sp000492175
65a13801b98b783aa8cb4fe27a059ac7	0	743	0	0	0	0	0	0	0	0	0	0	0	0	0	0	0	0	k__Bacteria;p__Firmicutes_A;c__Clostridia_258483;o__Lachnospirales;f__Lachnospiraceae;g__COE1;s__COE1_sp000403335
fa0cb54681a464c80351e81f44b88d05	0	0	0	0	0	0	0	0	0	0	0	0	0	0	0	97	0	0	k__Bacteria;p__Firmicutes_A;c__Clostridia_258483;o__Lachnospirales;f__Lachnospiraceae;g__Sporofaciens
ad5c9e70901f29d0a2a387721dfe23d6	0	0	0	0	0	0	12	33	0	61	145	20	0	0	0	5	0	0	k__Bacteria;p__Firmicutes_A;c__Clostridia_258483;o__Oscillospirales;f__Acutalibacteraceae;g__Eubacterium_R;s__Eubacterium_R_sp011958665
083e403974ec9f8a22d23fd2e8bc4603	13	0	0	26	0	15	85	0	0	0	0	61	51	22	7	0	78	22	k__Bacteria;p__Firmicutes_A;c__Clostridia_258483;o__Christensenellales;f__CAG_314;g__CAG_314;s__
f9114bc35bdcb89d6be354d9af5bd83c	0	291	0	0	65	0	0	0	0	0	0	0	0	0	273	0	93	0	k__Bacteria;p__Firmicutes_A;c__Clostridia_258483;o__Lachnospirales;f__Lachnospiraceae
e3198329c9340c06c3ca778cbf8267df	0	83	0	0	24	66	27	2	0	0	20	154	17	110	0	0	9	0	k__Bacteria;p__Firmicutes_D;c__Bacilli;o__Erysipelotrichales;f__Erysipelotrichaceae;g__C_19;s__
74ef42fbe6b61407a1fb93fa3c8d1cf0	0	0	0	0	0	161	0	0	57	0	0	0	339	116	0	0	10	0	k__Bacteria;p__Bacteroidota;c__Bacteroidia;o__Bacteroidales;f__Muribaculaceae;g__Duncaniella;s__Duncaniella_freteri
760aced9d29b1f5160a9a64fa8acf552	30	32	9	11	193	13	0	0	0	0	0	0	8	35	29	14	44	0	k__Bacteria;p__Firmicutes_A;c__Clostridia_258483;o__Lachnospirales;f__Lachnospiraceae;g__14_2
13e5162fb0d5897aa16c97b62eea9f7b	59	103	85	31	116	0	20	50	0	15	46	0	19	38	0	0	32	7	k__Bacteria;p__Firmicutes_A;c__Clostridia_258483;o__Lachnospirales;f__Lachnospiraceae;g__Kineothrix;s__Kineothrix_sp000403275
71f4b0fed8f9edc5bf184d19aab8e797	0	77	0	0	0	63	0	0	0	0	0	0	0	0	0	0	248	109	k__Bacteria;p__Bacteroidota;c__Bacteroidia;o__Bacteroidales;f__Bacteroidaceae;g__Bacteroides_H;s__Bacteroides_H_acidifaciens
2b1a6d7fe22f34e55c7cfb5dfeaf458c	42	0	0	0	0	73	49	0	0	0	0	159	27	37	0	0	0	205	k__Bacteria;p__Bacteroidota;c__Bacteroidia;o__Bacteroidales;f__Muribaculaceae;g__UBA7173;s__UBA7173_sp900540205
e287555ff2e940a71c72cc3e85b2bb2b	0	40	0	0	34	0	0	24	0	0	0	0	0	0	22	0	0	0	k__Bacteria;p__Firmicutes_A;c__Clostridia_258483;o__Lachnospirales;f__Lachnospiraceae;g__1XD42_69;s__1XD42_69_sp009911505
ddef62ff220ace16b8c7c3f88cc383ae	0	0	0	0	0	0	0	0	0	0	119	138	0	0	0	0	0	99	k__Bacteria;p__Bacteroidota;c__Bacteroidia;o__Bacteroidales;f__Muribaculaceae;g__UBA7173;s__UBA7173_sp002491305
cb8a10bec0766e9a5f970d5b019507a3	0	0	0	0	0	0	13	21	0	0	365	0	40	73	105	0	4	0	k__Bacteria;p__Firmicutes_A;c__Clostridia_258483;o__Lachnospirales;f__Lachnospiraceae
d9f9784f0eb79379c31243ab99376dd8	15	0	0	0	0	0	49	28	163	103	47	40	67	0	0	0	2	45	k__Bacteria;p__Bacteroidota;c__Bacteroidia;o__Bacteroidales;f__Muribaculaceae;g__UBA7173;s__UBA7173_sp002491305
06d49591552564d474cdada428890826	0	0	0	0	0	0	0	0	0	0	0	310	0	0	0	0	367	0	k__Bacteria;p__Firmicutes_A;c__Clostridia_258483;o__TANB77;f__CAG_508;g__CAG_269;s__CAG_269_sp000431335
39b5f79c50d64abb19f96e6b8eb34587	0	0	0	0	0	0	0	61	144	80	0	494	0	0	0	0	0	0	k__Bacteria;p__Bacteroidota;c__Bacteroidia;o__Bacteroidales;f__Muribaculaceae;g__UBA7173;s__UBA7173_sp900540205
ebf7b4c7c4dc0727a9b8783f0fd739ba	43	542	38	0	118	0	0	0	0	0	0	0	0	37	0	0	0	0	k__Bacteria;p__Firmicutes_A;c__Clostridia_258483;o__Lachnospirales;f__Lachnospiraceae;g__Kineothrix;s__Kineothrix_sp000403275
57b679c649ad1a746fbd0349f5159e73	47	0	0	16	0	16	0	38	0	0	30	0	38	12	0	12	42	0	k__Bacteria;p__Firmicutes_A;c__Clostridia_258483;o__Lachnospirales;f__Lachnospiraceae;g__Acetitomaculum;s__
c0bd65f317e6e1fb76d6d49d4b3d6333	0	0	0	0	0	0	0	0	0	19	0	0	0	0	0	0	0	0	k__Bacteria;p__Patescibacteria;c__Saccharimonadia;o__Saccharimonadales;f__Nanosyncoccaceae;g__Nanosyncoccus;s__Nanosyncoccus_sp003979185
5724fd83b87c251af8efdd25a1279e06	27	48	0	33	229	0	19	0	0	0	0	11	0	0	31	0	61	0	k__Bacteria;p__Firmicutes_A;c__Clostridia_258483;o__Lachnospirales;f__Lachnospiraceae
9fcd90f5bff1cca2ca37aec5f121756f	60	25	0	60	28	0	0	22	0	0	17	0	0	0	31	0	22	0	k__Bacteria;p__Firmicutes_A;c__Clostridia_258483;o__Lachnospirales;f__Lachnospiraceae;g__CAG_95;s__CAG_95_sp009917455
43e120850b063e1b1c6cdcb5a41d81bb	83	40	0	0	56	0	27	0	0	0	0	0	0	0	0	0	66	0	k__Bacteria;p__Firmicutes_A;c__Clostridia_258483;o__Lachnospirales;f__Lachnospiraceae
4a71c36aa866c887ff7a0f0bcf9b6f72	0	0	0	0	0	0	0	49	5	0	0	0	0	0	0	111	125	0	k__Bacteria;p__Firmicutes_A;c__Clostridia_258483;o__Oscillospirales;f__Ruminococcaceae;g__Anaerotruncus;s__
8a0f642d7a58fcd5c5fd73e84860e82a	0	0	0	0	0	108	0	0	0	0	0	557	0	48	12	0	0	0	k__Bacteria;p__Firmicutes_A;c__Clostridia_258483;o__Oscillospirales;f__Ruminococcaceae;g__UBA1394;s__UBA1394_sp900066845
2334f0ef232d7cf8c794a7d80d08fb0f	6	0	0	17	0	0	0	0	0	0	0	0	25	0	0	0	0	9	k__Bacteria;p__Firmicutes_A;c__Clostridia_258483;o__Lachnospirales;f__Lachnospiraceae
911c98f99d469ef793588dfab494d08b	0	0	0	94	0	0	0	0	0	59	25	0	0	0	0	0	0	0	k__Bacteria;p__Firmicutes_D;c__Bacilli;o__Erysipelotrichales;f__Erysipelotrichaceae;g__C_19;s__C_19_sp009917405
f295c5be344fbcdd56a98cb95085f99f	0	0	0	63	0	0	49	0	0	0	21	0	0	0	34	53	45	0	k__Bacteria;p__Firmicutes_A;c__Clostridia_258483;o__Lachnospirales;f__Lachnospiraceae
2e682dadaae5fa5dde13c085d76758b5	84	74	0	0	95	0	60	24	0	0	45	0	32	62	0	0	0	0	k__Bacteria;p__Firmicutes_A;c__Clostridia_258483;o__Lachnospirales;f__Lachnospiraceae;g__Kineothrix;s__Kineothrix_sp000403275
d42668a63611c054c52065dcf2464ec2	0	48	9	7	0	24	53	86	21	46	21	13	12	24	45	13	75	11	k__Bacteria;p__Firmicutes_A;c__Clostridia_258483;o__Oscillospirales;f__Oscillospiraceae_88309;g__Evtepia;s__
6fc40bbc17bce026adcaad074932eb13	0	256	0	0	427	0	0	0	0	0	0	0	0	0	0	0	0	0	k__Bacteria;p__Firmicutes_A;c__Clostridia_258483;o__Lachnospirales;f__Lachnospiraceae;g__14_2;s__
0d1b294d0bcbfd54bc3203fceca2edba	29	25	0	36	89	13	11	8	0	0	55	2	9	4	12	10	15	7	k__Bacteria;p__Firmicutes_A;c__Clostridia_258483;o__Oscillospirales;f__Acutalibacteraceae;g__UMGS1071;s__UMGS1071_sp900548305
929dbaaadc584047566077b8410ed2ff	0	0	0	0	0	0	107	0	0	0	0	31	0	0	0	0	0	0	k__Bacteria;p__Firmicutes_A;c__Clostridia_258483;o__Lachnospirales;f__Lachnospiraceae;g__COE1;s__
0e607c7d24ddcaacbd33146811803715	0	28	0	0	0	230	0	39	27	18	59	0	0	0	0	0	0	0	k__Bacteria;p__Firmicutes_A;c__Clostridia_258483;o__TANB77;f__CAG_508;g__;s__
c9856dc208c60ed88e2fd6505e888877	69	0	110	41	40	118	0	0	0	0	0	0	74	0	20	60	63	0	k__Bacteria;p__Bacteroidota;c__Bacteroidia;o__Bacteroidales;f__Muribaculaceae
f060ad473fa0af2e14334acb174274b1	0	0	0	0	0	0	0	0	0	0	0	0	0	0	0	0	0	0	k__Bacteria;p__Firmicutes_A;c__Clostridia_258483;o__Lachnospirales;f__Lachnospiraceae;g__Eubacterium_F;s__Eubacterium_F_sp000687695
9ef0f82d1f7bc00e154f2fc80ac1ef91	0	0	0	0	0	0	70	0	199	111	62	56	73	0	0	0	0	0	k__Bacteria;p__Bacteroidota;c__Bacteroidia;o__Bacteroidales;f__Muribaculaceae;g__UBA7173;s__UBA7173_sp002491305
15442d7708665a26a6042a11dc595638	0	12	14	0	0	0	43	146	0	0	49	15	16	12	11	12	13	28	k__Bacteria;p__Firmicutes_A;c__Clostridia_258483;o__Oscillospirales;f__Ruminococcaceae;g__Angelakisella;s__Angelakisella_massiliensis
6ad90e9e8db6f37c470ff79c42f48fb8	0	90	48	0	2	0	0	0	14	12	0	139	8	0	0	33	28	40	k__Bacteria;p__Bacteroidota;c__Bacteroidia;o__Bacteroidales;f__Tannerellaceae;g__Parabacteroides_B_862066;s__Parabacteroides_B_862066_goldsteinii
16088c48a81b9f81299a159d94ccb565	0	0	0	0	0	0	0	12	41	64	125	0	0	0	0	0	0	0	k__Bacteria;p__Firmicutes_A;c__Clostridia_258483;o__TANB77;f__CAG_508;g__CAG_269;s__CAG_269_sp000431335
d94503a967c940684098a445561e1138	0	51	0	80	26	172	0	0	0	0	17	0	0	0	0	0	0	0	k__Bacteria;p__Firmicutes_A;c__Clostridia_258483;o__TANB77;f__CAG_508;g__CAG_269;s__CAG_269_sp000431335
d1846022b6f2ef0b7ea534b2972829fc	0	0	0	59	0	64	0	0	0	0	0	0	0	0	61	96	0	0	k__Bacteria;p__Firmicutes_A;c__Clostridia_258483;o__TANB77;f__CAG_508;g__;s__
20718442c6dead0da2ee017857829cf6	0	187	0	0	369	0	0	0	0	0	0	0	0	0	0	0	0	0	k__Bacteria;p__Firmicutes_A;c__Clostridia_258483;o__Lachnospirales;f__Lachnospiraceae;g__14_2;s__
fbfddfc98e3a28b5b6284b0ea7c4404b	0	0	0	0	0	0	0	0	0	0	0	0	0	0	0	0	0	0	k__Bacteria;p__Firmicutes_A;c__Clostridia_258483;o__TANB77;f__CAG_508;g__CAG_269;s__CAG_269_sp000431335
05a864bae17eb9ff555203aa7c50d7c3	0	67	0	0	0	0	0	118	55	85	36	84	34	0	43	0	0	6	k__Bacteria;p__Bacteroidota;c__Bacteroidia;o__Bacteroidales;f__Rikenellaceae;g__Alistipes_A_871400;s__Alistipes_A_871400_excrementavium
3231aff4b21cf28c5fbb8b82f93d1399	23	30	0	44	50	0	47	0	0	0	0	29	14	16	35	36	0	0	k__Bacteria;p__Firmicutes_A;c__Clostridia_258483;o__Lachnospirales;f__Lachnospiraceae
2a5f41ae3ce8216a98eb3365b8b76a9b	0	0	0	0	0	0	0	0	0	0	0	285	0	0	0	0	0	0	k__Bacteria;p__Firmicutes_A;c__Clostridia_258483;o__Lachnospirales;f__Lachnospiraceae;g__COE1;s__
eadf51aecac83e6310f77f4d7f7f68f8	206	0	0	0	0	0	0	0	0	0	0	0	0	0	0	26	0	35	k__Bacteria;p__Firmicutes_A;c__Clostridia_258483;o__Lachnospirales;f__Lachnospiraceae
4a85950a6d5ce2fffa3ae26d1488ba24	0	0	0	0	0	0	0	38	0	0	0	0	57	35	184	0	44	0	k__Bacteria;p__Firmicutes_A;c__Clostridia_258483;o__Lachnospirales;f__Lachnospiraceae;g__COE1;s__
bb27ee17ff2cf6f55b20a3f45a9212ff	0	0	0	0	0	75	106	0	0	0	0	32	15	32	0	25	11	85	k__Bacteria;p__Bacteroidota;c__Bacteroidia;o__Bacteroidales;f__Muribaculaceae;g__UBA7173;s__UBA7173_sp900540205
f3fa1685d8cd1aa307497d721b01c4fa	71	0	0	46	0	0	93	0	0	0	32	36	21	30	0	0	31	0	k__Bacteria;p__Firmicutes_A;c__Clostridia_258483;o__Lachnospirales;f__Lachnospiraceae;g__Catonella;s__Catonella_morbi
e555413035f720fef77240ef0fdbb533	0	0	0	0	0	0	0	0	0	0	0	0	0	0	0	0	0	0	k__Bacteria;p__Firmicutes_A;c__Clostridia_258483;o__Lachnospirales;f__Lachnospiraceae;g__14_2
83fbf4f94d9cf5469fa3e06f70e29b2f	0	159	19	0	16	13	0	0	0	0	0	0	33	20	16	41	50	49	k__Bacteria;p__Firmicutes_B_370539;c__Dehalobacteriia;o__Dehalobacteriales;f__Dehalobacteriaceae;g__;s__
8972e37599f29e6bc1fb24f71e42ff12	463	0	0	19	0	0	0	0	0	0	69	0	11	0	0	0	0	7	k__Bacteria;p__Firmicutes_A;c__Clostridia_258483;o__Lachnospirales;f__Lachnospiraceae
1ae60c3612a1d460eb26855771056c1a	23	16	0	9	45	0	45	19	0	0	10	0	0	12	36	63	60	0	k__Bacteria;p__Firmicutes_A;c__Clostridia_258483;o__Lachnospirales;f__Lachnospiraceae;g__Kineothrix;s__Kineothrix_sp000403275
4e19ab8665d053596b57deaa8ea82872	0	0	0	0	0	0	0	0	0	0	0	0	0	0	0	0	0	0	k__Bacteria;p__Proteobacteria;c__Gammaproteobacteria;o__Enterobacterales_A_737866;f__Enterobacteriaceae_A;g__Atlantibacter;s__Atlantibacter_hermannii
98bc191e21819efc7d74c58386b64872	0	12	0	0	144	0	0	306	0	25	34	0	0	0	0	0	52	0	k__Bacteria;p__Firmicutes_A;c__Clostridia_258483;o__Oscillospirales;f__Oscillospiraceae_88309;g__;s__
b977e9a0b6a9666b3ac4f56a8f02b6b3	226	80	0	23	5	0	17	14	0	0	5	0	0	0	10	11	0	0	k__Bacteria;p__Firmicutes_A;c__Clostridia_258483;o__Oscillospirales;f__Ruminococcaceae;g__Anaerotruncus;s__Anaerotruncus_colihominis
59b8002ee69cf80a312a9fe952023d89	13	30	0	28	118	0	48	122	0	0	31	0	0	20	37	0	21	0	k__Bacteria;p__Firmicutes_A;c__Clostridia_258483;o__Oscillospirales;f__Oscillospiraceae_88309;g__Lawsonibacter;s__Lawsonibacter_sp000177015
a56cd92b10abbb8bca098a06cbd2a283	0	0	0	0	0	0	0	0	0	0	0	0	0	0	0	0	0	0	k__Bacteria;p__Firmicutes_A;c__Clostridia_258483;o__Lachnospirales;f__Lachnospiraceae
22199dd003c2ebc473af5afda45ae527	0	1	182	87	0	0	0	0	0	0	11	0	0	0	0	0	0	24	k__Bacteria;p__Firmicutes_D;c__Bacilli;o__Erysipelotrichales;f__Erysipelotrichaceae;g__C_19;s__C_19_sp009917405
4cb7b45747ad9842c082421bc7f51285	0	0	0	0	0	0	0	44	21	143	0	54	8	0	0	0	0	89	k__Bacteria;p__Bacteroidota;c__Bacteroidia;o__Bacteroidales;f__Muribaculaceae;g__CAG_485;s__CAG_485_sp002493045
34e4ed8454adde7c96f3da4f7068965c	19	57	0	33	65	0	0	7	0	8	6	0	0	0	0	7	0	50	k__Bacteria;p__Desulfobacterota_I;c__Desulfovibrionia;o__Desulfovibrionales;f__Desulfovibrionaceae;g__Bilophila;s__Bilophila_wadsworthia
df6d4bd65342a45b34f6578c48e773bf	0	0	0	0	0	0	0	0	0	0	0	32	0	10	0	0	0	0	k__Bacteria;p__Firmicutes_A;c__Clostridia_258483;o__Lachnospirales;f__Lachnospiraceae
27a656c20d15bfa808c3f070555cb02a	0	0	0	0	0	0	0	196	0	4	0	0	56	44	18	10	205	0	k__Bacteria;p__Firmicutes_A;c__Clostridia_258483;o__Lachnospirales;f__Lachnospiraceae;g__14_2;s__
6834dff3dd0dc813b466855223a550d6	0	0	0	0	0	0	49	41	0	75	0	164	0	0	9	40	0	53	k__Bacteria;p__Bacteroidota;c__Bacteroidia;o__Bacteroidales;f__Tannerellaceae;g__Parabacteroides_B_862066;s__Parabacteroides_B_862066_distasonis
5fdcc539c01d43cafa20ac2ea50809d4	0	0	0	0	0	0	0	57	0	27	496	0	0	0	0	0	0	0	k__Bacteria;p__Firmicutes_A;c__Clostridia_258483;o__TANB77;f__CAG_508;g__CAG_269;s__CAG_269_sp000431335
fb6a5c48455adfde75695e289848aa62	0	27	0	17	8	0	65	80	19	21	28	57	15	0	0	68	0	42	k__Bacteria;p__Bacteroidota;c__Bacteroidia;o__Bacteroidales;f__Bacteroidaceae;g__Bacteroides_H;s__Bacteroides_H_intestinalis
1f9dc33d9fcfa2b4fa5b24ea3cf02dd9	35	0	10	23	0	0	29	98	47	89	0	90	0	0	34	39	0	0	k__Bacteria;p__Bacteroidota;c__Bacteroidia;o__Bacteroidales;f__Rikenellaceae;g__Alistipes_A_871400;s__Alistipes_A_871400_excrementavium
a52dd5f2532ac454791aa2c3eb69428a	113	0	0	48	0	0	0	0	0	0	0	0	0	0	131	22	123	0	k__Bacteria;p__Firmicutes_A;c__Clostridia_258483;o__Lachnospirales;f__Lachnospiraceae;g__14_2;s__
8cc3bf3195181cbaebd25adb8ac2710f	0	0	0	28	0	0	69	80	0	14	45	0	19	0	0	5	0	0	k__Bacteria;p__Firmicutes_A;c__Clostridia_258483;o__Lachnospirales;f__Lachnospiraceae;g__Ventrimonas;s__Ventrimonas_sp003611875
c6002ef1e1e992bde6a22ffaebc66f6c	0	32	0	0	0	0	0	19	0	12	0	0	0	0	58	13	39	0	k__Bacteria;p__Firmicutes_A;c__Clostridia_258483;o__Oscillospirales;f__Oscillospiraceae_88309;g__Enterenecus;s__
56d7792bebde0a12010b70b733a95b0b	0	28	6	9	6	16	13	29	0	13	8	11	12	15	31	16	57	0	k__Bacteria;p__Firmicutes_A;c__Clostridia_258483;o__Oscillospirales;f__Oscillospiraceae_88309;g__Evtepia;s__
e417954be2d52836fb878c4c085959ff	0	90	0	0	0	0	0	0	11	73	0	0	0	0	0	0	0	0	k__Bacteria;p__Firmicutes_A;c__Clostridia_258483;o__TANB77;f__CAG_508;g__;s__
148df9e547d8dd686088934e352df4bd	0	388	68	0	0	0	0	0	0	0	0	0	0	0	0	0	0	0	k__Bacteria;p__Firmicutes_A;c__Clostridia_258483;o__Lachnospirales;f__Lachnospiraceae;g__COE1;s__COE1_sp000403335
32c063d04856a2abce522b8e76073c1e	0	0	0	0	0	547	0	0	0	0	0	0	0	0	0	0	0	0	k__Bacteria;p__Firmicutes_A;c__Clostridia_258483;o__TANB77;f__CAG_508;g__;s__
2b829eb7803685c90d0b2555636b29ac	0	47	20	26	56	0	57	0	0	0	0	0	0	0	80	15	27	0	k__Bacteria;p__Firmicutes_A;c__Clostridia_258483;o__Lachnospirales;f__Lachnospiraceae;g__Kineothrix;s__Kineothrix_sp000403275
38a0526a8f5bc862d02be54d5f76c2a2	0	0	0	0	0	0	94	0	58	0	0	0	0	8	18	11	25	0	k__Bacteria;p__Actinobacteriota;c__Coriobacteriia;o__Coriobacteriales;f__Eggerthellaceae;g__UBA9715;s__UBA9715_sp902781245
30afd6242d1a2e342e4d31a4551238dd	0	0	0	0	0	0	0	0	0	18	0	0	0	0	0	0	0	0	k__Bacteria;p__Firmicutes_A;c__Clostridia_258483;o__TANB77;f__CAG_508;g__CAG_269;s__CAG_269_sp000431335
ab96fadc71c3d6167a13c8922e65a762	100	38	5	38	0	0	18	15	0	7	11	0	0	16	10	12	22	6	k__Bacteria;p__Firmicutes_A;c__Clostridia_258483;o__Lachnospirales;f__Lachnospiraceae
1ecfce546bc1424fe18a6d57d6262777	243	0	0	35	0	119	0	0	0	0	134	0	0	0	0	0	0	0	k__Bacteria;p__Firmicutes_A;c__Clostridia_258483;o__Lachnospirales;f__Lachnospiraceae;g__14_2;s__14_2_sp000403315
28f5db0f26af0cbb7c926a798488798b	0	0	0	0	0	0	0	91	9	0	56	0	55	0	9	0	61	0	k__Bacteria;p__Firmicutes_A;c__Clostridia_258483;o__Lachnospirales;f__Lachnospiraceae;g__CAG_56;s__CAG_56_sp004793585
1dcff6254c9efc787918d50c5797fa47	0	0	0	0	0	28	0	0	0	0	0	0	0	0	0	0	0	0	k__Bacteria;p__Firmicutes_A;c__Clostridia_258483;o__Lachnospirales;f__Lachnospiraceae
eb19aac89ae880b569a6cb59fa3d5d75	0	0	0	0	0	0	0	0	0	0	51	0	0	0	0	0	0	0	k__Bacteria;p__Firmicutes_A;c__Clostridia_258483;o__Lachnospirales;f__Lachnospiraceae;g__UBA3282;s__UBA3282_sp003611805
d51115782c97c67b0a909cde49fcbab6	0	27	0	0	10	19	0	90	58	72	17	74	0	20	36	0	0	0	k__Bacteria;p__Bacteroidota;c__Bacteroidia;o__Bacteroidales;f__Rikenellaceae;g__Alistipes_A_871400;s__Alistipes_A_871400_excrementavium
77476aae4b64ac592078774f09c6dafa	92	0	0	104	79	0	0	0	0	0	0	0	22	0	0	0	0	0	k__Bacteria;p__Firmicutes_A;c__Clostridia_258483;o__Lachnospirales;f__Lachnospiraceae
fcf740611751da2a7a99b6c45a0fae17	9	138	0	160	0	0	21	0	0	0	22	20	0	0	0	0	0	0	k__Bacteria;p__Firmicutes_B_370539;c__Dehalobacteriia;o__Dehalobacteriales;f__Dehalobacteriaceae;g__;s__
79ea0cb022121f037a2726420cd5a971	45	0	0	36	0	0	17	46	0	0	70	0	26	0	0	0	0	0	k__Bacteria;p__Firmicutes_A;c__Clostridia_258483;o__Lachnospirales;f__Lachnospiraceae;g__Ventrimonas;s__Ventrimonas_sp003611875
c51fbcfbedba19eef278c7def0969f9b	0	0	0	0	0	440	0	0	0	0	0	0	0	0	0	0	0	0	k__Bacteria;p__Firmicutes_A;c__Clostridia_258483;o__TANB77;f__CAG_508;g__CAG_273;s__
d10904220c92bc437c09cfe6bf290ef6	34	56	3	22	13	0	0	12	0	8	10	0	7	12	16	31	19	19	k__Bacteria;p__Firmicutes_A;c__Clostridia_258483;o__Peptostreptococcales;f__Anaerovoracaceae;g__BX12;s__BX12_sp902363595
8fd181f13b525a81255988cd2961f4ee	0	0	0	0	0	0	0	0	0	0	0	0	44	0	0	0	18	20	k__Bacteria;p__Firmicutes_A;c__Clostridia_258483;o__Lachnospirales;f__Lachnospiraceae
758b26c2f8bfa151677f355e5d126d79	121	0	0	54	0	0	49	0	0	0	0	0	18	0	0	32	0	0	k__Bacteria;p__Firmicutes_A;c__Clostridia_258483;o__Lachnospirales;f__Lachnospiraceae;g__Ventrisoma;s__Ventrisoma_faecale
538b686a9531ee9e2f60f57ed2311572	0	17	44	20	0	0	0	0	5	17	16	167	5	29	0	0	0	0	k__Bacteria;p__Firmicutes_D;c__Bacilli;o__Erysipelotrichales;f__Coprobacillaceae
ed71c4bbd9754d5294b1d801513bee77	90	0	12	20	23	20	0	0	0	45	0	0	0	0	31	33	22	0	k__Bacteria;p__Firmicutes_A;c__Clostridia_258483;o__Lachnospirales;f__Lachnospiraceae;g__Eubacterium_F;s__Eubacterium_F_sp003491505
726547839faa3cafb84228140d85c29e	10	0	0	0	0	0	42	91	0	0	10	0	0	0	0	0	0	0	k__Bacteria;p__Firmicutes_A;c__Clostridia_258483;o__Lachnospirales;f__Lachnospiraceae;g__Eubacterium_J;s__Eubacterium_J_plexicaudatum
90e4c15fc43aa1c2df3f246bf0fea4bf	0	310	0	0	0	0	0	0	0	0	0	0	0	0	0	0	0	0	k__Bacteria;p__Firmicutes_A;c__Clostridia_258483;o__Lachnospirales;f__Lachnospiraceae;g__14_2;s__14_2_sp000403845
4ee9af6537ac348e43e03f1b084b3077	0	5	0	0	54	0	0	12	0	0	0	11	0	0	0	0	0	0	k__Bacteria;p__Firmicutes_A;c__Clostridia_258483;o__Oscillospirales;f__Oscillospiraceae_88309;g__;s__
46c4e4b20ed99469c57ef5f779600a42	0	0	0	0	0	0	0	0	270	0	0	208	0	0	0	0	0	0	k__Bacteria;p__Bacteroidota;c__Bacteroidia;o__Bacteroidales;f__Muribaculaceae;g__Duncaniella;s__Duncaniella_sp001689575
ea6b691dfffe5a0e90f3673caf41ee24	0	123	8	10	35	0	19	64	0	0	66	0	7	0	12	0	0	25	k__Bacteria;p__Firmicutes_A;c__Clostridia_258483;o__Lachnospirales;f__Lachnospiraceae
a51eb93e73b5b93debe8aca46efff44d	27	0	0	0	0	55	21	8	20	17	7	30	9	19	0	0	0	8	k__Bacteria;p__Bacteroidota;c__Bacteroidia;o__Bacteroidales;f__Marinifilaceae;g__Butyricimonas;s__Butyricimonas_virosa
a95c4a73b0ffe1a5587d14cd1dbc89f3	47	36	0	0	9	0	34	14	0	0	49	0	0	0	103	12	0	0	k__Bacteria;p__Firmicutes_A;c__Clostridia_258483;o__Lachnospirales;f__Lachnospiraceae;g__14_2;s__
30295fa37465a1afd8e02dbc48efeabf	233	0	0	0	0	0	0	0	0	0	0	0	0	0	0	0	0	0	k__Bacteria;p__Firmicutes_A;c__Clostridia_258483;o__Lachnospirales;f__Lachnospiraceae
2bfa729ce70631f932785db119b757fe	39	0	0	0	159	0	21	0	0	0	9	0	11	0	0	0	0	15	k__Bacteria;p__Firmicutes_A;c__Clostridia_258483;o__Oscillospirales;f__Oscillospiraceae_88309;g__Evtepia;s__
0712c8b5b11f99f8025fe5d7cc88c63e	0	0	0	0	0	0	0	0	0	0	0	0	0	0	0	0	0	0	k__Bacteria;p__Firmicutes_A;c__Clostridia_258483;o__TANB77;f__CAG_508;g__CAG_269;s__CAG_269_sp000431335
e3b830941fa2dd6322cb0b269b2c8519	0	58	0	0	54	0	31	0	0	0	0	0	0	0	0	0	0	0	k__Bacteria;p__Firmicutes_A;c__Clostridia_258483;o__Oscillospirales;f__Oscillospiraceae_88309;g__Lawsonibacter;s__Lawsonibacter_sp000492175
07e247629d2dd6283abd15bed51a3fae	0	0	0	0	0	0	0	0	0	0	0	54	0	0	0	0	281	0	k__Bacteria;p__Firmicutes_A;c__Clostridia_258483;o__TANB77;f__CAG_508;g__CAG_269;s__CAG_269_sp000431335
5b10c79a66989e05b13b31915739878b	0	0	0	0	0	0	12	101	0	0	0	0	0	0	0	0	0	0	k__Bacteria;p__Firmicutes_A;c__Clostridia_258483;o__Oscillospirales;f__Acutalibacteraceae;g__Acutalibacter;s__Acutalibacter_muris
1ff813e34575896ee4a72bbfce06485c	31	26	12	0	51	0	40	0	0	0	0	0	0	0	69	22	29	0	k__Bacteria;p__Firmicutes_A;c__Clostridia_258483;o__Lachnospirales;f__Lachnospiraceae;g__Kineothrix;s__Kineothrix_sp000403275
4270197b9c1975ed516227ce6f25396c	8	0	16	0	0	16	0	0	0	6	13	7	10	64	17	0	0	66	k__Bacteria;p__Firmicutes_D;c__Bacilli;o__Erysipelotrichales;f__Erysipelotrichaceae;g__Holdemania;s__
bb458cb56616c6c5a40e0a7ac7344716	0	0	0	0	0	0	0	0	0	0	46	0	0	0	23	0	25	0	k__Bacteria;p__Firmicutes_A;c__Clostridia_258483;o__Lachnospirales;f__Lachnospiraceae
fce173a3a3f16431ac0d4fbce4ad1e95	0	0	0	45	73	0	0	0	0	0	18	0	40	43	40	0	0	33	k__Bacteria;p__Firmicutes_A;c__Clostridia_258483;o__Lachnospirales;f__Lachnospiraceae
f959f19e18324716cea802eb3b220cbe	0	0	0	0	0	8	0	25	0	38	0	0	0	0	0	0	0	0	k__Bacteria;p__Firmicutes_A;c__Clostridia_258483;o__Lachnospirales;f__Lachnospiraceae;g__UBA3282;s__UBA3282_sp003611805
a164da12bf37d61043d15d9f8e50bf0a	51	0	0	0	0	126	0	172	0	45	0	0	0	0	0	0	0	0	k__Bacteria;p__Firmicutes_A;c__Clostridia_258483;o__TANB77;f__CAG_508;g__CAG_269;s__CAG_269_sp000431335
e0f4274d5547ec746f9ae0c3c4daf3ee	0	0	0	0	22	13	16	57	0	0	0	0	0	0	0	0	18	0	k__Bacteria;p__Firmicutes_A;c__Clostridia_258483;o__Lachnospirales;f__Lachnospiraceae;g__Kineothrix;s__Kineothrix_sp000403275
76d8c8c4137a6847bd5715bbf50b68f4	0	0	0	0	0	0	0	0	0	0	0	0	0	81	0	0	0	139	k__Bacteria;p__Firmicutes_A;c__Clostridia_258483;o__Oscillospirales;f__Acutalibacteraceae;g__Eubacterium_R
b36ce5867462d83e3b3ce4d9a49b605e	0	0	0	26	60	24	8	7	0	0	24	27	12	5	11	20	24	6	k__Bacteria;p__Firmicutes_A;c__Clostridia_258483;o__Lachnospirales;f__Anaerotignaceae;g__Anaerotignum_189125;s__
146b0acc7426333f03238b084d27af2c	0	0	0	0	0	0	0	141	0	48	0	0	18	0	85	29	0	0	k__Bacteria;p__Firmicutes_A;c__Clostridia_258483;o__TANB77;f__CAG_508;g__CAG_269;s__CAG_269_sp000431335
c7204d3d89224147241db8117b5e5d12	0	0	0	0	0	0	0	0	0	17	202	0	0	0	145	0	0	0	k__Bacteria;p__Firmicutes_A;c__Clostridia_258483;o__Lachnospirales;f__Lachnospiraceae;g__COE1;s__COE1_sp000403335
f7aa5d220fd4ecafdd386d631da4c8ea	0	0	0	0	0	112	0	0	52	104	72	0	0	0	0	0	0	0	k__Bacteria;p__Firmicutes_A;c__Clostridia_258483;o__TANB77;f__CAG_508;g__UMGS1994;s__
4bd225c8fac7931ad1cf6b5c4bc3c799	0	24	0	0	24	0	30	0	0	0	20	0	0	0	32	0	0	8	k__Bacteria;p__Firmicutes_A;c__Clostridia_258483;o__Oscillospirales;f__Oscillospiraceae_88309;g__Lawsonibacter;s__Lawsonibacter_sp000492175
c17b57cf4ea06bc149ad88635510b5d7	0	0	0	0	0	0	0	0	0	0	26	0	11	16	0	0	12	0	k__Bacteria;p__Firmicutes_A;c__Clostridia_258483;o__Lachnospirales;f__Lachnospiraceae
98685c8c59cd7eda522ff26d9927512b	0	18	29	0	0	81	0	0	0	0	5	0	29	0	0	0	0	32	k__Bacteria;p__Actinobacteriota;c__Coriobacteriia;o__Coriobacteriales;f__Eggerthellaceae;g__ZJ304;s__ZJ304_sp011039075
05b95f06de056c396549faa86ad75103	0	58	0	11	0	14	39	25	0	26	39	0	0	11	0	0	4	0	k__Bacteria;p__Firmicutes_A;c__Clostridia_258483;o__Lachnospirales;f__Lachnospiraceae;g__COE1;s__COE1_sp000403335
069e33e0b19ffe9bba9adc78fc7c8a1d	0	352	0	0	0	0	0	0	0	0	0	0	0	0	0	0	0	0	k__Bacteria;p__Firmicutes_A;c__Clostridia_258483;o__Lachnospirales;f__Lachnospiraceae;g__COE1;s__COE1_sp000403335
9ebf41992d2a91a7d7881def6feef7c2	0	0	0	0	0	0	12	0	0	0	19	0	0	0	0	0	15	0	k__Bacteria;p__Firmicutes_A;c__Clostridia_258483;o__Lachnospirales;f__Lachnospiraceae;g__14_2;s__14_2_sp000403315
89b22b0312ad62af9cfd9fb317c20002	0	0	0	0	0	0	15	0	0	0	162	0	52	0	149	0	0	0	k__Bacteria;p__Firmicutes_A;c__Clostridia_258483;o__Lachnospirales;f__Lachnospiraceae;g__COE1;s__COE1_sp000403335
b4bb4262a4c1dbabbd0735ac51218eba	0	0	0	0	0	134	0	44	38	104	66	0	19	0	0	0	0	0	k__Bacteria;p__Firmicutes_A;c__Clostridia_258483;o__TANB77;f__CAG_508;g__UMGS1994;s__
1ae49e364dc961fe55c8190e9212c84d	0	0	0	0	0	0	0	0	0	0	0	0	0	41	0	0	0	0	k__Bacteria;p__Firmicutes_A;c__Clostridia_258483;o__Lachnospirales;f__Lachnospiraceae
60b8c91325b0e6be9d2387276ad8eb18	0	0	0	10	42	0	23	34	0	0	6	0	0	10	0	0	35	0	k__Bacteria;p__Firmicutes_A;c__Clostridia_258483;o__Lachnospirales;f__Lachnospiraceae;g__Kineothrix;s__Kineothrix_sp000403275
95ed05a7637c580ffdab1f96410c3589	0	134	0	41	0	0	0	0	0	10	82	0	0	0	0	0	0	0	k__Bacteria;p__Patescibacteria;c__Saccharimonadia;o__Saccharimonadales;f__Nanosyncoccaceae;g__Nanosyncoccus;s__Nanosyncoccus_sp003979185
b9e23f39ae27c923d7ee5e73cdff7341	17	0	0	52	31	0	25	6	9	0	0	0	0	0	0	31	0	0	k__Bacteria;p__Firmicutes_D;c__Bacilli;o__Erysipelotrichales;f__Erysipelotrichaceae;g__C_19;s__C_19_sp009917405
7e1bf20a497abe3fc7a2fad427a9aa85	47	0	0	0	0	0	21	0	0	0	0	0	0	0	0	0	0	0	k__Bacteria;p__Firmicutes_A;c__Clostridia_258483;o__Oscillospirales;f__Acutalibacteraceae;g__Acutalibacter;s__Acutalibacter_muris
6a7b749bd5026f4dc2820d99dbdedf6d	0	0	0	0	19	33	8	0	9	0	0	0	8	50	0	38	0	90	k__Bacteria;p__Firmicutes_D;c__Bacilli;o__Lactobacillales;f__Enterococcaceae;g__Enterococcus_H_360604;s__Enterococcus_H_360604_faecalis
576a95b14e80b2b6aa4884469b6080a8	0	0	0	73	0	111	0	0	0	0	0	0	0	0	0	58	0	0	k__Bacteria;p__Actinobacteriota;c__Coriobacteriia;o__Coriobacteriales;f__Eggerthellaceae;g__Adlercreutzia_404257;s__Adlercreutzia_caecimuris
fe5de739892a9eb4c8ea79387274505c	20	0	0	38	0	0	0	0	0	0	18	0	0	0	79	0	48	0	k__Bacteria;p__Firmicutes_A;c__Clostridia_258483;o__Lachnospirales;f__Lachnospiraceae
c2049b998713443f7b5d1db66bd40921	0	0	0	0	0	0	194	143	0	0	0	41	0	0	0	0	0	0	k__Bacteria;p__Firmicutes_A;c__Clostridia_258483;o__Lachnospirales;f__Lachnospiraceae
c42b3f8c3d8795cf3932a87c90c902df	21	0	0	25	39	0	128	8	0	13	14	0	9	9	0	0	0	5	k__Bacteria;p__Firmicutes_A;c__Clostridia_258483;o__Lachnospirales;f__Lachnospiraceae;g__14_2;s__14_2_sp000403845
b5ba596c0b4700c86bf00aa9c2077288	0	0	0	0	334	0	0	0	0	0	0	0	0	0	0	37	0	0	k__Bacteria;p__Firmicutes_A;c__Clostridia_258483;o__Lachnospirales;f__Lachnospiraceae;g__Sporofaciens;s__Sporofaciens_musculi
d5cbec967919bd79b86e913889c76a99	10	23	0	0	0	0	11	20	7	8	10	4	6	12	0	12	0	0	k__Bacteria;p__Firmicutes_A;c__Clostridia_258483;o__Oscillospirales;f__Ruminococcaceae;g__Massilioclostridium;s__
626de7ebef9e2016bba32c2f3a3f7640	0	0	0	0	0	0	133	21	0	0	197	0	0	0	0	0	0	0	k__Bacteria;p__Firmicutes_A;c__Clostridia_258483;o__Lachnospirales;f__Lachnospiraceae;g__COE1;s__
fc2b91d0d8cbe158609e96164ac9ffa3	0	0	0	0	0	0	200	0	0	0	170	0	0	0	0	0	0	0	k__Bacteria;p__Firmicutes_A;c__Clostridia_258483;o__Lachnospirales;f__Lachnospiraceae;g__COE1;s__
1fc2a8de1b3e56517cc1351ea3b1f6d6	0	0	0	0	0	0	0	0	0	0	0	0	0	31	0	0	0	38	k__Bacteria;p__Firmicutes_D;c__Bacilli;o__Erysipelotrichales;f__Erysipelotrichaceae;g__Faecalibaculum;s__Faecalibaculum_rodentium
c5806af220df1fd6508842cdffc92a73	19	0	7	0	0	0	0	25	0	0	0	0	0	0	0	19	14	0	k__Bacteria;p__Firmicutes_A;c__Clostridia_258483;o__Christensenellales;f__CAG_314;g__CAG_314;s__
665772345632cca7e7e5deaaba45c5ca	0	57	0	11	24	0	0	23	0	0	0	0	0	0	33	0	7	0	k__Bacteria;p__Firmicutes_A;c__Clostridia_258483;o__Oscillospirales;f__Oscillospiraceae_88309
80950e6a589d6a8e6d3ad2d29cce2861	0	0	0	0	0	19	0	9	0	0	0	0	83	0	0	0	0	0	k__Bacteria;p__Firmicutes_A;c__Clostridia_258483;o__Lachnospirales;f__Lachnospiraceae;g__Kineothrix;s__Kineothrix_sp000403275
f7b1eda9ab57429585fddf9c9cc25340	0	0	0	20	106	0	0	0	0	0	0	0	0	0	32	0	0	0	k__Bacteria;p__Firmicutes_A;c__Clostridia_258483;o__Oscillospirales;f__Butyricicoccaceae;g__Butyricicoccus_A_77030;s__Butyricicoccus_A_77030_pullicaecorum
b7f1887d5b49e89026b22f736ad2d652	0	63	0	49	0	0	0	0	0	0	0	32	0	0	37	0	0	0	k__Bacteria;p__Firmicutes_A;c__Clostridia_258483;o__Oscillospirales;f__Oscillospiraceae_88309;g__Lawsonibacter
61b2aa44f606195cdbce16193f596732	0	44	12	28	0	0	0	0	0	10	0	0	29	0	38	0	0	0	k__Bacteria;p__Firmicutes_A;c__Clostridia_258483;o__Lachnospirales;f__Lachnospiraceae
e508c718ce009e4617447f0163d61af0	0	7	0	0	0	7	0	0	0	3	0	10	0	34	0	29	43	8	k__Bacteria;p__Firmicutes_A;c__Clostridia_258483;o__Lachnospirales;f__Lachnospiraceae;g__Choladousia;s__Choladousia_sp003612585
74098e3048ea3f061e55b4aa24e1acf2	0	0	0	0	0	0	0	29	0	37	0	0	14	0	0	0	0	0	k__Bacteria;p__Firmicutes_A;c__Clostridia_258483;o__TANB77;f__CAG_508;g__UMGS1994;s__UMGS1994_sp900553945
9d254818b3080ba0a5710b75894ca999	0	0	0	0	13	0	0	0	0	0	0	0	0	0	0	0	0	0	k__Bacteria;p__Firmicutes_A;c__Clostridia_258483;o__Lachnospirales;f__Lachnospiraceae
364b7314ccaec7ddd9cb94304144dd28	0	0	0	0	0	0	0	0	0	0	0	0	0	25	0	0	0	115	k__Bacteria;p__Firmicutes_A;c__Clostridia_258483;o__Oscillospirales;f__Oscillospiraceae_88309;g__Evtepia;s__
6e61e5413d2f023c6ff0b1122ce38d27	0	0	0	0	0	0	45	174	0	0	65	39	0	0	0	0	0	0	k__Bacteria;p__Firmicutes_A;c__Clostridia_258483;o__Lachnospirales;f__Lachnospiraceae;g__Ventrimonas;s__Ventrimonas_sp003611875
68d911b52e4632c2e44790f783a653b5	104	0	0	87	31	0	0	20	0	0	0	0	38	0	0	0	0	0	k__Bacteria;p__Firmicutes_A;c__Clostridia_258483;o__Lachnospirales;f__Lachnospiraceae;g__Lachnoclostridium_B;s__Lachnoclostridium_B_sp000765215
0c89cc293cfff120ae49b88e92f37655	0	0	0	0	0	0	46	49	0	0	45	0	0	0	0	0	0	0	k__Bacteria;p__Firmicutes_A;c__Clostridia_258483;o__Lachnospirales;f__Lachnospiraceae
c68f3476eaf0773c625d3ab183e686e4	0	0	0	0	0	0	258	62	0	26	0	0	0	0	0	0	0	0	k__Bacteria;p__Firmicutes_A;c__Clostridia_258483;o__Lachnospirales;f__Lachnospiraceae
8db7973c13ce5f6ff5a783298b929fc2	9	0	0	0	0	20	6	19	0	0	60	0	0	0	15	0	0	0	k__Bacteria;p__Firmicutes_A;c__Clostridia_258483;o__Lachnospirales;f__Lachnospiraceae;g__Kineothrix;s__Kineothrix_sp000403275
91ee1c5bcc5575ba89f3e2c46fa88f32	33	0	0	50	0	0	0	0	0	0	0	0	0	9	0	0	0	0	k__Bacteria;p__Firmicutes_A;c__Clostridia_258483;o__Lachnospirales;f__Lachnospiraceae;g__CAG_95;s__CAG_95_sp009917455
4c42ace92996cd52efb123736dfd9e58	0	23	0	0	0	0	0	0	0	0	0	0	0	0	0	0	0	0	k__Bacteria;p__Firmicutes_A;c__Clostridia_258483;o__Lachnospirales;f__Lachnospiraceae;g__1XD42_69;s__1XD42_69_sp009911505
becd50a4fec8701f16449392ac3f7a31	9	9	5	9	8	19	7	0	0	0	22	4	11	42	5	47	28	6	k__Bacteria;p__Firmicutes_A;c__Clostridia_258483;o__Oscillospirales;f__CAG_272;g__Avispirillum;s__
f44b720a0f4272cf522b6813f2080f2e	0	0	173	0	0	0	0	0	0	0	145	0	0	0	0	0	0	0	k__Bacteria;p__Firmicutes_A;c__Clostridia_258483;o__TANB77;f__CAG_508;g__CAG_273;s__
36117e6a940152db04291a6cf9b83610	0	7	0	0	91	0	18	0	0	0	0	0	0	0	0	0	13	0	k__Bacteria;p__Firmicutes_A;c__Clostridia_258483;o__Lachnospirales;f__Lachnospiraceae;g__Acetatifactor;s__Acetatifactor_muris
21133934730b876dd813d091ad61200a	14	285	0	0	0	0	0	0	0	0	0	0	0	0	0	0	0	0	k__Bacteria;p__Firmicutes_A;c__Clostridia_258483;o__Lachnospirales;f__Lachnospiraceae;g__Velocimicrobium;s__Velocimicrobium_porci
36abd05030d84edef219f8d3ea5cc0ab	0	0	0	4	10	0	10	52	0	8	26	22	13	0	10	0	10	0	k__Bacteria;p__Firmicutes_A;c__Clostridia_258483;o__Oscillospirales;f__Oscillospiraceae_88309;g__Limivicinus;s__Limivicinus_sp002320035
cdd8fee331831640084bc5fb417a3c9e	0	0	0	0	0	0	0	0	0	313	0	0	0	0	0	0	0	0	k__Bacteria;p__Firmicutes_D;c__Bacilli;o__Haloplasmatales_A;f__Turicibacteraceae;g__Turicibacter;s__
71ab3b608d3d0a427358bf20ec0e1051	39	6	0	92	0	0	0	0	0	0	0	0	0	0	0	0	22	0	k__Bacteria;p__Firmicutes_A;c__Clostridia_258483;o__Lachnospirales;f__Lachnospiraceae;g__COE1;s__COE1_sp000403215
3d84ad95eef881f44ef32ecc0738f22c	0	0	0	17	0	0	26	59	0	14	115	0	10	0	0	0	7	0	k__Bacteria;p__Firmicutes_A;c__Clostridia_258483;o__Lachnospirales;f__Lachnospiraceae;g__CAG_194;s__CAG_194_sp000432915
24ee8c171028734b73b5199f31a90e24	0	0	0	0	0	15	25	18	0	15	0	39	37	0	0	0	0	0	k__Bacteria;p__Bacteroidota;c__Bacteroidia;o__Bacteroidales;f__Marinifilaceae;g__Butyricimonas;s__Butyricimonas_faecihominis
85a3970b27f2bfbc0fe020cec359391b	0	0	0	0	0	108	0	0	0	29	0	0	0	0	4	0	0	0	k__Bacteria;p__Firmicutes_A;c__Clostridia_258483;o__TANB77;f__CAG_508;g__CAG_269;s__
f234a6cc6588107108e1f19701fb95c0	0	0	11	17	19	0	6	9	0	4	13	0	3	2	0	0	0	0	k__Bacteria;p__Desulfobacterota_I;c__Desulfovibrionia;o__Desulfovibrionales;f__Desulfovibrionaceae;g__Mailhella;s__Mailhella_massiliensis
d901cbfefc53083297a56f66ce962671	22	16	5	12	9	0	0	10	0	0	9	0	7	0	0	0	7	0	k__Bacteria;p__Firmicutes_A;c__Clostridia_258483;o__Christensenellales
4069a29b13e8ef2a98601b47c6b0769b	0	53	0	28	0	6	0	0	0	0	0	0	0	0	0	0	0	0	k__Bacteria;p__Actinobacteriota;c__Coriobacteriia;o__Coriobacteriales;f__Eggerthellaceae;g__ZJ304;s__ZJ304_sp011039075
815a5eea71b03bae0e705cf15965e350	0	28	0	0	0	0	0	9	19	0	18	68	0	0	0	44	0	0	k__Bacteria;p__Firmicutes_D;c__Bacilli;o__Erysipelotrichales;f__Erysipelotrichaceae;g__C_19;s__C_19_sp009917405
2b88e78f6a3d00f1018c200bf4690003	0	0	10	0	5	15	9	0	19	14	17	8	0	27	0	0	0	39	k__Bacteria;p__Firmicutes_A;c__Clostridia_258483;o__Christensenellales;f__CAG_74;g__SFMI01;s__
537289c3f0feb3b8fbfe1e5a0919f367	0	0	0	0	0	0	0	0	0	58	25	65	0	15	0	0	0	30	k__Bacteria;p__Bacteroidota;c__Bacteroidia;o__Bacteroidales;f__Muribaculaceae;g__CAG_485;s__CAG_485_sp002493045
bba4fbbaedc9cba3983357729c7a747a	0	0	0	0	0	220	0	0	0	0	0	0	0	0	0	0	0	0	k__Bacteria;p__Firmicutes_A;c__Clostridia_258483;o__Lachnospirales;f__Lachnospiraceae
3a82d6176bf255778d888a52751f2208	0	247	0	0	0	0	0	0	0	0	0	0	0	0	0	0	0	0	k__Bacteria;p__Firmicutes_A;c__Clostridia_258483;o__Lachnospirales;f__Lachnospiraceae;g__COE1;s__COE1_sp000403335
42aa21a7dec09e22d25c8a5fbc181ffc	72	0	0	0	0	0	0	0	0	0	0	0	69	0	0	0	0	0	k__Bacteria;p__Firmicutes_A;c__Clostridia_258483;o__Lachnospirales;f__Lachnospiraceae;g__Ventrimonas;s__Ventrimonas_sp003611875
a255b99425d7c7fb6f29af78597c92ea	0	13	0	15	0	8	45	0	0	0	0	22	0	8	0	0	10	0	k__Bacteria;p__Firmicutes_A;c__Clostridia_258483;o__Christensenellales;f__Borkfalkiaceae;g__Borkfalkia;s__
bc84924814f03680f8d20f8ec3b369a1	0	0	39	0	6	15	7	0	0	0	0	40	0	0	0	28	21	12	k__Bacteria;p__Firmicutes_D;c__Bacilli;o__Erysipelotrichales;f__Coprobacillaceae
fa5044e0e317862da52769fd07df04d3	130	0	0	31	77	0	0	0	0	0	0	0	0	0	0	0	0	0	k__Bacteria;p__Firmicutes_A;c__Clostridia_258483;o__Lachnospirales;f__Lachnospiraceae;g__Ventrimonas;s__Ventrimonas_sp003611875
4315ef53c993be4a4092264c0b256cd1	0	0	0	0	0	0	16	15	16	29	14	6	30	0	0	24	0	32	k__Bacteria;p__Firmicutes_A;c__Clostridia_258483;o__Peptostreptococcales;f__Anaerovoracaceae;g__Eubacterium_N;s__
4ddf2ce171b950f6cbf029cb95f9822e	0	0	0	0	0	0	0	0	57	13	46	3	0	0	0	0	0	0	k__Bacteria;p__Firmicutes_A;c__Clostridia_258483;o__TANB77;f__CAG_508;g__CAG_269;s__
c4922a2b53c0dfe22703d6ef908a61fc	0	0	0	0	0	0	0	0	0	0	0	0	0	0	0	0	0	287	k__Bacteria;p__Actinobacteriota;c__Coriobacteriia;o__Coriobacteriales;f__Atopobiaceae;g__NM07_P_09;s__NM07_P_09_sp004793665
5ed7de2480e69e2c977efa26f903f492	21	21	5	22	14	0	10	0	0	0	0	0	0	0	57	0	15	0	k__Bacteria;p__Firmicutes_A;c__Clostridia_258483;o__Lachnospirales;f__Lachnospiraceae
13b32e3e00ce3ee2ce250fa8c4a24fbd	0	0	0	0	0	0	0	25	0	0	0	0	0	0	0	0	0	0	k__Bacteria;p__Firmicutes_A;c__Clostridia_258483;o__Lachnospirales;f__Lachnospiraceae;g__Clostridium_Q_134526;s__Clostridium_Q_134526_sp009911305
75e2030d22d17e56af7aeec77cb5b4fb	0	0	0	0	0	0	8	0	0	0	0	248	0	0	0	0	0	0	k__Bacteria;p__Proteobacteria;c__Gammaproteobacteria;o__Burkholderiales_595427;f__Burkholderiaceae_A_595427;g__Parasutterella
e9b15da21ccd48029cd443a583db075a	39	24	0	0	0	0	0	0	0	0	11	0	0	0	0	0	0	0	k__Bacteria;p__Firmicutes_A;c__Clostridia_258483;o__Oscillospirales;f__Ruminococcaceae
8e8d3375205278c0dd8fcb55629e0611	38	6	0	68	19	0	0	0	0	0	0	0	0	0	0	0	9	0	k__Bacteria;p__Firmicutes_A;c__Clostridia_258483;o__Lachnospirales;f__Lachnospiraceae;g__COE1;s__COE1_sp000403215
0c01e95e8c28deed8001fdd55ca94b13	16	10	0	36	18	0	10	26	0	0	17	3	5	0	20	0	0	0	k__Bacteria;p__Firmicutes_A;c__Clostridia_258483;o__Peptostreptococcales;f__Anaerovoracaceae;g__;s__
b26e22f73182f6cca38d0363025508cb	0	0	0	0	0	19	0	0	0	0	0	0	0	0	0	0	0	0	k__Bacteria;p__Firmicutes_A;c__Clostridia_258483;o__Lachnospirales;f__Lachnospiraceae;g__Kineothrix;s__Kineothrix_sp000403275
e6a5702e40d98921c1f23520037f9a3f	0	99	0	0	0	0	7	23	0	10	7	5	0	0	86	0	6	0	k__Bacteria;p__Firmicutes_A;c__Clostridia_258483;o__Lachnospirales;f__Lachnospiraceae;g__Eubacterium_J;s__Eubacterium_J_plexicaudatum
b862fd764927ee172762240efa2d84f8	12	5	0	16	11	9	10	12	0	0	0	12	15	3	3	7	16	0	k__Bacteria;p__Firmicutes_A;c__Clostridia_258483;o__Oscillospirales;f__Ruminococcaceae;g__Phocea;s__
dd1b1389f45d1375407b51d0492f96f0	0	0	74	0	0	0	12	0	17	0	19	48	0	0	11	0	23	0	k__Bacteria;p__Bacteroidota;c__Bacteroidia;o__Bacteroidales;f__Bacteroidaceae;g__Bacteroides_H;s__Bacteroides_H_thetaiotaomicron
7c5bb8607567d16d6856f715e13e8ca9	0	0	24	0	0	9	48	0	5	6	23	59	0	0	2	8	6	10	k__Bacteria;p__Firmicutes_A;c__Clostridia_258483;o__Clostridiales;f__Clostridiaceae_222000;g__Dwaynesavagella;s__Dwaynesavagella_sp000270205
fc010be7c5315a0655f19766728db2af	0	0	0	0	0	0	12	74	0	0	11	6	0	0	0	0	0	0	k__Bacteria;p__Firmicutes_A;c__Clostridia_258483;o__Oscillospirales;f__Oscillospiraceae_88309;g__Enterenecus;s__
0e9b1c4713ade172930a7600639ba1a7	12	80	0	0	8	0	0	8	0	0	21	0	0	0	71	0	0	0	k__Bacteria;p__Firmicutes_A;c__Clostridia_258483;o__Lachnospirales;f__Lachnospiraceae
1e0c74bdbff3d71ced3412d9a0ffd530	0	7	0	0	0	0	0	46	0	0	32	0	0	0	56	0	0	0	k__Bacteria;p__Firmicutes_A;c__Clostridia_258483;o__Oscillospirales;f__Oscillospiraceae_88309;g__;s__
89e935afaa5735d3c4709bdf98edafc5	0	0	0	18	0	8	17	0	7	0	0	0	0	0	0	14	12	18	k__Bacteria;p__Actinobacteriota;c__Coriobacteriia;o__Coriobacteriales;f__Eggerthellaceae;g__D16_34;s__D16_34_sp009911635
0bca2e9ec66411d0a78556f52f62e05a	0	0	0	0	0	13	0	0	0	0	0	24	0	13	15	6	27	0	k__Bacteria;p__Firmicutes_A;c__Clostridia_258483;o__Oscillospirales;f__Oscillospiraceae_88309;g__Evtepia;s__
d1bce2f8a166b31079a7884f5dc0661f	0	0	0	0	0	0	31	16	0	0	105	0	0	0	0	0	0	0	k__Bacteria;p__Firmicutes_A;c__Clostridia_258483;o__Oscillospirales;f__Ruminococcaceae;g__Angelakisella;s__Angelakisella_massiliensis
32016317eaac2edcad317e9294d7bdab	0	0	0	0	0	0	0	0	0	0	0	112	0	0	12	0	8	0	k__Bacteria;p__Firmicutes_D;c__Bacilli;o__Erysipelotrichales;f__Coprobacillaceae;g__Erysipelatoclostridium;s__Clostridium_cocleatum
91f43b80f56fe087fb7066150ef5ad92	0	0	5	0	12	30	0	0	0	0	13	0	24	10	0	24	11	30	k__Bacteria;p__Firmicutes_D;c__Bacilli;o__Lactobacillales;f__Streptococcaceae;g__Streptococcus;s__Streptococcus_danieliae
043f92f24c4eadca5efbdd6e037f17a9	0	28	0	0	0	12	0	0	0	0	32	0	0	0	93	0	0	0	k__Bacteria;p__Firmicutes_A;c__Clostridia_258483;o__Lachnospirales;f__Lachnospiraceae;g__14_2;s__
15bffe155bbd115321e0072cccdcadee	0	0	0	0	0	14	0	0	0	0	0	0	0	0	0	0	0	0	k__Bacteria;p__Proteobacteria;c__Gammaproteobacteria;o__Enterobacterales_A_737866;f__Enterobacteriaceae_A;g__Klebsiella_724518
c11649c89ed22e2954d7c8824df3ca9e	4	20	0	3	0	0	0	0	0	0	0	0	0	0	8	18	0	0	k__Bacteria;p__Firmicutes_D;c__Bacilli;o__Staphylococcales;f__Staphylococcaceae;g__Staphylococcus;s__Staphylococcus_nepalensis
9f17d0b089c956609c0908972b1b2651	0	0	0	0	0	0	25	0	0	0	0	0	17	10	0	0	0	0	k__Bacteria;p__Firmicutes_A;c__Clostridia_258483;o__Lachnospirales;f__Lachnospiraceae
73df6e667bac3908048a95e29d250bc8	0	75	0	0	0	0	0	0	0	0	0	0	0	0	0	0	25	0	k__Bacteria;p__Firmicutes_A;c__Clostridia_258483;o__Oscillospirales;f__Ruminococcaceae;g__Paludicola;s__Paludicola_psychrotolerans
c8164bfb3e35d588a5c09d03d14d2070	0	0	26	0	0	0	0	0	0	0	0	0	0	0	0	0	0	0	k__Bacteria;p__Firmicutes_D;c__Bacilli;o__Lactobacillales;f__Enterococcaceae;g__Enterococcus_D
2d38a2224430d46739e3554547f20ac7	0	51	0	0	0	0	0	0	0	0	0	0	0	28	35	17	0	8	k__Bacteria;p__Firmicutes_A;c__Clostridia_258483;o__Lachnospirales;f__Lachnospiraceae;g__Porcincola;s__
db1b8415b998656b3f3624edd090c60d	0	0	0	0	0	4	4	134	0	29	16	0	0	0	0	0	0	0	k__Bacteria;p__Firmicutes_A;c__Clostridia_258483;o__Oscillospirales;f__Oscillospiraceae_88309;g__Faecousia;s__Faecousia_sp000434635
0ea58ef1214ae4f257ef30fd40593ee1	0	0	0	0	0	0	0	0	0	0	0	0	0	0	0	0	0	235	k__Bacteria;p__Firmicutes_D;c__Bacilli;o__Lactobacillales;f__Lactobacillaceae;g__Ligilactobacillus
61325e2986d2b351b7281fd2990634e1	0	0	0	0	0	0	0	32	0	0	23	0	0	0	0	0	0	0	k__Bacteria;p__Firmicutes_A;c__Clostridia_258483;o__Lachnospirales;f__Lachnospiraceae
453d2c5248196c5a9a8f2cf1ad0d6f12	0	0	0	0	0	0	7	31	0	0	60	6	0	0	26	0	0	0	k__Bacteria;p__Firmicutes_A;c__Clostridia_258483;o__Oscillospirales;f__Oscillospiraceae_88309;g__Enterenecus;s__Enterenecus_sp004560375
fa4986e3522fd8a79aab08d38ec16a8f	0	0	10	0	59	0	3	0	0	10	4	0	0	3	7	21	16	48	k__Bacteria;p__Firmicutes_A;c__Clostridia_258483;o__Oscillospirales;f__Ruminococcaceae;g__Bittarella;s__Bittarella_massiliensis
5148ede2b786e7c67889d67e9f65c761	0	0	0	0	0	80	0	0	0	0	25	0	0	0	0	0	0	0	k__Bacteria;p__Firmicutes_A;c__Clostridia_258483;o__Oscillospirales;f__Oscillospiraceae_88309;g__Enterenecus;s__
4078b4af0fd25d0b64b4fb4e041d3fe8	0	14	11	0	0	0	31	24	31	41	21	17	0	0	0	0	0	0	k__Bacteria;p__Bacteroidota;c__Bacteroidia;o__Bacteroidales;f__Rikenellaceae;g__Alistipes_A_871400;s__Alistipes_A_871400_shahii
3faca5a14e616742342d4458c2dde3ff	0	0	0	0	0	0	0	0	0	0	0	0	0	0	0	0	0	0	k__Bacteria;p__Firmicutes_A;c__Clostridia_258483;o__Lachnospirales;f__Lachnospiraceae;g__Kineothrix;s__Kineothrix_sp000403275
1846ee6f7d0f751dcf567d4561994736	24	0	0	0	24	0	0	0	0	0	0	0	0	0	0	0	0	0	k__Bacteria;p__Firmicutes_A;c__Clostridia_258483;o__Lachnospirales;f__Lachnospiraceae;g__Merdisoma;s__Merdisoma_sp011959465
c184db6af93f04ecf5dfdd257427c97b	0	0	0	0	0	0	19	0	0	0	19	14	0	0	0	0	0	0	k__Bacteria;p__Actinobacteriota;c__Coriobacteriia;o__Coriobacteriales;f__Eggerthellaceae;g__UBA9715;s__UBA9715_sp902781245
2be265de2c12f986ee192adb1fd346b0	40	0	0	31	0	0	0	29	0	0	0	9	9	0	0	3	17	0	k__Bacteria;p__Firmicutes_A;c__Clostridia_258483;o__Oscillospirales;f__Ruminococcaceae
4b5364042cded2b18b768e946e441053	218	0	0	0	0	0	0	0	0	0	0	0	0	0	0	0	0	0	k__Bacteria;p__Firmicutes_A;c__Clostridia_258483;o__Lachnospirales;f__Lachnospiraceae;g__14_2;s__14_2_sp000403315
25824020079526e68af35c9f0ecabb08	17	0	0	8	6	13	0	11	0	0	2	0	0	0	0	13	0	0	k__Bacteria;p__Firmicutes_A;c__Clostridia_258483;o__Oscillospirales;f__QAKW01;g__;s__
97666d391d296a4729192d78a7c954b3	0	0	0	0	0	0	25	21	0	0	92	0	0	0	0	0	16	0	k__Bacteria;p__Firmicutes_A;c__Clostridia_258483;o__Oscillospirales;f__Oscillospiraceae_88309;g__;s__
c9ecb77545c47c63ea4514725f47b3fb	42	30	0	48	0	0	0	0	0	10	0	0	0	0	0	0	0	0	k__Bacteria;p__Firmicutes_A;c__Clostridia_258483;o__Lachnospirales;f__Lachnospiraceae;g__Ventrisoma;s__Ventrisoma_faecale
0e73a3401a9d0266ed9bf1e245839618	6	0	0	0	0	0	41	17	0	0	18	0	9	0	0	0	0	0	k__Bacteria;p__Firmicutes_A;c__Clostridia_258483;o__Lachnospirales;f__Lachnospiraceae;g__Merdisoma;s__Merdisoma_sp011959465
757552667e12b12c8345b6ef7123f49d	0	95	0	0	0	0	0	0	0	0	0	0	0	0	79	0	35	0	k__Bacteria;p__Firmicutes_A;c__Clostridia_258483;o__Lachnospirales;f__Lachnospiraceae
794c8c09300b65e3efe258ac493f8817	0	0	0	0	0	0	0	64	11	65	0	0	0	0	0	0	0	0	k__Bacteria;p__Firmicutes_A;c__Clostridia_258483;o__Oscillospirales;f__Oscillospiraceae_88309;g__Evtepia;s__
daa66ffb62b6f52f0f551d2a9b0b003f	0	0	0	0	0	0	22	23	0	3	0	0	8	0	0	0	0	3	k__Bacteria;p__Firmicutes_A;c__Clostridia_258483;o__Oscillospirales;f__Ruminococcaceae
a72792e83bc29ac9514dd417628c0764	0	0	0	0	0	22	0	0	17	9	0	0	0	0	0	0	9	46	k__Bacteria;p__Firmicutes_A;c__Clostridia_258483;o__Oscillospirales;f__Oscillospiraceae_88309
1095c5a01838e4f5a603d44678e4012b	0	0	0	0	0	0	0	51	0	0	0	0	0	0	0	0	0	0	k__Bacteria;p__Firmicutes_A;c__Clostridia_258483;o__Oscillospirales;f__Oscillospiraceae_88309;g__;s__
00fab7f63091add7e08040ae319023a9	0	0	0	0	0	42	0	0	0	0	0	0	0	0	0	0	0	0	k__Bacteria;p__Firmicutes_A;c__Clostridia_258483;o__Lachnospirales;f__Lachnospiraceae
eb64435207f38bd9fc9da9aa8daaef7b	39	0	0	0	0	0	0	0	0	0	0	0	0	0	38	10	0	0	k__Bacteria;p__Firmicutes_A;c__Clostridia_258483;o__Lachnospirales;f__Lachnospiraceae
7d9ac312e247feb81111e4706abb0337	0	0	0	0	0	0	0	26	0	0	0	0	0	0	0	0	0	0	k__Bacteria;p__Firmicutes_A;c__Clostridia_258483;o__Lachnospirales;f__Lachnospiraceae;g__Kineothrix;s__Kineothrix_sp000403275
2ce0521e30ded258fa493ef23de03861	0	0	0	0	0	0	40	19	0	28	9	7	0	0	0	0	0	0	k__Bacteria;p__Firmicutes_A;c__Clostridia_258483;o__Oscillospirales;f__Oscillospiraceae_88309;g__Lawsonibacter
c1c224e756cd2a23255399978e9189a5	0	0	0	0	0	0	0	56	0	0	31	0	33	0	0	42	0	0	k__Bacteria;p__Firmicutes_A;c__Clostridia_258483;o__Lachnospirales;f__Lachnospiraceae;g__CAG_56;s__CAG_56_sp004793585
f9e12296d5f05b98b0958dacec1e5c76	0	0	0	0	0	0	0	0	0	0	0	0	204	0	0	0	0	0	k__Bacteria;p__Firmicutes_D;c__Bacilli;o__Lactobacillales;f__Lactobacillaceae;g__Limosilactobacillus
384a036c02b9aa1f1183cce2b644f679	12	0	0	0	0	0	26	7	0	0	40	0	0	0	0	0	17	0	k__Bacteria;p__Firmicutes_A;c__Clostridia_258483;o__Lachnospirales;f__Lachnospiraceae;g__Merdisoma;s__Merdisoma_sp011959465
8acb9ce186447bd64f6e0ce68a72cf48	12	0	0	0	0	0	78	34	16	8	0	26	25	0	0	0	0	0	k__Bacteria;p__Bacteroidota;c__Bacteroidia;o__Bacteroidales;f__Rikenellaceae;g__Alistipes_A_871400;s__Alistipes_A_871400_shahii
a3e0aca43fa8f1664a66c68a150b417d	0	1	18	17	0	0	0	0	0	0	0	0	17	0	0	0	24	15	k__Bacteria;p__Firmicutes_A;c__Clostridia_258483;o__Lachnospirales;f__Lachnospiraceae;g__Porcincola;s__
446e1bd22b29f518c5a87813050c081a	0	0	0	16	0	0	52	0	0	0	66	17	0	0	0	0	0	0	k__Bacteria;p__Firmicutes_A;c__Clostridia_258483;o__Oscillospirales;f__Butyricicoccaceae;g__Butyricicoccus_A_77030;s__Butyricicoccus_A_77030_pullicaecorum
2ab022f8f208c8b6c5581ecdc864cde7	0	0	0	0	0	0	84	0	0	0	50	0	0	0	0	0	0	0	k__Bacteria;p__Firmicutes_A;c__Clostridia_258483;o__Lachnospirales;f__Lachnospiraceae;g__14_2;s__14_2_sp000403315
a51bcde4ccfe92d99cc49d1792487b55	0	24	0	16	0	0	0	0	0	0	9	0	0	0	33	0	0	0	k__Bacteria;p__Firmicutes_A;c__Clostridia_258483;o__Oscillospirales;f__Oscillospiraceae_88309;g__Enterenecus;s__
22a1644e45d3f5c1c5f1efc223578e54	0	0	0	52	101	0	0	0	0	0	0	0	0	0	0	0	0	0	k__Bacteria;p__Firmicutes_A;c__Clostridia_258483;o__Lachnospirales;f__Lachnospiraceae;g__Sporofaciens;s__
b81a6a9000c73b66cf8601d6231b0934	0	0	0	0	0	6	0	0	0	0	31	0	0	0	0	0	0	0	k__Bacteria;p__Firmicutes_A;c__Clostridia_258483;o__Lachnospirales;f__Lachnospiraceae;g__Kineothrix;s__Kineothrix_sp000403275
7159f7d343ae23c6c4b160d35c3684ea	36	0	0	50	20	0	0	0	0	0	0	0	0	0	0	0	0	0	k__Bacteria;p__Firmicutes_A;c__Clostridia_258483;o__Lachnospirales;f__Lachnospiraceae;g__CAG_95;s__CAG_95_sp009917455
2ea9fd94c7a14ff1fee5059be886b2c0	26	0	32	0	0	0	0	0	29	0	0	44	0	0	0	0	0	0	k__Bacteria;p__Bacteroidota;c__Bacteroidia;o__Bacteroidales;f__Tannerellaceae;g__Parabacteroides_B_862066;s__Parabacteroides_B_862066_distasonis
af3a279e0fa5bfd21ea725c82efda0c0	0	13	0	0	25	0	0	9	0	0	18	5	15	6	8	0	18	8	k__Bacteria;p__Firmicutes_A;c__Clostridia_258483;o__Lachnospirales;f__Lachnospiraceae;g__Paralachnospira;s__Paralachnospira_sp902363445
1570233a0fe16aa2d9d6ff7b7120d9c6	0	47	0	0	0	0	0	0	0	0	0	0	0	0	0	0	0	0	k__Bacteria;p__Firmicutes_A;c__Clostridia_258483;o__Oscillospirales;f__Ruminococcaceae;g__Paludicola;s__Paludicola_psychrotolerans
4eafaf140f7edd5551f82f4478c0a510	0	0	98	0	0	63	0	0	0	0	0	0	0	0	26	0	0	0	k__Bacteria;p__Bacteroidota;c__Bacteroidia;o__Bacteroidales;f__Muribaculaceae
cec253cd8567c20d241699a835978fbd	0	0	12	15	0	0	46	0	0	0	3	26	14	9	0	7	0	6	k__Bacteria;p__Firmicutes_A;c__Clostridia_258483;o__Clostridiales;f__Clostridiaceae_222000;g__Clostridium_P
69c9d50d706be5d215f5422dc6caa1d4	0	0	0	0	0	7	0	0	0	0	23	0	0	0	0	0	0	0	k__Bacteria;p__Firmicutes_A;c__Clostridia_258483;o__TANB77;f__CAG_508;g__;s__
042f84a28a2f3837bb5f7ad0a83f8896	0	0	0	0	0	0	20	43	0	16	0	0	0	0	0	0	25	34	k__Bacteria;p__Firmicutes_A;c__Clostridia_258483;o__Oscillospirales;f__Oscillospiraceae_88309;g__Evtepia;s__
c5f04c81a19d34689c144a8a33208759	0	27	0	0	0	0	0	0	0	0	26	42	0	0	0	60	0	0	k__Bacteria;p__Firmicutes_D;c__Bacilli;o__Erysipelotrichales;f__Erysipelotrichaceae;g__C_19;s__C_19_sp009917405
f4a0aeaaeb3032e0c6c3a4e7884844e3	0	13	0	24	0	0	12	0	0	4	0	5	17	0	0	21	0	0	k__Bacteria;p__Firmicutes_D;c__Bacilli;o__Lactobacillales;f__Streptococcaceae;g__Streptococcus;s__Streptococcus_danieliae
9c994c29c8aebf343a1ed95725924537	0	0	0	0	0	89	0	0	0	0	0	0	0	0	0	0	0	0	k__Bacteria;p__Actinobacteriota;c__Coriobacteriia;o__Coriobacteriales;f__Eggerthellaceae;g__ZJ304;s__ZJ304_sp011039075
cbf403b74bfc325b6df3a1538e2857df	0	0	0	0	0	0	0	12	0	0	26	0	0	0	0	0	0	0	k__Bacteria;p__Firmicutes_A;c__Clostridia_258483;o__Lachnospirales;f__Lachnospiraceae;g__Butyribacter;s__Butyribacter_sp003612285
04957155870cc8a8d5c72b917ef91531	0	0	0	0	0	0	0	39	0	0	0	0	0	0	0	0	0	8	k__Bacteria;p__Firmicutes_A;c__Clostridia_258483;o__Lachnospirales;f__Lachnospiraceae;g__Kineothrix;s__Kineothrix_sp000403275
60c3351d25e6b557a2b420ef5081c31a	0	0	0	0	16	0	16	21	0	0	23	4	0	5	24	0	0	0	k__Bacteria;p__Firmicutes_A;c__Clostridia_258483;o__Oscillospirales;f__Oscillospiraceae_88309;g__Dysosmobacter;s__
3edf9b6e10dea9aeba8706eb262314e8	0	0	0	0	13	0	0	0	0	0	50	11	0	0	0	0	0	0	k__Bacteria;p__Firmicutes_A;c__Clostridia_258483;o__Oscillospirales;f__Oscillospiraceae_88309;g__;s__
934b205cbce75826bfa82e62a36db107	0	0	0	0	0	0	13	0	10	44	0	100	0	0	0	0	0	0	k__Bacteria;p__Bacteroidota;c__Bacteroidia;o__Bacteroidales;f__Tannerellaceae;g__Parabacteroides_B_862066;s__Parabacteroides_B_862066_johnsonii
7c1a72cf5be8dbfa255ccb26fb0caccd	0	0	0	0	0	20	0	0	0	0	16	0	0	0	0	0	0	0	k__Bacteria;p__Firmicutes_A;c__Clostridia_258483;o__Lachnospirales;f__Lachnospiraceae;g__Kineothrix;s__Kineothrix_sp000403275
8e88577da4828cf6090bae24f0e69a7d	0	0	0	0	0	0	0	25	0	0	111	9	0	0	0	0	0	0	k__Bacteria;p__Firmicutes_A;c__Clostridia_258483;o__Oscillospirales;f__Oscillospiraceae_88309;g__Enterenecus;s__Enterenecus_sp004560375
35659a3378f1d6ed5268c4c24e411f23	24	0	0	0	0	0	0	0	0	0	0	0	0	0	0	0	0	0	k__Bacteria;p__Firmicutes_A;c__Clostridia_258483;o__Lachnospirales;f__Lachnospiraceae;g__CAG_95;s__CAG_95_sp009917455
8825a7ac38e100a4841c6f44bee00208	0	0	0	0	0	0	76	0	52	0	0	0	0	0	0	0	0	0	k__Bacteria;p__Actinobacteriota;c__Coriobacteriia;o__Coriobacteriales;f__Eggerthellaceae;g__UBA9715;s__UBA9715_sp902781245
f2bdbd5311ec3355c33d014aed2c1f2b	0	0	0	0	0	0	42	131	0	0	0	0	0	0	0	0	0	0	k__Bacteria;p__Firmicutes_A;c__Clostridia_258483;o__Oscillospirales;f__Oscillospiraceae_88309;g__Dysosmobacter;s__Dysosmobacter_sp000403435
2149a1656f16269cbd8efaa416c7c9df	0	31	0	0	0	0	13	0	0	0	0	0	0	0	7	0	0	0	k__Bacteria;p__Firmicutes_A;c__Clostridia_258483;o__Oscillospirales;f__Ruminococcaceae;g__Phocea;s__
3499c694a29427a8608b999e6b271767	0	0	0	0	0	0	0	0	0	0	0	170	0	0	0	0	0	0	k__Bacteria;p__Bacteroidota;c__Bacteroidia;o__Bacteroidales;f__Muribaculaceae
66b80cbe2a25ca21bd9863ae489f13b6	0	0	0	0	0	0	0	0	0	169	0	0	0	0	0	0	0	0	k__Bacteria;p__Bacteroidota;c__Bacteroidia;o__Bacteroidales;f__Muribaculaceae;g__UBA7173;s__UBA7173_sp002491305
8963264713c0c3e3211bd5f9f76ed61b	0	0	0	0	0	0	32	28	0	41	53	0	0	0	0	0	0	0	k__Bacteria;p__Firmicutes_A;c__Clostridia_258483;o__Lachnospirales;f__Lachnospiraceae;g__CAG_603;s__
4dca3636967bb8ff5e771844d62899a8	0	0	0	21	0	0	0	0	0	0	0	0	54	0	0	0	0	0	k__Bacteria;p__Firmicutes_A;c__Clostridia_258483;o__Lachnospirales;f__Lachnospiraceae;g__Kineothrix;s__Kineothrix_sp000403275
48b26ebf09944949984fc16eadbfe2cf	0	0	0	0	31	0	25	21	0	0	11	20	0	0	18	0	17	0	k__Bacteria;p__Firmicutes_A;c__Clostridia_258483;o__Oscillospirales;f__Oscillospiraceae_88309;g__Lawsonibacter;s__Lawsonibacter_asaccharolyticus
53cb03c9073073af453adccaa3f2115a	0	7	0	0	0	0	0	0	0	35	44	0	0	0	26	0	10	0	k__Bacteria;p__Firmicutes_A;c__Clostridia_258483;o__Lachnospirales;f__Lachnospiraceae;g__COE1
c07f7e29b3fb67f4220af572927c907e	0	0	0	0	0	0	23	43	0	19	22	0	19	0	0	0	0	0	k__Bacteria;p__Firmicutes_A;c__Clostridia_258483;o__Oscillospirales;f__Oscillospiraceae_88309;g__Lawsonibacter;s__Lawsonibacter_sp000492175
150ad99ab402b7c1864c21f54ecbe773	0	38	0	0	0	0	0	0	0	0	19	9	7	8	8	0	0	0	k__Bacteria;p__Firmicutes_A;c__Clostridia_258483;o__Lachnospirales;f__Lachnospiraceae;g__Kineothrix;s__Kineothrix_sp000403275
230e92635d5c74fbd5ebb05cd5fb130c	0	0	0	102	0	0	0	0	0	0	0	0	0	0	0	0	0	0	k__Bacteria;p__Firmicutes_A;c__Clostridia_258483;o__Lachnospirales;f__Lachnospiraceae;g__UBA3282;s__UBA3282_sp003611805
cd55143560172c70275182fd41ab04aa	14	11	0	35	23	0	11	19	0	0	0	0	0	0	0	0	0	0	k__Bacteria;p__Firmicutes_A;c__Clostridia_258483;o__Lachnospirales;f__Lachnospiraceae
8d6d856ece8b59070407d367af251bc8	32	0	0	0	0	0	0	0	0	0	0	0	0	0	15	0	22	0	k__Bacteria;p__Firmicutes_A;c__Clostridia_258483;o__Lachnospirales;f__Lachnospiraceae
3f77327aeb2067cd09e0ef88ff746c6e	0	0	0	0	46	0	0	0	0	0	10	0	0	0	0	20	0	0	k__Bacteria;p__Firmicutes_A;c__Clostridia_258483;o__Lachnospirales;f__Lachnospiraceae;g__Merdisoma;s__Merdisoma_sp011959465
99bd270e7ea11dd0b63f0bbd938a495d	0	119	0	0	0	0	0	0	0	0	0	0	30	0	0	0	0	0	k__Bacteria;p__Firmicutes_A;c__Clostridia_258483;o__Lachnospirales;f__Lachnospiraceae;g__Sporofaciens
8861c684a2ca5e85df3a21b422d8588f	0	0	0	0	0	0	0	57	0	0	0	0	0	0	0	0	0	0	k__Bacteria;p__Firmicutes_A;c__Clostridia_258483;o__Oscillospirales;f__Oscillospiraceae_88309;g__;s__
b7e3575ffda513160b98b6ce76914110	0	0	0	0	0	0	148	0	0	0	0	0	0	0	0	0	0	0	k__Bacteria;p__Firmicutes_A;c__Clostridia_258483;o__Lachnospirales;f__Lachnospiraceae
32444d610d767eb36b3780deb792c339	30	0	0	0	0	0	0	0	0	0	0	0	0	0	0	0	0	0	k__Bacteria;p__Firmicutes_A;c__Clostridia_258483;o__Lachnospirales;f__Lachnospiraceae;g__Merdisoma;s__Merdisoma_sp011959465
f8a065365ce9e21fc3ec62a27606f539	0	0	0	0	0	0	0	0	0	0	22	0	0	0	0	0	0	0	k__Bacteria;p__Firmicutes_A;c__Clostridia_258483;o__Oscillospirales;f__Oscillospiraceae_88309;g__Dysosmobacter;s__Dysosmobacter_sp000403435
7538072b60490ec3810380309d1f38ff	0	0	0	0	0	0	0	0	0	145	0	0	0	0	0	0	0	0	k__Bacteria;p__Firmicutes_A;c__Clostridia_258483;o__Clostridiales;f__Clostridiaceae_222000;g__Clostridium_T;s__Clostridium_T_disporicum_203972
8157b4c6e39ecd4f0f0eb2e2eaf7dd3e	5	0	0	2	0	8	17	19	0	11	12	0	6	2	0	3	7	3	k__Bacteria;p__Firmicutes_A;c__Clostridia_258483;o__Oscillospirales;f__Ruminococcaceae;g__Ruthenibacterium;s__Ruthenibacterium_lactatiformans
e4c4dcad2fee0268637773d7c67df628	29	0	0	0	26	0	0	0	0	0	0	0	0	0	36	26	26	0	k__Bacteria;p__Firmicutes_A;c__Clostridia_258483;o__Lachnospirales;f__Lachnospiraceae;g__Ventrimonas;s__Ventrimonas_sp003611875
069e1d00db8565b4ea4563b9918bc422	0	0	0	0	0	0	4	0	23	0	11	0	0	15	0	0	22	22	k__Bacteria;p__Firmicutes_A;c__Clostridia_258483;o__;f__;g__;s__
13093f586e0a8079e635e5166f2785b8	0	0	0	0	0	0	97	44	0	0	0	0	0	0	0	0	0	0	k__Bacteria;p__Firmicutes_A;c__Clostridia_258483;o__Lachnospirales;f__Lachnospiraceae;g__G11;s__
8492d10f81be1fa9f78d326e02ad66d9	0	0	0	0	0	0	87	0	0	0	0	10	0	0	0	0	0	0	k__Bacteria;p__Firmicutes_A;c__Clostridia_258483;o__Lachnospirales;f__Lachnospiraceae
5d1a123e1ed9390b1f4be2e60525b771	0	0	0	0	0	11	0	0	0	0	10	0	0	0	0	0	0	0	k__Bacteria;p__Firmicutes_A;c__Clostridia_258483;o__Oscillospirales;f__Oscillospiraceae_88309
20eba95fa0f09078ff1b263f16e3835c	22	0	0	0	0	0	22	0	0	0	0	0	0	0	0	0	0	0	k__Bacteria;p__Firmicutes_A;c__Clostridia_258483;o__Oscillospirales;f__Oscillospiraceae_88309;g__Evtepia;s__
059d39062513604d5925401cde1d039c	11	0	0	6	0	0	0	0	0	0	0	0	4	0	8	0	0	0	k__Bacteria;p__Firmicutes_A;c__Clostridia_258483;o__Oscillospirales;f__Ruminococcaceae;g__Anaerotruncus;s__Anaerotruncus_sp003612625
47841db5790c4b8e9280481746e29fae	0	0	5	27	104	0	0	0	0	0	0	0	0	0	0	0	0	0	k__Bacteria;p__Firmicutes_A;c__Clostridia_258483;o__Oscillospirales;f__Oscillospiraceae_88309
4eace2d1f866472416654e7e586eb7fc	0	0	0	0	28	6	15	3	0	0	27	18	0	0	0	0	12	7	k__Bacteria;p__Firmicutes_A;c__Clostridia_258483;o__Oscillospirales;f__Butyricicoccaceae;g__Pseudobutyricicoccus;s__Pseudobutyricicoccus_sp003477405
bced410b43bacfb1b466e6a336ec1ce4	135	0	0	0	0	0	0	0	0	0	0	0	0	0	0	0	0	0	k__Bacteria;p__Firmicutes_A;c__Clostridia_258483;o__Lachnospirales;f__Lachnospiraceae;g__Ventrimonas;s__Ventrimonas_sp003611875
a486ad0b0f3502b7df9c08badc6cd4ee	0	135	0	0	0	0	0	0	0	0	0	0	0	0	0	0	0	0	k__Bacteria;p__Firmicutes_A;c__Clostridia_258483;o__Oscillospirales;f__Ruminococcaceae;g__Paludicola;s__Paludicola_psychrotolerans
11de9b3bf1ab3407dd2fcac718c32c90	0	0	11	0	0	61	0	0	0	0	0	0	0	0	0	0	0	0	k__Bacteria;p__Firmicutes_A;c__Clostridia_258483;o__Lachnospirales;f__Lachnospiraceae
6fa191a2b7e6b218ab339ece5372b83a	0	0	0	0	0	0	84	0	0	0	22	0	0	0	0	0	0	0	k__Bacteria;p__Firmicutes_A;c__Clostridia_258483;o__Christensenellales;f__CAG_314;g__CAG_314;s__CAG_314_sp900551395
6d67ab62bab363ac9d3afb241e01f1dc	14	0	0	0	13	0	0	0	0	0	10	0	0	0	11	0	4	3	k__Bacteria;p__Firmicutes_A;c__Clostridia_258483;o__Tissierellales
0ae8cfc62f03ea8644a67a142e5a6457	0	0	0	0	0	0	9	16	0	19	0	52	0	3	0	11	0	0	k__Bacteria;p__Bacteroidota;c__Bacteroidia;o__Bacteroidales;f__Tannerellaceae;g__Parabacteroides_B_862066;s__Parabacteroides_B_862066_distasonis
5369d7f16028f6fcf6d772555056cf92	29	0	0	0	0	0	0	0	0	0	0	0	0	0	0	0	0	0	k__Bacteria;p__Firmicutes_A;c__Clostridia_258483;o__Lachnospirales;f__Lachnospiraceae;g__CAG_95;s__CAG_95_sp009917455
ab97e3f1f231f1f1e2d937bd36fb68b4	0	0	14	0	0	0	0	0	22	0	12	38	0	17	0	0	0	0	k__Bacteria;p__Bacteroidota;c__Bacteroidia;o__Bacteroidales;f__Tannerellaceae;g__Parabacteroides_B_862066;s__Parabacteroides_B_862066_distasonis
aaafefe502e5bd982d4d2e8e9ab095d5	13	6	0	0	35	0	0	0	0	0	0	0	0	0	0	0	8	0	k__Bacteria;p__Firmicutes_A;c__Clostridia_258483;o__Lachnospirales;f__Lachnospiraceae;g__14_2;s__
2d5d91588c488b5d90474911198faf72	0	0	0	31	0	0	0	0	0	0	0	0	0	0	0	10	0	0	k__Bacteria;p__Firmicutes_A;c__Clostridia_258483;o__Lachnospirales;f__Lachnospiraceae
2fc2b9a7d76cefdff615db5a7065f823	0	0	0	0	0	0	0	0	0	0	103	0	0	0	27	0	0	0	k__Bacteria;p__Firmicutes_A;c__Clostridia_258483;o__Lachnospirales;f__Lachnospiraceae
2112298a73669d3704087938125d1cbe	0	0	0	0	10	0	0	16	0	0	11	12	0	0	5	0	0	0	k__Bacteria;p__Firmicutes_A;c__Clostridia_258483;o__Oscillospirales;f__Oscillospiraceae_88309;g__;s__
eb745f9417309bb9d60aba065b47ce01	55	0	0	7	0	0	0	0	0	0	0	0	0	0	0	0	0	0	k__Bacteria;p__Firmicutes_A;c__Clostridia_258483;o__Lachnospirales;f__Lachnospiraceae;g__Kineothrix;s__Kineothrix_sp000403275
ce817080bfe8ec32053a72b59b502a3a	0	0	0	0	0	0	0	4	0	6	0	26	0	4	0	0	0	7	k__Bacteria;p__Proteobacteria;c__Gammaproteobacteria;o__Burkholderiales_595427;f__Burkholderiaceae_A_595427;g__Parasutterella;s__Parasutterella_sp009767915
9b392300c10dbb790df38476c88f9903	0	0	0	0	0	0	0	0	0	0	0	127	0	0	0	0	0	0	k__Bacteria;p__Proteobacteria;c__Gammaproteobacteria;o__Burkholderiales_595427;f__Burkholderiaceae_A_595427;g__Parasutterella;s__Parasutterella_excrementihominis
da4d4e5706f9bc7e691d7bf457f28518	0	0	0	0	0	0	19	26	0	0	0	0	0	0	0	0	0	0	k__Bacteria;p__Firmicutes_A;c__Clostridia_258483;o__Christensenellales
71d66471ac48954b081a9cc34db3b773	0	0	0	0	0	0	0	0	0	0	0	0	9	0	0	0	0	0	k__Bacteria;p__Firmicutes_A;c__Clostridia_258483;o__Lachnospirales;f__Lachnospiraceae;g__Eubacterium_J;s__Eubacterium_J_plexicaudatum
57726c276ab338f078adf2a40b2f5583	0	0	0	0	0	0	2	0	1	1	1	0	0	0	0	0	0	24	k__Bacteria;p__Bacteroidota;c__Bacteroidia;o__Bacteroidales;f__Muribaculaceae;g__UBA7173;s__UBA7173_sp002491305
5b28b0d226deacfc1b2ca2a7b7fddf11	0	0	0	0	0	0	24	0	0	0	21	0	10	0	0	0	0	0	k__Bacteria;p__Firmicutes_A;c__Clostridia_258483;o__UBA1381;f__UBA1381;g__CAG_41;s__CAG_41_sp001941225
4274e03297fdbcb5b6892bae34cc869e	0	0	0	0	0	0	0	0	0	0	0	0	0	0	16	0	0	0	k__Bacteria;p__Firmicutes_A;c__Clostridia_258483;o__Lachnospirales;f__Lachnospiraceae
281c6170abb4c052abb6e017c9f34b19	0	0	0	0	0	0	0	11	0	0	9	7	0	0	0	0	0	0	k__Bacteria;p__Firmicutes_A;c__Clostridia_258483;o__Oscillospirales;f__Ruminococcaceae;g__Anaerotruncus;s__Anaerotruncus_sp003612625
ea3e58163128f79845db1290812a3d8e	0	0	0	0	0	0	0	29	0	0	0	9	0	0	0	0	0	0	k__Bacteria;p__Firmicutes_A;c__Clostridia_258483;o__Lachnospirales;f__Lachnospiraceae;g__Butyribacter
1fe8094b73fe8f2058d6bf41ddabf0d2	0	62	0	0	0	0	42	0	0	0	0	0	0	0	18	0	0	0	k__Bacteria;p__Firmicutes_A;c__Clostridia_258483;o__Lachnospirales;f__Lachnospiraceae;g__Kineothrix;s__Kineothrix_sp000403275
0d70465aa95138098ffb66a983763c9b	0	0	0	0	0	0	0	72	0	13	0	0	0	0	0	0	0	17	k__Bacteria;p__Firmicutes_A;c__Clostridia_258483;o__Oscillospirales;f__Oscillospiraceae_88309;g__Evtepia;s__
865592912522bb219bd0034eebd848ee	0	0	0	0	0	0	0	0	0	0	15	0	0	0	0	0	0	0	k__Bacteria;p__Firmicutes_A;c__Clostridia_258483;o__Christensenellales;f__CAG_314;g__CAG_314;s__
3755641538c27c88f5b254e654dfde6c	0	0	0	0	0	0	0	82	0	0	39	0	0	0	0	0	0	0	k__Bacteria;p__Firmicutes_A;c__Clostridia_258483;o__Lachnospirales;f__Lachnospiraceae;g__Ventrimonas;s__Ventrimonas_sp003611875
34788f17385d86027a35fba47fa5241d	0	0	0	0	0	0	0	0	0	0	0	0	121	0	0	0	0	0	k__Bacteria;p__Firmicutes_D;c__Bacilli;o__Lactobacillales;f__Lactobacillaceae;g__Limosilactobacillus
be9696710d5f7ac38e1d5a59afd8e090	0	0	0	0	0	0	0	15	0	0	0	0	0	0	0	0	0	0	k__Bacteria;p__Firmicutes_A;c__Clostridia_258483;o__Lachnospirales;f__Lachnospiraceae
a3a0ea675c845a03222385cf509ec714	0	0	0	0	0	0	0	0	0	19	0	0	0	0	0	4	29	0	k__Bacteria;p__Bacteroidota;c__Bacteroidia;o__Bacteroidales;f__Tannerellaceae;g__Parabacteroides_B_862066;s__Parabacteroides_B_862066_distasonis
fa8dc41852099f0db3097ff8d95c91bc	0	0	0	0	0	0	39	34	0	19	27	0	0	0	0	0	0	0	k__Bacteria;p__Firmicutes_A;c__Clostridia_258483;o__Christensenellales;f__CAG_314;g__CAG_314;s__CAG_314_sp900551395
d1fcf87b7b347119e145e0a21b9725bd	0	0	0	0	0	0	0	37	0	0	9	14	0	0	22	0	0	0	k__Bacteria;p__Firmicutes_A;c__Clostridia_258483;o__Christensenellales
0dfbed2ff1185837436b4db870faaeb3	0	0	0	0	0	72	0	0	0	0	35	0	0	0	0	0	0	0	k__Bacteria;p__Firmicutes_A;c__Clostridia_258483;o__Oscillospirales;f__Oscillospiraceae_88309;g__Enterenecus;s__Enterenecus_sp004560375
581ee5fc455c98b690312d94cb6305f4	0	0	0	0	0	0	0	0	4	9	24	4	4	0	6	0	6	0	k__Bacteria;p__Firmicutes_A;c__Clostridia_258483;o__Oscillospirales;f__Oscillospiraceae_88309;g__Lawsonibacter;s__Lawsonibacter_asaccharolyticus
5d3bfa6a6d5f67d2f87f1a801af16e0f	13	36	0	0	0	0	0	0	0	0	0	0	0	0	0	0	0	0	k__Bacteria;p__Firmicutes_A;c__Clostridia_258483;o__Lachnospirales;f__Lachnospiraceae;g__Kineothrix;s__Kineothrix_sp000403275
8ce9e61ead6ff181c1716c3bd1090602	0	15	0	0	0	0	0	0	0	0	0	0	0	0	0	0	0	0	k__Bacteria;p__Firmicutes_A;c__Clostridia_258483;o__Lachnospirales;f__Lachnospiraceae;g__COE1;s__COE1_sp000403335
fc4845bafd1f929942deb647b3e1702e	0	0	0	0	0	0	10	16	0	8	48	0	0	12	0	0	0	0	k__Bacteria;p__Firmicutes_A;c__Clostridia_258483;o__Lachnospirales;f__Lachnospiraceae;g__Lachnospira;s__
61e9062358efb9b8720c45596837d105	0	0	0	17	58	0	0	0	0	0	0	0	0	0	0	0	0	12	k__Bacteria;p__Firmicutes_A;c__Clostridia_258483;o__Oscillospirales;f__Oscillospiraceae_88309
ef89ef9d417548706d553cae7247fdcb	0	0	0	0	0	0	0	35	0	0	0	0	22	0	0	0	0	0	k__Bacteria;p__Firmicutes_A;c__Clostridia_258483;o__Lachnospirales;f__Lachnospiraceae;g__CAG_95;s__CAG_95_sp000403495
845a87de858801f086a0feb36e2bc3bc	0	0	0	0	0	0	0	0	0	0	0	14	0	0	0	0	0	0	k__Bacteria;p__Firmicutes_A;c__Clostridia_258483;o__Lachnospirales;f__Lachnospiraceae;g__MD308;s__
15ad9bf91a9753b5202d7c5d26116154	20	0	0	0	35	0	0	0	0	0	0	0	0	0	57	0	0	0	k__Bacteria;p__Firmicutes_A;c__Clostridia_258483;o__Lachnospirales;f__Lachnospiraceae;g__Kineothrix;s__Kineothrix_sp000403275
d56fec1de712347cc40b6a1da46399e4	0	0	0	0	0	0	57	0	0	23	20	10	0	0	0	0	0	0	k__Bacteria;p__Firmicutes_A;c__Clostridia_258483;o__Lachnospirales;f__Lachnospiraceae;g__COE1;s__COE1_sp000403335
813a4109e6f693be5526e08136c063e5	23	28	0	9	8	0	0	0	0	0	0	0	0	14	0	0	23	3	k__Bacteria;p__Firmicutes_A;c__Clostridia_258483;o__Lachnospirales;f__Lachnospiraceae;g__14_2;s__
e8288cb2a418988f87775a3d5988a505	0	0	0	0	19	0	19	19	0	0	0	0	0	0	0	0	0	0	k__Bacteria;p__Firmicutes_A;c__Clostridia_258483;o__Oscillospirales;f__Oscillospiraceae_88309;g__Lawsonibacter
7134502594988c7069b6f3fd44ae5868	0	4	6	0	0	3	3	17	0	0	10	10	0	0	0	5	0	0	k__Bacteria;p__Firmicutes_B_370539;c__Peptococcia;o__Peptococcales;f__Peptococcaceae_369362;g__Peptococcus;s__Peptococcus_niger
c46ed0f893d2ae2b2540fa755bf6f2b6	0	0	0	0	10	0	16	29	0	0	0	0	0	0	0	0	0	0	k__Bacteria;p__Firmicutes_A;c__Clostridia_258483;o__Lachnospirales;f__Lachnospiraceae;g__Kineothrix;s__Kineothrix_sp000403275
4db4f7bac2be1484fccf751c3ca98487	0	0	0	0	0	0	0	0	0	0	0	0	0	0	0	0	0	0	k__Bacteria;p__Firmicutes_A;c__Clostridia_258483;o__Lachnospirales;f__Lachnospiraceae;g__Kineothrix;s__Kineothrix_sp000403275
cbf8e74025b88b072c81e63b4c818bc4	0	17	0	0	0	0	14	0	0	0	0	0	0	0	12	0	0	0	k__Bacteria;p__Firmicutes_A;c__Clostridia_258483;o__Oscillospirales;f__Ruminococcaceae;g__Angelakisella;s__Angelakisella_massiliensis
2549f94a455429c6398cec7f611e9987	0	0	0	0	0	0	0	0	2	0	0	93	0	0	0	0	0	0	k__Bacteria;p__Firmicutes_D;c__Bacilli;o__Erysipelotrichales;f__Coprobacillaceae
7df02b68dc866f40982ac35fce2a5d7d	0	0	0	0	0	0	0	0	0	0	0	0	0	0	0	0	0	0	k__Bacteria;p__Firmicutes_A;c__Clostridia_258483;o__Lachnospirales;f__Lachnospiraceae
4baa4679d80f6b6ca04e37f58f8ac90a	0	0	5	4	0	0	7	15	4	11	0	25	4	0	0	4	0	0	k__Bacteria;p__Bacteroidota;c__Bacteroidia;o__Bacteroidales;f__Rikenellaceae;g__Alistipes_A_871400;s__Alistipes_A_871400_communis
f0d836726c178c02aeb9d18576c39dde	0	0	37	0	0	0	0	0	0	0	0	0	0	25	0	0	0	0	k__Bacteria;p__Firmicutes_A;c__Clostridia_258483;o__TANB77;f__CAG_508;g__UMGS1994;s__UMGS1994_sp900553945
529919c5dc4f86136dd27c5c4db4849c	0	0	0	0	0	0	15	9	0	0	27	0	8	0	0	0	0	0	k__Bacteria;p__Firmicutes_A;c__Clostridia_258483;o__Lachnospirales;f__Lachnospiraceae;g__Ventrimonas;s__Ventrimonas_sp003611875
34ed63b6ca47661987de46f4630f3a3e	0	0	0	0	0	0	0	0	11	31	0	4	0	0	0	0	0	0	k__Bacteria;p__Firmicutes_A;c__Clostridia_258483;o__Christensenellales;f__UBA1242;g__;s__
bdf493528bb23d459d9ea7669111731b	4	0	0	0	0	0	0	0	0	0	0	0	0	0	0	0	0	0	k__Bacteria;p__Firmicutes_A;c__Clostridia_258483;o__Lachnospirales;f__Lachnospiraceae
11e42f931eca9a889dc83e7ab70a9cd0	0	0	0	0	0	0	0	0	0	0	12	0	0	0	0	0	0	0	k__Bacteria;p__Firmicutes_A;c__Clostridia_258483;o__Christensenellales;f__Borkfalkiaceae;g__Borkfalkia;s__
03e34063e0c5b9d6c454b0a16be52d9c	0	0	0	0	0	28	0	14	3	0	0	0	0	0	0	0	0	0	k__Bacteria;p__Firmicutes_A;c__Clostridia_258483;o__Christensenellales;f__CAG_314;g__CAG_314;s__CAG_314_sp900551395
4084e106ea7671e6eec9b757c08ff524	0	0	0	0	0	0	0	0	0	0	9	0	0	7	0	0	17	0	k__Bacteria;p__Firmicutes_A;c__Clostridia_258483;o__Lachnospirales;f__Lachnospiraceae;g__Kineothrix;s__Kineothrix_sp000403275
573dddab7e1395a3ae82a8555032e2d2	27	0	0	0	28	0	0	0	0	0	0	0	0	0	16	0	0	0	k__Bacteria;p__Firmicutes_A;c__Clostridia_258483;o__Oscillospirales;f__Oscillospiraceae_88309;g__Dysosmobacter;s__
e90e236729d9c69bbb487e2c162f32d8	0	4	0	0	0	0	0	0	0	0	13	0	0	0	0	0	0	0	k__Bacteria;p__Firmicutes_A;c__Clostridia_258483;o__Lachnospirales;f__Anaerotignaceae;g__Coprocola;s__
0ea1a0c13d7ee6ace4d975b5259f68fc	0	0	0	0	0	0	16	0	0	0	24	5	0	0	0	0	0	0	k__Bacteria;p__Firmicutes_A;c__Clostridia_258483;o__Lachnospirales;f__Lachnospiraceae;g__Ventrimonas;s__Ventrimonas_sp003611875
a220f4508e2cb626fc6f0ba70cb0d31f	34	29	0	2	0	0	0	0	0	0	0	0	0	0	11	0	0	0	k__Bacteria;p__Firmicutes_A;c__Clostridia_258483;o__Christensenellales;f__;g__;s__
91353316dbd84cba470247dfef5a5541	0	0	0	0	0	8	0	0	0	8	8	5	0	4	0	8	0	0	k__Bacteria;p__Firmicutes_A;c__Clostridia_258483;o__Christensenellales;f__Borkfalkiaceae;g__Borkfalkia;s__
902cf87720083542584aeee6b9d62e46	0	0	0	0	0	0	0	28	0	0	12	0	0	0	0	0	0	0	k__Bacteria;p__Firmicutes_A;c__Clostridia_258483;o__Oscillospirales;f__Oscillospiraceae_88309;g__Dysosmobacter;s__
13906051c6879da05ba8ab7c85602bab	0	22	0	0	0	0	0	0	0	0	17	3	0	0	0	0	0	0	k__Bacteria;p__Firmicutes_A;c__Clostridia_258483;o__Lachnospirales;f__Lachnospiraceae;g__14_2;s__14_2_sp000403315
ea8ac3f25d3abca0acb72de3790074e6	0	0	0	0	51	0	0	0	0	0	0	0	0	0	0	0	29	0	k__Bacteria;p__Firmicutes_A;c__Clostridia_258483;o__Lachnospirales;f__Lachnospiraceae;g__Porcincola;s__
5c9ec0f784b7212b3b79157fbddba7cf	0	0	0	0	0	0	0	19	4	26	0	41	0	0	0	0	0	0	k__Bacteria;p__Bacteroidota;c__Bacteroidia;o__Bacteroidales;f__Bacteroidaceae;g__Phocaeicola_A_858004;s__Phocaeicola_A_858004_dorei
d07c18c05ac1b13d21786e5e0d33ca46	0	0	0	89	0	0	0	0	0	0	0	0	0	0	0	0	0	0	k__Bacteria;p__Firmicutes_A;c__Clostridia_258483;o__Lachnospirales;f__Lachnospiraceae;g__UBA3282;s__UBA3282_sp003611805
9e7781f7c278de8394e2729aad7f1ae8	50	0	0	0	38	0	0	0	0	0	0	0	0	0	0	0	0	0	k__Bacteria;p__Firmicutes_A;c__Clostridia_258483;o__Lachnospirales;f__Lachnospiraceae;g__Catonella;s__Catonella_morbi
f1ecd6440ef38f310ec9767214fc2254	0	0	0	0	0	0	10	18	0	0	22	22	0	0	0	0	0	0	k__Bacteria;p__Firmicutes_A;c__Clostridia_258483;o__Lachnospirales;f__Lachnospiraceae;g__Luxibacter;s__
de40dc64a7d971212775d1fce935d162	0	30	1	1	0	0	0	0	17	27	0	0	0	0	0	0	2	1	k__Bacteria;p__Bacteroidota;c__Bacteroidia;o__Bacteroidales;f__Muribaculaceae
a3254b956ac96ad9c6e43d8c8a77d3a3	2	0	0	14	0	0	0	0	0	0	0	0	0	0	28	0	25	0	k__Bacteria;p__Firmicutes_A;c__Clostridia_258483;o__Lachnospirales;f__Lachnospiraceae;g__Kineothrix;s__Kineothrix_sp000403275
df04b73acbc9949e7661541020662c3a	0	0	0	0	0	0	0	0	0	0	0	0	0	0	0	0	85	0	k__Bacteria;p__Actinobacteriota;c__Coriobacteriia;o__Coriobacteriales;f__Eggerthellaceae;g__Adlercreutzia_404257;s__Adlercreutzia_caecimuris
9847c2168c7a4f0cd53693bee508b3d5	0	0	0	6	16	0	10	13	0	0	0	0	0	0	0	0	23	7	k__Bacteria;p__Firmicutes_A;c__Clostridia_258483;o__Peptostreptococcales;f__Anaerovoracaceae;g__RUG11894;s__
3fdb9b1baf8576aac37f1318dd983589	0	0	0	0	0	0	0	0	0	0	0	0	0	77	0	0	0	0	k__Bacteria;p__Firmicutes_A;c__Clostridia_258483;o__Lachnospirales;f__Lachnospiraceae;g__Luxibacter;s__Luxibacter_massiliensis
259b3d5002add65a3d7b5a540a5133c1	0	0	0	0	0	9	0	0	0	0	10	0	8	0	5	0	13	0	k__Bacteria;p__Firmicutes_A;c__Clostridia_258483;o__Oscillospirales;f__Ruminococcaceae;g__Paludicola;s__Paludicola_psychrotolerans
f7a60d00babd906de6bee0d8e00b0be8	0	0	0	0	0	0	16	0	0	0	0	0	0	0	0	4	0	0	k__Bacteria;p__Actinobacteriota;c__Coriobacteriia;o__Coriobacteriales;f__Eggerthellaceae;g__CAG_1427;s__CAG_1427_sp000435675
23a96456393b233868ed1b5765b622c8	0	4	0	0	5	0	0	16	0	6	0	9	0	0	0	0	9	0	k__Bacteria;p__Firmicutes_A;c__Clostridia_258483;o__Lachnospirales;f__Lachnospiraceae;g__Eubacterium_S;s__Eubacterium_S_uniforme
06eab4a8813dff31edc75db53c4cae6a	0	0	0	0	0	44	0	0	0	0	0	0	0	0	0	0	0	0	k__Bacteria;p__Actinobacteriota;c__Coriobacteriia;o__Coriobacteriales;f__Eggerthellaceae;g__Adlercreutzia_404199;s__Adlercreutzia_muris
5640f9f1e0b88d9c9405dbb9e2fd6790	0	15	0	0	14	0	0	0	0	0	0	0	0	0	6	6	0	0	k__Bacteria;p__Firmicutes_A;c__Clostridia_258483;o__Christensenellales;f__Christensenellaceae;g__;s__
1948475c4514a82c789276f1cf3b92dd	0	0	0	0	0	0	0	0	0	0	43	0	0	0	0	0	0	0	k__Bacteria;p__Patescibacteria;c__Saccharimonadia;o__Saccharimonadales;f__Nanosyncoccaceae;g__Nanosyncoccus;s__Nanosyncoccus_sp003979185
2a79c9419ca0db11c3e90ca04f2e039c	0	0	0	0	0	13	9	0	0	0	14	0	0	0	0	0	0	0	k__Bacteria;p__Firmicutes_A;c__Clostridia_258483;o__Oscillospirales;f__Oscillospiraceae_88309;g__Evtepia;s__
6bcd1257d3d9235cb75d00c490be0d41	0	0	0	0	0	0	0	34	0	0	47	0	0	0	0	0	0	0	k__Bacteria;p__Firmicutes_A;c__Clostridia_258483;o__UBA1381;f__UBA1381;g__CAG_41;s__CAG_41_sp001941225
ca1ba302224e7b50e2531adfe1085b4c	0	0	0	0	0	0	0	12	0	7	0	0	28	0	0	0	5	0	k__Bacteria;p__Firmicutes_A;c__Clostridia_258483;o__Lachnospirales;f__Lachnospiraceae
b306accc754fc3d222358502939915f3	0	16	0	0	0	0	0	21	0	0	0	0	0	0	9	0	7	0	k__Bacteria;p__Firmicutes_A;c__Clostridia_258483;o__Oscillospirales;f__Oscillospiraceae_88309
521333eb3ce13f1cf429d02e25364e49	0	16	0	0	0	0	0	0	0	0	0	0	0	0	10	0	0	0	k__Bacteria;p__Firmicutes_A;c__Clostridia_258483;o__Lachnospirales;f__Lachnospiraceae;g__COE1;s__COE1_sp000403335
3d4502a608fa483eaf08eb04d557d4b5	0	0	0	0	0	0	0	7	0	0	29	0	0	0	0	0	0	0	k__Bacteria;p__Firmicutes_A;c__Clostridia_258483;o__Lachnospirales;f__Lachnospiraceae
ccf67e7d65e354eaf1f8df37a02d8b09	0	0	0	0	0	0	0	0	0	0	0	0	0	0	32	0	0	0	k__Bacteria;p__Firmicutes_A;c__Clostridia_258483;o__Oscillospirales;f__Ruminococcaceae;g__Anaerotruncus;s__Anaerotruncus_sp003612625
6d801c467a3c54502123f33242d22722	0	9	0	0	0	10	14	17	0	0	15	0	0	0	0	0	0	0	k__Bacteria;p__Firmicutes_A;c__Clostridia_258483;o__Lachnospirales;f__Lachnospiraceae;g__COE1;s__COE1_sp000403335
94ffa4e49fce88d3714178a663c523ce	0	6	0	0	0	0	0	20	0	0	12	0	0	0	0	0	0	0	k__Bacteria;p__Firmicutes_A;c__Clostridia_258483;o__Oscillospirales;f__Ruminococcaceae;g__Phocea;s__
e5e7ce630a2921cb7a2f16b8867a1a2c	0	0	0	33	0	0	0	0	0	0	0	0	0	0	0	0	0	0	k__Bacteria;p__Firmicutes_A;c__Clostridia_258483;o__Lachnospirales;f__Lachnospiraceae;g__Lachnoclostridium_B;s__Lachnoclostridium_B_sp000765215
2eb5c9677fa8a7a6942299349c9d1b84	0	0	0	0	0	0	0	0	0	78	0	0	0	0	0	0	0	0	k__Bacteria;p__Bacteroidota;c__Bacteroidia;o__Bacteroidales;f__Muribaculaceae
cb33bc85ea9a2e5ceebdf72f9017e260	0	0	0	0	0	0	0	0	0	0	0	0	0	0	51	0	27	0	k__Bacteria;p__Firmicutes_A;c__Clostridia_258483;o__Lachnospirales;f__Lachnospiraceae;g__Schaedlerella;s__
149a4f1fb4c3f34c905aaa205352bbec	0	5	0	0	19	9	0	0	0	0	0	0	0	0	0	0	4	0	k__Bacteria;p__Firmicutes_A;c__Clostridia_258483;o__Christensenellales;f__Christensenellaceae;g__;s__
2873a7a01b596def160355fe0b0f2798	0	19	0	34	0	0	0	0	0	0	0	0	0	0	0	0	0	0	k__Bacteria;p__Firmicutes_D;c__Bacilli;o__Erysipelotrichales;f__Erysipelotrichaceae;g__C_19;s__C_19_sp009917405
32f4864eedef24da6b18c9aaba6a0f50	0	0	0	36	0	0	0	0	0	0	0	0	0	0	0	0	0	39	k__Bacteria;p__Firmicutes_D;c__Bacilli;o__Erysipelotrichales;f__Erysipelotrichaceae;g__C_19;s__C_19_sp009917405
0316805db53c0e7719c995f9660defe3	0	0	0	0	0	21	19	0	0	0	19	0	0	4	0	0	0	0	k__Bacteria;p__Firmicutes_A;c__Clostridia_258483;o__Christensenellales;f__UBA1242;g__;s__
9b806c3be65d0935be88729d3c383e98	0	0	0	0	0	0	38	0	0	37	0	0	0	0	0	0	0	0	k__Bacteria;p__Bacteroidota;c__Bacteroidia;o__Bacteroidales;f__Rikenellaceae;g__Alistipes_A_871400;s__Alistipes_A_871400_senegalensis
ba045d00a684aafd621783769e153e67	25	0	0	0	6	0	0	0	0	0	0	0	0	0	6	0	0	0	k__Bacteria;p__Firmicutes_A;c__Clostridia_258483;o__Lachnospirales;f__Lachnospiraceae;g__Eubacterium_J;s__Eubacterium_J_plexicaudatum
036514ed35a7ce4b812476f75469b724	0	0	0	0	0	10	3	0	6	0	0	0	2	0	0	9	0	0	k__Bacteria;p__Firmicutes_A;c__Clostridia_258483;o__Eubacteriales_258471;f__Anaerofustaceae;g__Anaerofustis
5bc404dc66ae5ebe9228efeef3ef46cd	0	0	0	0	0	0	0	0	0	22	0	38	0	0	0	0	0	0	k__Bacteria;p__Firmicutes_A;c__Clostridia_258483;o__TANB77;f__CAG_508;g__;s__
d9732ac76c1f9663ab0959f236ad4342	0	0	0	0	0	74	0	0	0	0	0	0	0	0	0	0	0	0	k__Bacteria;p__Bacteroidota;c__Bacteroidia;o__Bacteroidales;f__Rikenellaceae;g__Alistipes_A_871400;s__Alistipes_A_871400_sp002362235
cf213a90958c27becf9730d9d5f59827	0	0	0	0	0	0	74	0	0	0	0	0	0	0	0	0	0	0	k__Bacteria;p__Firmicutes_A;c__Clostridia_258483;o__Lachnospirales;f__Lachnospiraceae
bd08464c8725e53a603a0ef1550197f1	0	0	0	0	0	0	0	38	0	14	22	0	0	0	0	0	0	0	k__Bacteria;p__Firmicutes_A;c__Clostridia_258483;o__Lachnospirales;f__Lachnospiraceae
59aa1ef1ae3cc608194e53f991128169	0	0	0	0	0	0	0	0	0	0	0	0	36	0	0	0	0	0	k__Bacteria;p__Firmicutes_A;c__Clostridia_258483;o__Lachnospirales;f__Lachnospiraceae
d32c393fa823c09c6e22b9ed7c7049c5	0	6	0	0	0	0	0	11	0	0	9	0	0	9	0	0	15	23	k__Bacteria;p__Firmicutes_A;c__Clostridia_258483;o__Oscillospirales;f__Oscillospiraceae_88309;g__Evtepia;s__
e36ff93802ed42a80bb6304292ec2df9	0	0	0	0	0	0	0	12	18	30	0	13	0	0	0	0	0	0	k__Bacteria;p__Firmicutes_A;c__Clostridia_258483;o__Oscillospirales;f__Oscillospiraceae_88309;g__Evtepia;s__
3749d4201566f01a471c7d4855295dbf	10	0	0	0	0	0	0	0	0	0	15	0	0	0	0	0	0	0	k__Bacteria;p__Firmicutes_A;c__Clostridia_258483;o__Lachnospirales;f__Lachnospiraceae;g__Acetatifactor;s__Acetatifactor_muris
db778ac60328db76f5bf9a7fd209c558	0	5	0	0	6	0	0	0	0	2	0	0	0	0	0	0	0	0	k__Bacteria;p__Firmicutes_A;c__Clostridia_258483;o__Oscillospirales;f__Ruminococcaceae
535dfb8fc4125808ca833d4c5c3a1b98	15	4	0	0	26	7	0	0	0	0	10	0	0	0	0	5	0	0	k__Bacteria;p__Firmicutes_A;c__Clostridia_258483;o__Lachnospirales;f__Lachnospiraceae;g__CAG_194;s__CAG_194_sp000432915
66b44c5ecaf4039b4eaae28221c620b1	30	17	0	0	14	0	0	0	0	0	0	0	0	0	0	0	0	0	k__Bacteria;p__Firmicutes_A;c__Clostridia_258483;o__Lachnospirales;f__Lachnospiraceae;g__14_2;s__
30b70830fe02bf58a1373c14adce1b38	0	0	0	0	0	0	0	0	0	0	17	0	0	17	0	0	0	18	k__Bacteria;p__Firmicutes_A;c__Clostridia_258483;o__Lachnospirales;f__Lachnospiraceae
5422142ce888912fd9b80d0c0a2aee13	0	0	0	0	0	0	0	0	0	0	0	0	0	0	0	0	0	0	k__Bacteria;p__Firmicutes_A;c__Clostridia_258483;o__TANB77;f__CAG_508;g__;s__
e50d45a797fbefbbc59489608b893bb7	0	0	0	0	0	0	0	20	0	0	0	8	0	0	0	0	0	0	k__Bacteria;p__Firmicutes_A;c__Clostridia_258483;o__Oscillospirales;f__Oscillospiraceae_88309;g__Enterenecus;s__Enterenecus_sp004560375
3ce84321d821cfaafa6c2c4b71057040	0	0	0	0	22	0	0	0	0	0	0	0	0	0	0	31	0	0	k__Bacteria;p__Firmicutes_A;c__Clostridia_258483;o__Lachnospirales;f__Lachnospiraceae;g__Porcincola;s__
8e43be23fb6172e296ddcdd4509983b5	0	0	0	0	56	0	0	0	0	0	0	0	0	0	0	0	0	0	k__Bacteria;p__Firmicutes_A;c__Clostridia_258483;o__Lachnospirales;f__Lachnospiraceae
6c70bfb837b976e8922ad434809d7a2a	0	0	0	0	4	0	0	0	0	5	0	0	0	0	0	0	0	0	k__Bacteria;p__Firmicutes_A;c__Clostridia_258483;o__Oscillospirales;f__Ruminococcaceae;g__Phocea;s__
07cad9b4ea5e5b1e9024c23ac34b802d	0	0	0	0	0	0	9	13	0	0	7	0	0	0	0	0	0	0	k__Bacteria;p__Firmicutes_A;c__Clostridia_258483;o__Christensenellales;f__Borkfalkiaceae;g__Borkfalkia;s__
6b4d92eab37fa73947a09d69ffbb7170	0	68	0	0	0	0	0	0	0	0	0	0	0	0	0	0	0	0	k__Bacteria;p__Firmicutes_A;c__Clostridia_258483;o__Lachnospirales;f__Lachnospiraceae;g__Velocimicrobium;s__Velocimicrobium_porci
b0e0f9de9f3b94155680d2300d79c7e6	0	0	0	0	0	49	0	0	0	0	19	0	0	0	0	0	0	0	k__Bacteria;p__Firmicutes_A;c__Clostridia_258483;o__TANB77;f__CAG_508;g__CAG_269;s__CAG_269_sp000431335
55cbf80c95e966829937e14401c101c1	0	0	0	0	0	0	0	0	0	0	16	0	10	0	0	0	0	0	k__Bacteria;p__Firmicutes_A;c__Clostridia_258483;o__Lachnospirales;f__Lachnospiraceae;g__Ventrimonas;s__Ventrimonas_sp003611875
b64865cc0f79075e861a750ed4034670	16	0	0	0	0	0	0	0	0	0	0	0	0	0	0	0	12	0	k__Bacteria;p__Actinobacteriota;c__Coriobacteriia;o__Coriobacteriales;f__Eggerthellaceae;g__Adlercreutzia_404199;s__Adlercreutzia_muris
19398bf6c6e4a5376af4e8a8a3f9bb18	0	0	0	0	0	0	43	0	0	15	0	9	0	0	0	0	0	0	k__Bacteria;p__Firmicutes_A;c__Clostridia_258483;o__Lachnospirales;f__Lachnospiraceae;g__COE1;s__COE1_sp000403335
7c870c5670052c03eed7991ea0fb54f7	0	0	0	0	0	0	9	0	0	0	0	35	0	0	0	0	8	15	k__Bacteria;p__Cyanobacteria;c__Vampirovibrionia;o__Gastranaerophilales;f__Gastranaerophilaceae;g__Zag111;s__Zag111_sp001899395
2ea7fc5f55db65225a653de438ead7b3	0	0	0	0	0	0	8	36	0	0	16	0	0	0	0	0	0	0	k__Bacteria;p__Firmicutes_A;c__Clostridia_258483;o__Lachnospirales;f__Lachnospiraceae
9cf7adb0eaefa04161395897e1d14bc5	0	0	0	0	0	0	0	0	0	0	0	0	0	15	0	0	0	0	k__Bacteria;p__Firmicutes_A;c__Clostridia_258483;o__Oscillospirales;f__CAG_272;g__Avispirillum;s__
99d03009a2e4785f78d27e31b48f8ba7	0	0	18	0	0	0	0	0	19	0	0	0	0	0	0	0	0	0	k__Bacteria;p__Bacteroidota;c__Bacteroidia;o__Bacteroidales;f__Tannerellaceae;g__Parabacteroides_B_862066;s__Parabacteroides_B_862066_distasonis
ccfe6814b5f88fa7473b0fa53ce62e86	0	65	0	0	0	0	0	0	0	0	0	0	0	0	0	0	0	0	k__Bacteria;p__Firmicutes_A;c__Clostridia_258483;o__Lachnospirales;f__Lachnospiraceae;g__Sporofaciens
82f5a7fd7d6db739c1acaf782c7f0ac4	0	0	0	0	20	0	0	0	0	0	45	0	0	0	0	0	0	0	k__Bacteria;p__Firmicutes_A;c__Clostridia_258483;o__Oscillospirales;f__Ruminococcaceae;g__Angelakisella;s__Angelakisella_massiliensis
2e0b6a535a6c971bf9dd2b54a89c2b52	0	0	0	0	0	7	0	0	0	0	0	5	0	12	0	0	0	0	k__Bacteria;p__Bacteroidota;c__Bacteroidia
3ec16dfa36b2526b90bf0047a3ad52d6	0	0	0	0	0	5	0	0	12	0	0	16	7	0	0	0	0	0	k__Bacteria;p__Bacteroidota;c__Bacteroidia;o__Bacteroidales;f__Marinifilaceae;g__Butyricimonas;s__Butyricimonas_synergistica
5df4186cd01f5c0431ce6475080ca342	0	0	0	0	0	0	17	0	0	17	0	30	0	0	0	0	0	0	k__Bacteria;p__Firmicutes_A;c__Clostridia_258483;o__Christensenellales;f__CAG_314;g__CAG_314;s__CAG_314_sp900551395
89426634a6cabecfd85d3c4926405ef5	0	0	0	0	0	0	0	0	0	64	0	0	0	0	0	0	0	0	k__Bacteria;p__Firmicutes_A;c__Clostridia_258483;o__TANB77;f__CAG_508;g__CAG_269;s__
922a1d44dee25c0329e3fc2d6cf77184	0	0	0	0	0	0	0	0	0	4	0	22	0	4	0	4	0	0	k__Bacteria;p__Bacteroidota;c__Bacteroidia;o__Bacteroidales;f__Tannerellaceae;g__Parabacteroides_B_862066;s__Parabacteroides_B_862066_distasonis
0eafe10638199145987529500725042c	0	0	0	0	0	62	0	0	0	0	0	0	0	0	0	0	0	0	k__Bacteria;p__Firmicutes_D;c__Bacilli;o__Lactobacillales;f__Lactobacillaceae;g__Lactobacillus
52bfd8afd6efcd26ac4452ea7d5bc0fa	0	0	0	0	0	39	0	5	0	0	5	0	0	0	0	0	0	0	k__Bacteria;p__Firmicutes_A;c__Clostridia_258483;o__Oscillospirales;f__CAG_272;g__Avispirillum;s__Avispirillum_sp011957885
cc00837433be4180cbe4f8c6b4c6bb4b	0	0	0	0	0	0	0	0	0	62	0	0	0	0	0	0	0	0	k__Bacteria;p__Firmicutes_A;c__Clostridia_258483;o__TANB77;f__CAG_508;g__CAG_269;s__CAG_269_sp000431335
0bff4d75372c95e957858aab6fc7c52c	0	48	0	0	0	0	0	0	0	0	0	0	0	0	0	0	0	0	k__Bacteria;p__Firmicutes_A;c__Clostridia_258483;o__Lachnospirales;f__Lachnospiraceae
bd941e0ef0c2ccfc5467cbe7bfaa8fab	0	0	0	0	13	0	22	0	0	0	26	0	0	0	0	0	0	0	k__Bacteria;p__Firmicutes_A;c__Clostridia_258483;o__Oscillospirales;f__Oscillospiraceae_88309;g__Dysosmobacter;s__Dysosmobacter_sp000403435
a5d2df4ca2b133f1d17622304d3900f7	0	0	0	0	31	8	0	0	0	0	0	0	0	0	0	0	0	0	k__Bacteria;p__Firmicutes_A;c__Clostridia_258483;o__Lachnospirales;f__Lachnospiraceae;g__Paralachnospira;s__Paralachnospira_sp902363445
b229a15863762eaf39db41b3fa7ddec6	0	0	60	0	0	0	0	0	0	0	0	0	0	0	0	0	0	0	k__Bacteria;p__Bacteroidota;c__Bacteroidia;o__Bacteroidales;f__Bacteroidaceae;g__Bacteroides_H;s__Bacteroides_H_rodentium
1692c286ba397260a2d3cb678efa80e4	0	0	0	24	36	0	0	0	0	0	0	0	0	0	0	0	0	0	k__Bacteria;p__Firmicutes_A;c__Clostridia_258483;o__Lachnospirales;f__Lachnospiraceae
1c0927dd1283a2c29e0edd255d8ee6eb	0	0	0	0	0	0	0	8	0	35	0	16	0	0	0	0	0	0	k__Bacteria;p__Cyanobacteria;c__Vampirovibrionia;o__Gastranaerophilales;f__Gastranaerophilaceae;g__Zag111;s__Zag111_sp001899395
49050078bd161585df691dbcdecfb224	0	0	0	5	18	0	0	0	0	0	0	0	0	0	0	0	0	20	k__Bacteria;p__Firmicutes_D;c__Bacilli;o__Erysipelotrichales;f__Coprobacillaceae;g__;s__
fe4d2c0a01b39ed3fb01d4f5d69c9de6	0	0	0	0	0	0	0	0	0	0	10	0	0	0	0	0	0	0	k__Bacteria;p__Firmicutes_A;c__Clostridia_258483;o__TANB77;f__CAG_508;g__CAG_269;s__
cfc46441fa147ef4bc8a42d241fbc970	0	0	0	8	0	0	0	0	0	0	0	19	0	0	0	0	0	0	k__Bacteria;p__Bacteroidota;c__Bacteroidia;o__Bacteroidales;f__Tannerellaceae;g__Parabacteroides_B_862066;s__Parabacteroides_B_862066_distasonis
e2d0ee096c79ee7ff1975fb66d58fff4	0	0	0	8	0	0	0	0	0	0	0	0	0	0	0	0	21	0	k__Bacteria;p__Firmicutes_D;c__Bacilli;o__Erysipelotrichales;f__Erysipelotrichaceae;g__C_19;s__C_19_sp009917405
e06de96a24d514621099fb9c6e9b88c6	0	0	0	0	0	0	0	0	0	0	0	0	0	0	0	0	0	0	k__Bacteria;p__Firmicutes_A;c__Clostridia_258483;o__Lachnospirales;f__Lachnospiraceae;g__Ventrimonas;s__Ventrimonas_sp003611875
17632bb8325d8963259501b65736b108	5	0	0	0	0	0	0	0	7	3	0	0	0	0	0	0	0	0	k__Bacteria
08f8e86007438c2e5a9bd17e31db7819	0	0	0	0	4	9	0	23	0	0	0	9	0	3	0	0	0	0	k__Bacteria;p__Firmicutes_A;c__Clostridia_258483;o__Lachnospirales;f__Anaerotignaceae;g__Coprocola;s__
b10e6d86be65191cc2fac08d75cc12cf	0	0	11	0	0	0	0	0	0	0	0	0	0	0	0	0	0	0	k__Bacteria;p__Firmicutes_D;c__Bacilli;o__Lactobacillales;f__Enterococcaceae;g__Enterococcus_H_360604;s__Enterococcus_H_360604_faecalis
1d7f6ca441c0a3a09c7a7da0f473445d	0	0	0	0	0	0	0	0	0	54	0	0	0	0	0	0	0	0	k__Bacteria;p__Firmicutes_A;c__Clostridia_258483;o__TANB77;f__CAG_508;g__CAG_269;s__
e6106ee3463dd239870e5baed8d9b5e0	12	0	0	0	10	0	0	0	0	0	0	0	0	0	10	0	0	0	k__Bacteria;p__Firmicutes_A;c__Clostridia_258483;o__Lachnospirales;f__Lachnospiraceae;g__14_2;s__
556897048d229388a22690754765a774	0	0	0	0	0	0	0	0	0	0	0	0	0	0	53	0	0	0	k__Bacteria;p__Firmicutes_A;c__Clostridia_258483;o__Lachnospirales;f__Lachnospiraceae;g__COE1
c92a1d460885417208de2ea67f4526b1	0	0	0	0	0	3	0	0	0	0	0	0	0	0	0	0	0	0	k__Bacteria;p__Proteobacteria;c__Gammaproteobacteria;o__Burkholderiales_595427;f__Burkholderiaceae_A_595427;g__Turicimonas;s__Turicimonas_muris
cbfa8e762f2cf12eb56809530d3ba99d	0	0	0	0	0	0	15	9	0	0	0	0	0	0	0	0	0	0	k__Bacteria;p__Firmicutes_A;c__Clostridia_258483;o__Oscillospirales;f__Acutalibacteraceae;g__Acutalibacter
29c8e97b0f4b26bf30f556bf384ae7a2	0	0	0	0	0	0	0	0	0	0	0	5	0	6	0	0	5	22	k__Bacteria;p__Firmicutes_A;c__Clostridia_258483;o__Oscillospirales;f__Oscillospiraceae_88309;g__Faecousia;s__Faecousia_sp000434635
0e62209d6fa98d3cad15336db8edcb7a	0	0	30	0	0	0	0	0	0	0	0	0	0	0	0	0	0	0	k__Bacteria;p__Bacteroidota;c__Bacteroidia;o__Bacteroidales;f__Muribaculaceae;g__Duncaniella;s__Duncaniella_freteri
bdbca1f74fb88d1c208e551794d9c6e4	0	0	0	0	0	0	0	7	10	10	6	18	0	0	0	0	0	0	k__Bacteria;p__Bacteroidota;c__Bacteroidia;o__Bacteroidales;f__Bacteroidaceae;g__Bacteroides_H;s__Bacteroides_H_caccae
3247170d97c3339c1306c23db21f898b	0	0	0	0	0	0	0	0	0	0	0	0	0	0	0	0	0	0	k__Bacteria;p__Bacteroidota;c__Bacteroidia;o__Bacteroidales;f__Rikenellaceae;g__Alistipes_A_871400;s__Alistipes_A_871400_sp002362235
09c77abf4e66c8b9d4995c032ac5e762	0	0	0	0	0	0	23	4	0	0	5	0	6	0	0	0	0	0	k__Bacteria;p__Firmicutes_A;c__Clostridia_258483;o__Lachnospirales;f__Lachnospiraceae;g__Ventrimonas;s__Ventrimonas_sp003611875
a2785c7730c88d27444c1f4c3b030391	0	0	0	0	0	0	0	0	0	29	0	0	0	0	0	0	0	0	k__Bacteria;p__Firmicutes_A;c__Clostridia_258483;o__Lachnospirales;f__Lachnospiraceae;g__14_2
a1b6f49cc8558f487e5842fcb89d7dbc	7	0	0	0	0	0	14	0	0	0	0	0	0	0	0	0	0	0	k__Bacteria;p__Firmicutes_A;c__Clostridia_258483;o__Oscillospirales;f__Oscillospiraceae_88309;g__Faecousia;s__Faecousia_sp000434635
891406fc3de4191bc68a08caf98b6af7	0	0	0	0	0	0	0	0	0	0	5	0	0	0	0	0	12	0	k__Bacteria;p__Firmicutes_A;c__Clostridia_258483;o__Christensenellales;f__Borkfalkiaceae;g__Borkfalkia;s__
c37520ac95892657742f865c4f148693	0	0	0	0	0	0	27	0	0	0	21	0	0	0	0	0	0	0	k__Bacteria;p__Firmicutes_A;c__Clostridia_258483;o__Christensenellales;f__Borkfalkiaceae;g__Borkfalkia;s__
1321130daa91f6e2479991a09c8ee1d8	0	0	0	0	0	0	8	0	0	0	0	0	0	0	0	0	0	15	k__Bacteria;p__Firmicutes_A;c__Clostridia_258483;o__Christensenellales;f__CAG_314;g__CAG_314;s__CAG_314_sp900551395
972a5198910d27f93192573dc046c562	0	0	0	0	0	0	0	14	0	0	0	8	0	0	0	0	0	0	k__Bacteria;p__Firmicutes_A;c__Clostridia_258483;o__Oscillospirales;f__Oscillospiraceae_88309;g__Dysosmobacter
b91acb020f08a568ec2d2d918ded3237	13	0	0	8	0	0	0	0	0	0	0	0	0	0	0	0	0	0	k__Bacteria;p__Firmicutes_A;c__Clostridia_258483;o__Lachnospirales;f__Lachnospiraceae;g__Choladousia;s__Choladousia_sp003612585
31d7e7bf6badd300e9671f1b50cbee0c	0	0	0	0	0	0	27	0	0	0	19	0	0	0	0	0	0	0	k__Bacteria;p__Firmicutes_A;c__Clostridia_258483;o__Christensenellales;f__Borkfalkiaceae;g__Borkfalkia;s__
6ae7ee96c6559eef7cc54ef2133eb87f	32	0	0	13	0	0	0	0	0	0	0	0	0	0	0	0	0	0	k__Bacteria;p__Firmicutes_A;c__Clostridia_258483;o__Oscillospirales;f__Oscillospiraceae_88309;g__Lawsonibacter;s__Lawsonibacter_asaccharolyticus
1cbc459db7a3f866bacc6096c5cafcee	0	0	0	6	0	0	0	17	0	0	17	0	0	0	0	0	0	0	k__Bacteria;p__Firmicutes_A;c__Clostridia_258483;o__Oscillospirales;f__Ruminococcaceae;g__Angelakisella;s__Angelakisella_massiliensis
4d33bef7ccf73659085f559a396b2e7e	0	0	0	0	19	0	0	0	0	0	0	0	20	6	0	0	0	0	k__Bacteria;p__Firmicutes_A;c__Clostridia_258483;o__Lachnospirales;f__Lachnospiraceae;g__CAG_95;s__CAG_95_sp009917455
e6f51f4b4a6fe50c62faf0a236d5c94b	0	0	0	0	0	0	0	0	0	0	0	7	0	0	0	0	0	5	k__Bacteria;p__Proteobacteria;c__Gammaproteobacteria;o__Burkholderiales_595427;f__Burkholderiaceae_A_595427;g__Turicimonas;s__Turicimonas_muris
a1daa380f95669d83fd3f05e5faa5365	0	0	4	0	0	0	0	0	5	4	0	8	0	0	0	0	0	0	k__Bacteria;p__Proteobacteria;c__Alphaproteobacteria;o__RF32;f__CAG_239;g__Scatocola;s__Scatocola_faecipullorum
193bf4f89e8cfcef4e3bac17f21ae04d	0	0	0	0	0	24	15	0	0	5	0	0	0	0	0	0	0	0	k__Bacteria;p__Firmicutes_A;c__Clostridia_258483;o__Oscillospirales;f__Ruminococcaceae
54139a93d1f22511e5eb3c8928a33e78	14	0	0	0	10	1	0	0	0	0	0	0	0	5	0	0	0	0	k__Bacteria;p__Bacteroidota;c__Bacteroidia;o__Bacteroidales;f__Marinifilaceae;g__Butyricimonas
37a8dc3b34af209af9f0eddae89aab18	0	0	0	5	0	0	4	0	12	0	0	0	0	0	0	0	0	0	k__Bacteria;p__Actinobacteriota;c__Coriobacteriia;o__Coriobacteriales;f__Eggerthellaceae
66b8397a7356c32979fea2bb8c2cb495	0	0	0	0	0	0	0	17	0	0	0	0	0	0	0	0	0	0	k__Bacteria;p__Firmicutes_A;c__Clostridia_258483;o__Lachnospirales;f__Lachnospiraceae;g__Roseburia
de90252e72c1d7728f3895908de06b0c	0	0	0	0	0	0	0	0	0	0	0	43	0	0	0	0	0	0	k__Bacteria;p__Firmicutes_D;c__Bacilli;o__Erysipelotrichales;f__Erysipelotrichaceae;g__C_19;s__
97e7440f5cc43e7b24cc847d1035ad6e	0	0	0	0	0	0	14	0	0	12	0	0	2	0	0	0	0	0	k__Bacteria;p__Firmicutes_A;c__Clostridia_258483;o__Christensenellales
61e086d99fd34f1cef5b6c727c5b0f1f	0	0	0	16	0	0	0	0	0	0	0	0	0	0	0	0	0	0	k__Bacteria;p__Firmicutes_A;c__Clostridia_258483;o__Lachnospirales;f__Lachnospiraceae;g__14_2
c71dba9235eb1b6ac43911ea63ea04a7	0	0	0	10	0	0	0	0	0	0	0	0	0	14	0	0	0	0	k__Bacteria;p__Firmicutes_A;c__Clostridia_258483;o__Lachnospirales;f__Lachnospiraceae;g__Scatomonas;s__Scatomonas_sp003481995
8ca495469d4442f4cded9c64f8d6eb54	0	0	0	13	0	0	0	0	0	0	0	0	0	0	0	0	0	0	k__Bacteria;p__Firmicutes_B_370539;c__Dehalobacteriia;o__Dehalobacteriales;f__Dehalobacteriaceae;g__;s__
bff55379b5875c29255c72f7a409601a	14	0	0	0	28	0	0	0	0	0	0	0	0	0	0	0	0	0	k__Bacteria;p__Firmicutes_A;c__Clostridia_258483;o__Lachnospirales;f__Lachnospiraceae;g__Kineothrix;s__Kineothrix_sp000403275
60f087fbfc4e81ce11ee84d4e35293f5	0	0	0	0	0	0	0	0	0	0	42	0	0	0	0	0	0	0	k__Bacteria;p__Firmicutes_A;c__Clostridia_258483;o__Oscillospirales;f__Oscillospiraceae_88309;g__Enterenecus;s__Enterenecus_sp004560375
b197c494e8b25a1a15cea7b7f8a50b74	0	0	0	0	0	0	0	0	0	0	0	0	0	0	0	0	0	42	k__Bacteria;p__Firmicutes_D;c__Bacilli;o__Lactobacillales;f__Enterococcaceae;g__Enterococcus_H_360604;s__Enterococcus_H_360604_faecalis
38e7ec47c40aee8b6dc9c70586b87b37	0	0	0	0	0	13	0	0	0	0	0	0	0	0	0	0	0	5	k__Bacteria;p__Firmicutes_A;c__Clostridia_258483;o__Oscillospirales;f__Acutalibacteraceae;g__Acutalibacter
6db6bb73c4708d88a2e2a9e57abd4013	0	0	0	0	0	11	0	0	0	0	0	0	0	0	0	0	0	0	k__Bacteria;p__Firmicutes_A;c__Clostridia_258483;o__Lachnospirales;f__Lachnospiraceae
e9f56df7dae62fb5756d2417bdbd8138	0	0	0	0	0	0	0	2	4	9	3	4	5	0	0	0	0	0	k__Bacteria;p__Firmicutes_B_370539;c__Dehalobacteriia;o__Dehalobacteriales;f__Dehalobacteriaceae;g__;s__
14d9dcd739a9058a7ba8322a23813e02	0	0	0	0	0	0	0	0	0	0	0	0	0	0	7	7	12	0	k__Bacteria;p__Firmicutes_D;c__Bacilli;o__Erysipelotrichales;f__Coprobacillaceae;g__;s__
26af829adc3eec4056c6089a0a5e0d16	0	40	0	0	0	0	0	0	0	0	0	0	0	0	0	0	0	0	k__Bacteria;p__Firmicutes_A;c__Clostridia_258483;o__Lachnospirales;f__Lachnospiraceae;g__Sporofaciens
5c03ae198b3983b3daf7b9240a69db07	0	5	0	0	0	0	0	0	0	0	18	5	0	0	0	0	0	0	k__Bacteria;p__Firmicutes_A;c__Clostridia_258483;o__Lachnospirales;f__Lachnospiraceae
7e4ef147628c725ce22ab5b522f4d721	0	0	0	0	0	16	0	0	0	0	0	0	0	0	0	24	0	0	k__Bacteria;p__Firmicutes_A;c__Clostridia_258483;o__Lachnospirales;f__Lachnospiraceae;g__Kineothrix;s__Kineothrix_sp000403275
b430d295a28163a53921c6efc0efe62a	0	0	0	0	0	0	0	0	0	29	0	11	0	0	0	0	0	0	k__Bacteria;p__Firmicutes_A;c__Clostridia_258483;o__TANB77;f__CAG_508;g__;s__
fd0bbbe37ffcc10959c94fe196757ccb	0	0	0	0	0	0	0	0	0	6	0	0	0	0	0	0	0	0	k__Bacteria;p__Firmicutes_A;c__Clostridia_258483;o__Lachnospirales;f__Lachnospiraceae
a7fed71f84240e96c519b481904f40ca	0	0	0	0	0	0	0	0	0	3	10	0	0	0	0	11	0	0	k__Bacteria;p__Firmicutes_A;c__Clostridia_258483;o__Oscillospirales;f__CAG_272;g__RUG13077;s__
e155a04d42b1be4414349bac88722cb1	0	0	0	0	0	0	0	0	0	0	0	0	0	0	0	0	0	40	k__Bacteria;p__Firmicutes_A;c__Clostridia_258483;o__Lachnospirales;f__Lachnospiraceae;g__COE1
4e5d8d2ca11c80b6dd6c7ac3620c8e79	0	0	0	0	0	0	0	20	0	0	0	0	0	0	0	0	0	0	k__Bacteria;p__Firmicutes_A;c__Clostridia_258483;o__Oscillospirales;f__Butyricicoccaceae;g__Butyricicoccus_A_77030;s__Butyricicoccus_A_77030_pullicaecorum
08828d7eb3c05b24b6165fffed04fa6d	0	38	0	0	0	0	0	0	0	0	0	0	0	0	0	0	0	0	k__Bacteria;p__Firmicutes_A;c__Clostridia_258483;o__Lachnospirales;f__Lachnospiraceae
3fe7e02083a09f8427a6502f02179834	0	0	0	0	0	0	38	0	0	0	0	0	0	0	0	0	0	0	k__Bacteria;p__Firmicutes_A;c__Clostridia_258483;o__Christensenellales;f__Borkfalkiaceae;g__Borkfalkia;s__
92b4875e0638342a2baa072c97a541f8	0	0	0	10	0	0	0	0	0	0	0	0	0	0	0	0	0	0	k__Bacteria;p__Firmicutes_A;c__Clostridia_258483;o__Lachnospirales;f__Lachnospiraceae
744c8fc3a09cc5de1a221a10ff685f2d	0	0	0	0	31	0	0	0	0	0	0	0	0	0	0	6	0	0	k__Bacteria;p__Firmicutes_A;c__Clostridia_258483;o__Oscillospirales;f__Butyricicoccaceae;g__Butyricicoccus_A_77030;s__Butyricicoccus_A_77030_pullicaecorum
111d5d9cd89bb15e486968b551cce201	0	0	0	0	0	0	9	28	0	0	0	0	0	0	0	0	0	0	k__Bacteria;p__Firmicutes_A;c__Clostridia_258483;o__Oscillospirales;f__Butyricicoccaceae;g__Butyricicoccus_A_77030;s__Butyricicoccus_A_77030_pullicaecorum
bd4a214f15d09c70744f49177923f3ad	0	0	0	0	0	0	0	0	0	0	1	0	0	0	8	0	8	0	k__Bacteria;p__Firmicutes_A;c__Clostridia_258483;o__Oscillospirales;f__Oscillospiraceae_88309;g__Evtepia;s__
7a438cbe01a8dc88cdcec895f8423c5e	0	0	0	0	0	0	0	0	0	0	0	0	0	0	0	0	0	37	k__Bacteria;p__Firmicutes_A;c__Clostridia_258483;o__Oscillospirales;f__Oscillospiraceae_88309;g__Evtepia;s__
29b6059bbb6f8eac0e3beaed2da7649c	0	0	0	0	0	0	0	0	0	0	0	27	0	0	0	0	0	0	k__Bacteria;p__Bacteroidota;c__Bacteroidia;o__Bacteroidales;f__Tannerellaceae;g__Parabacteroides_B_862066;s__Parabacteroides_B_862066_distasonis
2bc601389c9a805a47e1335755fa413d	0	0	0	0	36	0	0	0	0	0	0	0	0	0	0	0	0	0	k__Bacteria;p__Firmicutes_A;c__Clostridia_258483;o__Lachnospirales;f__Lachnospiraceae;g__Kineothrix;s__Kineothrix_sp000403275
0b24acedd177eaa2b1101e5d08bd81b9	0	0	0	0	0	0	0	0	36	0	0	0	0	0	0	0	0	0	k__Bacteria;p__Firmicutes_A;c__Clostridia_258483;o__Peptostreptococcales;f__Peptostreptococcaceae_256921;g__Romboutsia_B;s__Romboutsia_B_ilealis
41aab66ca08a993fa7056710f4bd6cfa	0	0	0	0	0	0	0	0	0	0	0	36	0	0	0	0	0	0	k__Bacteria;p__Firmicutes_D;c__Bacilli;o__Lactobacillales;f__Lactobacillaceae;g__Limosilactobacillus
b1ae2ff5e8560fa19bf45e686f39b77a	0	0	0	0	0	0	0	0	0	0	0	0	0	0	0	0	9	0	k__Bacteria;p__Firmicutes_A;c__Clostridia_258483;o__Lachnospirales;f__Lachnospiraceae;g__Kineothrix;s__Kineothrix_alysoides
8ed50e2de49b61b55002e8f43280254a	0	0	0	0	34	0	0	0	0	0	0	0	0	0	0	0	0	0	k__Bacteria;p__Firmicutes_A;c__Clostridia_258483;o__Lachnospirales;f__Lachnospiraceae;g__14_2
f7544a88803d9b9cb679542f945e06a5	0	0	0	0	0	0	16	0	0	0	0	0	0	0	0	0	0	0	k__Bacteria;p__Firmicutes_A;c__Clostridia_258483;o__Oscillospirales;f__Oscillospiraceae_88309
683e0d5f9dd4b67e00b1e5c9a515be61	0	0	0	0	0	0	0	34	0	0	0	0	0	0	0	0	0	0	k__Bacteria;p__Firmicutes_A;c__Clostridia_258483;o__UBA1381;f__UBA1381;g__CAG_41;s__CAG_41_sp001941225
fe82ebfed0da538de2754bea9dcecc6f	0	0	0	0	0	0	0	0	0	0	0	25	0	0	0	0	0	0	k__Bacteria;p__Firmicutes_D;c__Bacilli;o__RF39;f__UBA660;g__Coprosoma;s__Coprosoma_sp000432855
8e4c065cc9779dec313d6d7248fd72dd	0	0	0	0	0	0	0	0	0	0	0	0	0	0	34	0	0	0	k__Bacteria;p__Firmicutes_A;c__Clostridia_258483;o__Lachnospirales;f__Lachnospiraceae;g__Kineothrix;s__Kineothrix_sp000403275
07bb0fd52a4b767a5eb8b501b71c832d	0	0	0	0	19	0	0	0	0	0	0	0	0	0	0	0	0	0	k__Bacteria;p__Firmicutes_A;c__Clostridia_258483;o__Lachnospirales;f__Lachnospiraceae;g__Merdisoma;s__Merdisoma_sp011959465
c08e723ccd26e73115b5a1e94eba1718	0	0	0	0	0	0	0	0	0	0	10	0	0	0	0	0	0	0	k__Bacteria;p__Firmicutes_A;c__Clostridia_258483;o__Oscillospirales;f__Ruminococcaceae;g__Paludicola;s__Paludicola_psychrotolerans
185129b4b03d75a1e8660dd41eff1cf1	0	0	0	0	0	0	0	0	0	0	8	0	0	0	0	0	0	0	k__Bacteria;p__Firmicutes_A;c__Clostridia_258483;o__Lachnospirales;f__Lachnospiraceae;g__Velocimicrobium;s__Velocimicrobium_porci
963c932ccf909ff0f2ac1503ce0c358d	0	0	0	0	0	0	0	0	0	13	0	0	0	0	0	0	0	0	k__Bacteria;p__Firmicutes_A;c__Clostridia_258483;o__Lachnospirales;f__Lachnospiraceae;g__Muricomes_149725
fae901700197d46b1a6bbf1e1acca6e5	0	0	0	0	0	0	0	0	0	0	9	0	0	0	9	0	9	0	k__Bacteria;p__Firmicutes_A;c__Clostridia_258483;o__Peptostreptococcales;f__Anaerovoracaceae;g__;s__
4d27c316af79409bf8480d5275bfd007	0	0	0	0	32	0	0	0	0	0	0	0	0	0	0	0	0	0	k__Bacteria;p__Firmicutes_A;c__Clostridia_258483;o__Lachnospirales;f__Lachnospiraceae;g__Sporofaciens;s__Sporofaciens_musculi
7a59f5e62d2bfa6944d9dcd385806e15	0	0	0	0	0	0	0	0	32	0	0	0	0	0	0	0	0	0	k__Bacteria;p__Bacteroidota;c__Bacteroidia;o__Bacteroidales;f__Bacteroidaceae;g__Phocaeicola_A_858004;s__Phocaeicola_A_858004_dorei
fa422bae19145f5d7523612c29c9a8df	0	0	0	0	0	0	0	0	32	0	0	0	0	0	0	0	0	0	k__Bacteria;p__Firmicutes_A;c__Clostridia_258483;o__Clostridiales;f__Clostridiaceae_222000;g__Clostridium_P;s__Clostridium_P_perfringens
39ca02039729cc1011169306224476aa	0	0	0	0	0	0	0	0	0	9	0	23	0	0	0	0	0	0	k__Bacteria;p__Proteobacteria;c__Alphaproteobacteria;o__RF32;f__CAG_239;g__CAG_267;s__CAG_267_sp001917135
c44b4838c03a85500dac5904ff91a4ec	0	0	0	0	0	0	0	0	0	0	0	0	12	0	0	0	0	0	k__Bacteria;p__Firmicutes_A;c__Clostridia_258483;o__Christensenellales;f__Borkfalkiaceae;g__Borkfalkia;s__
538d06fb853eb0105966fabb8bc6383f	0	0	0	0	0	3	0	4	0	0	0	0	5	3	0	0	0	0	k__Bacteria;p__Firmicutes_A;c__Clostridia_258483;o__Oscillospirales;f__Ruminococcaceae;g__Acetanaerobacterium;s__Acetanaerobacterium_elongatum
115a9c9145b9ae91d78b848741f642a0	0	8	0	0	0	0	0	0	0	0	23	0	0	0	0	0	0	0	k__Bacteria;p__Firmicutes_A;c__Clostridia_258483;o__Lachnospirales;f__Lachnospiraceae;g__Kineothrix;s__Kineothrix_sp000403275
d767b5bea92baf0891fe7dc002719558	0	0	0	0	0	0	0	0	0	31	0	0	0	0	0	0	0	0	k__Bacteria;p__Bacteroidota;c__Bacteroidia;o__Bacteroidales
78aae0ea88938e38f2689cbed9037be5	0	0	0	0	0	0	0	0	0	0	31	0	0	0	0	0	0	0	k__Bacteria;p__Firmicutes_A;c__Clostridia_258483;o__Oscillospirales;f__Oscillospiraceae_88309;g__Dysosmobacter;s__
895d4fe9925e236a7a6219e4d278b432	0	0	0	0	0	0	0	0	0	0	13	0	0	0	0	0	0	0	k__Bacteria;p__Firmicutes_D;c__Bacilli;o__RF39;f__UBA660;g__;s__
8c4e07f5493c4c5511f63ce9ea4681d1	0	0	0	0	0	0	0	0	0	0	0	0	0	0	31	0	0	0	k__Bacteria;p__Firmicutes_A;c__Clostridia_258483;o__Lachnospirales;f__Lachnospiraceae;g__Eubacterium_J;s__Eubacterium_J_plexicaudatum
99c2cdd3d97443714639abb82530705b	0	0	0	0	0	0	0	17	0	0	0	0	0	0	0	0	0	0	k__Bacteria;p__Firmicutes_A;c__Clostridia_258483;o__Oscillospirales;f__Oscillospiraceae_88309;g__Dysosmobacter;s__
9e2f5c657c7d7b9626a708d8e4f8f3a2	0	0	0	0	0	0	0	0	16	4	0	0	0	0	0	0	0	0	k__Bacteria;p__Firmicutes_D;c__Bacilli;o__Staphylococcales;f__Staphylococcaceae;g__Mammaliicoccus_319278;s__Mammaliicoccus_lentus
35007939fb5271a55d130df5a127c3ef	0	0	0	0	0	0	0	0	0	0	30	0	0	0	0	0	0	0	k__Bacteria;p__Firmicutes_A;c__Clostridia_258483;o__TANB77;f__CAG_508;g__CAG_269;s__CAG_269_sp000431335
1fa2b92ce08c4679c080361ee5dfe378	0	0	0	0	0	0	0	0	0	0	0	0	0	0	30	0	0	0	k__Bacteria;p__Firmicutes_A;c__Clostridia_258483;o__Lachnospirales;f__Lachnospiraceae;g__COE1;s__COE1_sp000403215
a990ac916063a73677205a63b976e98c	0	0	0	7	0	0	0	0	0	0	0	0	0	0	0	0	0	0	k__Bacteria;p__Firmicutes_A;c__Clostridia_258483;o__Christensenellales;f__Christensenellaceae;g__;s__
bd8da8c3e8e591dcf82bd8bc65c18cac	0	0	0	0	0	0	0	0	0	0	0	29	0	0	0	0	0	0	k__Bacteria;p__Firmicutes_A;c__Clostridia_258483;o__TANB77;f__CAG_508;g__CAG_269;s__CAG_269_sp000431335
09332a28a345e1c20022bb045b22eeb8	0	20	0	0	0	0	0	0	0	0	0	0	0	0	0	0	0	0	k__Bacteria;p__Proteobacteria;c__Gammaproteobacteria;o__Berkiellales;f__Berkiellaceae;g__Berkiella_A;s__
d72b9359a0e5380809edc24fc5568993	0	0	0	0	10	0	0	0	0	0	0	0	0	0	0	0	0	0	k__Bacteria;p__Firmicutes_A;c__Clostridia_258483;o__Lachnospirales;f__Lachnospiraceae
bd29eddc74e5a5d95e94942ec01583a9	0	0	0	0	0	6	0	0	0	0	0	4	0	4	0	8	2	0	k__Bacteria
a8409bc9b9551ab9e555c0be58c2c315	0	0	0	0	0	0	0	0	0	28	0	0	0	0	0	0	0	0	k__Bacteria;p__Firmicutes_A;c__Clostridia_258483;o__Christensenellales;f__Borkfalkiaceae;g__Borkfalkia;s__
76cbb5705eee8ac5b82f60ebf002c4de	0	0	0	0	0	0	0	0	0	14	0	0	0	0	0	0	0	0	k__Bacteria;p__Firmicutes_A;c__Clostridia_258483;o__Oscillospirales;f__Ruminococcaceae;g__Angelakisella;s__Angelakisella_massiliensis
f15ff92d3bc1569a4b7bc800bf2e5018	0	0	0	0	0	0	0	0	0	0	28	0	0	0	0	0	0	0	k__Bacteria;p__Patescibacteria;c__Saccharimonadia;o__Saccharimonadales;f__Nanosyncoccaceae;g__Nanosyncoccus;s__Nanosyncoccus_sp003979185
f3461d069cfe85f6f8c9e3c03e1206a6	0	0	0	0	0	0	18	4	0	0	0	2	0	0	0	0	0	0	k__Bacteria;p__Firmicutes_A;c__Clostridia_258483;o__Christensenellales;f__CAG_314;g__CAG_314;s__CAG_314_sp900551395
e987d2469309a8a20999cc5bff1e454f	23	0	4	0	0	0	0	0	0	0	0	0	0	0	0	0	0	0	k__Bacteria;p__Firmicutes_A;c__Clostridia_258483;o__Oscillospirales;f__Oscillospiraceae_88309
f757aab63d54dfeff0e9f9fafb0980f1	2	0	0	0	0	0	0	9	0	0	0	0	3	0	0	0	0	0	k__Bacteria;p__Bacteroidota;c__Bacteroidia;o__Bacteroidales;f__Muribaculaceae
55bbcc6e3b8b523a975368b6ef3ad6b4	0	0	0	0	7	20	0	0	0	0	0	0	0	0	0	0	0	0	k__Bacteria;p__Firmicutes_D;c__Bacilli;o__Staphylococcales;f__Staphylococcaceae
7eb34c143ca076f223041b773e30182b	0	0	0	0	0	0	12	0	0	0	0	0	0	0	0	0	0	0	k__Bacteria;p__Firmicutes_A;c__Clostridia_258483;o__Lachnospirales;f__Anaerotignaceae;g__;s__
7c19e5b70a047699b1bb6f45786c64c3	0	0	0	0	0	0	0	0	0	27	0	0	0	0	0	0	0	0	k__Bacteria;p__Firmicutes_A;c__Clostridia_258483;o__Oscillospirales;f__Acutalibacteraceae;g__Acutalibacter;s__Acutalibacter_timonensis
b44ca13d6f336c49ccf38a94cfcb9988	0	0	0	4	0	0	8	0	0	0	0	0	0	0	0	0	0	0	k__Bacteria;p__Firmicutes_A;c__Clostridia_258483;o__Oscillospirales;f__Oscillospiraceae_88309;g__WRMH01;s__
f40f4325c1184916e342e34c161d7999	0	0	0	0	0	0	0	19	0	0	0	0	0	0	0	0	0	0	k__Bacteria;p__Firmicutes_A;c__Clostridia_258483;o__Oscillospirales;f__Acutalibacteraceae;g__Acutalibacter;s__Acutalibacter_muris
25bc597d188bbc4020877676c2d67de8	0	0	0	0	0	0	0	0	0	26	0	0	0	0	0	0	0	0	k__Bacteria;p__Cyanobacteria;c__Vampirovibrionia;o__Gastranaerophilales;f__Gastranaerophilaceae;g__Zag111;s__Zag111_sp001899395
3d26d5c682867a58ae90ee8d61d2a088	0	0	0	0	0	11	0	0	0	0	0	0	5	4	0	5	0	0	k__Bacteria;p__Firmicutes_A;c__Clostridia_258483;o__Oscillospirales;f__Oscillospiraceae_88309;g__Lawsonibacter;s__Lawsonibacter_asaccharolyticus
5a7c7f0e64972c324e954060835b7cd0	0	0	0	0	0	0	0	0	0	15	0	10	0	0	0	0	0	0	k__Bacteria;p__Cyanobacteria;c__Vampirovibrionia;o__Gastranaerophilales;f__Gastranaerophilaceae;g__CAG_196;s__CAG_196_sp002102975
08d09843179287a060afcb2173addef9	0	0	0	0	0	0	0	0	0	0	8	17	0	0	0	0	0	0	k__Bacteria;p__Firmicutes_A;c__Clostridia_258483;o__Christensenellales;f__Borkfalkiaceae;g__Borkfalkia;s__
d176bc22dcb8244786583b38e4648c55	0	0	0	0	0	0	0	0	0	0	0	0	0	7	0	0	0	0	k__Bacteria;p__Firmicutes_A;c__Clostridia_258483;o__Lachnospirales;f__Lachnospiraceae
d76074dd7bf0be30a195b2baccda427b	0	0	0	0	0	0	0	0	0	0	0	0	0	0	0	0	0	17	k__Bacteria;p__Firmicutes_A;c__Clostridia_258483;o__Oscillospirales;f__Oscillospiraceae_88309;g__Evtepia;s__
dff4c548f1350284139b29133e02beb3	0	0	0	0	0	0	0	0	0	0	0	0	0	25	0	0	0	0	k__Bacteria;p__Firmicutes_A;c__Clostridia_258483;o__Lachnospirales;f__Lachnospiraceae
84bde4ab40b5669de5825ae9bf99dab5	0	0	0	0	0	0	0	0	0	0	0	0	0	0	10	0	15	0	k__Bacteria;p__Firmicutes_A;c__Clostridia_258483;o__Lachnospirales;f__Lachnospiraceae
31f2ffbae9e308a37d8b1fd621883468	0	0	0	0	0	3	0	0	0	0	6	0	0	0	0	0	0	0	k__Bacteria;p__Firmicutes_A;c__Clostridia_258483;o__Lachnospirales;f__Lachnospiraceae;g__Lachnoclostridium_A_130679;s__Lachnoclostridium_A_130679_sp002160755
9c842d1d71114828179a37523954fe72	0	0	0	0	0	0	0	0	0	4	0	0	0	0	0	0	0	0	k__Bacteria;p__Firmicutes_A;c__Clostridia_258483;o__Lachnospirales;f__Anaerotignaceae;g__;s__
c286258a22568922c9eb7d2b45aa590b	0	0	0	0	0	0	0	0	0	0	0	0	6	15	0	0	0	0	k__Bacteria;p__Firmicutes_A;c__Clostridia_258483;o__UBA1381;f__UBA1381;g__CAG_41;s__CAG_41_sp001941225
88670decba80e0539ac790dfa1b42735	0	0	0	0	0	0	10	0	0	0	0	0	0	0	0	0	0	0	k__Bacteria;p__Bacteroidota;c__Bacteroidia;o__Bacteroidales;f__Marinifilaceae;g__Butyricimonas;s__Butyricimonas_synergistica
11d9aa155805047fd39c41d895473ce0	0	0	0	0	0	7	0	0	0	1	0	0	0	0	7	0	0	0	k__Bacteria;p__Bacteroidota;c__Bacteroidia;o__Bacteroidales;f__Rikenellaceae;g__Alistipes_A_871400;s__Alistipes_A_871400_shahii
31114dfd105644d2cbd5b0a646fa8741	0	0	0	0	0	0	0	0	0	0	13	0	0	8	0	0	0	0	k__Bacteria;p__Firmicutes_A;c__Clostridia_258483;o__Oscillospirales;f__Acutalibacteraceae;g__UBA5905;s__
ddae6c8d9ea658bb2396a5a51eeb35c0	5	0	0	0	0	0	0	0	0	0	0	0	0	0	0	0	0	0	k__Bacteria;p__Firmicutes_A;c__Clostridia_258483;o__Lachnospirales;f__Lachnospiraceae;g__Ventrimonas;s__Ventrimonas_sp003611875
480a1f5a9f70b25eade0bbb54609e648	0	0	0	0	0	0	9	0	0	0	0	0	0	0	0	0	0	0	k__Bacteria;p__Firmicutes_A;c__Clostridia_258483;o__Christensenellales;f__Borkfalkiaceae;g__Borkfalkia;s__
943a629739e38d802167cb470b9e0089	0	0	0	0	0	0	0	0	0	23	0	0	0	0	0	0	0	0	k__Bacteria;p__Cyanobacteria;c__Vampirovibrionia;o__Gastranaerophilales;f__Gastranaerophilaceae;g__Stercorousia;s__
3c8f67b2f5bbc8aa7619bf0a208c22c3	0	0	0	0	0	22	0	0	0	0	0	0	0	0	0	0	0	0	k__Bacteria;p__Bacteroidota;c__Bacteroidia;o__Bacteroidales;f__Bacteroidaceae;g__Bacteroides_H;s__Bacteroides_H_ovatus
75867698e138cce533f72643d9b77e0a	0	0	0	0	0	0	0	0	0	0	0	0	0	3	0	9	0	6	k__Bacteria;p__Bacteroidota;c__Bacteroidia;o__Bacteroidales;f__Rikenellaceae;g__Alistipes_A_871400;s__Alistipes_A_871400_shahii
fd546285649289499574580aee407ce4	0	0	0	0	0	0	0	0	0	0	0	0	0	0	0	0	0	22	k__Bacteria;p__Bacteroidota;c__Bacteroidia;o__Bacteroidales;f__Muribaculaceae;g__CAG_485;s__CAG_485_sp002493045
7036e6fd4fc6d26ec6c348b32ae46b35	0	0	0	0	0	0	0	0	21	0	0	0	0	0	0	0	0	0	k__Bacteria;p__Firmicutes_D;c__Bacilli;o__RF39;f__UBA660;g__RUG12438;s__RUG12438_sp902801685
b08591a61749a7c557867ae92928ddac	0	0	0	0	0	0	0	0	0	21	0	0	0	0	0	0	0	0	k__Bacteria;p__Firmicutes_A;c__Clostridia_258483;o__TANB77;f__CAG_508;g__CAG_269;s__CAG_269_sp000431335
f79ce4f111a6989ba1ee20dd363c31db	0	0	0	0	0	0	3	0	0	0	0	0	0	0	0	10	0	0	k__Bacteria;p__Bacteroidota;c__Bacteroidia;o__Bacteroidales;f__Marinilabiliaceae;g__JC017;s__JC017_sp004296775
8208a7571f67f4015d5b23f647e58593	0	0	0	0	0	20	0	0	0	0	0	0	0	0	0	0	0	0	k__Bacteria;p__Bacteroidota;c__Bacteroidia;o__Bacteroidales;f__Bacteroidaceae;g__Bacteroides_H;s__Bacteroides_H_cellulosilyticus
5747d4c620a48e1adaa9490aa9cc0c45	0	0	0	0	0	0	12	0	0	0	0	0	0	0	0	0	0	0	k__Bacteria;p__Firmicutes_A;c__Clostridia_258483;o__Lachnospirales;f__Lachnospiraceae;g__Muricomes_149725
93d7e140d295c2adb93d59944eb872ab	0	0	0	0	0	0	4	8	0	0	5	0	0	0	0	0	0	0	k__Bacteria;p__Cyanobacteria;c__Vampirovibrionia;o__Gastranaerophilales;f__Gastranaerophilaceae;g__;s__
57b4b899a2e8963f54e8ed2fcc32312f	0	0	0	0	0	0	0	0	20	0	0	0	0	0	0	0	0	0	k__Bacteria;p__Firmicutes_A;c__Clostridia_258483;o__Peptostreptococcales;f__Peptostreptococcaceae_256921;g__Terrisporobacter;s__
9e2c08c0f024cb294100c2d6d7dbf56b	0	0	0	0	0	0	0	0	0	20	0	0	0	0	0	0	0	0	k__Bacteria;p__Firmicutes_A;c__Clostridia_258483;o__TANB77;f__CAG_508;g__;s__
50df59fc681aa982bbecfe9063335d94	5	0	0	0	0	0	0	0	0	0	0	0	0	0	0	0	0	0	k__Bacteria;p__Firmicutes_A;c__Clostridia_258483;o__Lachnospirales;f__Lachnospiraceae
781fcc5a3512ba2f359d9e6da5a0533d	0	19	0	0	0	0	0	0	0	0	0	0	0	0	0	0	0	0	k__Bacteria;p__Firmicutes_A;c__Clostridia_258483;o__Lachnospirales;f__Lachnospiraceae;g__Kineothrix;s__Kineothrix_sp000403275
5192041aec541989283fb54d018f41c0	0	0	0	19	0	0	0	0	0	0	0	0	0	0	0	0	0	0	k__Bacteria;p__Firmicutes_A;c__Clostridia_258483;o__Lachnospirales;f__Lachnospiraceae;g__Sporofaciens;s__
134df7ef0f6d7e60b4d9bd833eb323b9	0	0	0	11	0	0	0	1	0	0	0	0	0	7	0	0	0	0	k__Bacteria;p__Firmicutes_A;c__Clostridia_258483;o__Oscillospirales;f__Oscillospiraceae_88309;g__Lawsonibacter
15936b5228e6b1ff402fd1ca12a8c52e	0	0	0	0	0	0	0	0	0	0	0	3	2	0	0	0	6	0	k__Bacteria;p__Firmicutes_A;c__Clostridia_258483
8af90bad591f6c8091d3eae3c1c97535	0	0	0	0	0	0	0	0	0	0	0	0	0	0	0	0	0	11	k__Bacteria;p__Firmicutes_A;c__Clostridia_258483;o__Lachnospirales;f__Lachnospiraceae;g__COE1;s__COE1_sp000403215
7e6955c0987b688b539ef0653f847504	0	18	0	0	0	0	0	0	0	0	0	0	0	0	0	0	0	0	k__Bacteria;p__Firmicutes_A;c__Clostridia_258483;o__Lachnospirales;f__Lachnospiraceae;g__1XD42_69;s__1XD42_69_sp009911505
96d9b75b189e48cf3adff825d9bece5b	0	0	0	0	0	0	3	0	0	7	5	3	0	0	0	0	0	0	k__Bacteria;p__Firmicutes_A;c__Clostridia_43505;o__Caldicoprobacterales;f__Xylanivirgaceae;g__Xylanivirga;s__
7f3a02507c2beae60420457d41bde495	0	0	0	0	0	0	0	18	0	0	0	0	0	0	0	0	0	0	k__Bacteria;p__Firmicutes_A;c__Clostridia_258483;o__Lachnospirales;f__Lachnospiraceae;g__14_2;s__14_2_sp000403315
c3d1723a15aac14619279f2626119be5	0	0	0	0	0	0	0	0	0	0	0	0	0	0	18	0	0	0	k__Bacteria;p__Firmicutes_A;c__Clostridia_258483;o__Lachnospirales;f__Lachnospiraceae
9bade7eb4a78692d33fa009a2341db7d	0	17	0	0	0	0	0	0	0	0	0	0	0	0	0	0	0	0	k__Bacteria;p__Firmicutes_A;c__Clostridia_258483;o__Lachnospirales;f__Lachnospiraceae
2fc6e5390e0a09ca7fbff77f5f5abaee	0	0	0	0	0	17	0	0	0	0	0	0	0	0	0	0	0	0	k__Bacteria;p__Bacteroidota;c__Bacteroidia;o__Bacteroidales;f__Muribaculaceae
4c143ecd37c9c7a56def9e4c4ee13dc6	0	0	0	0	0	0	10	7	0	0	0	0	0	0	0	0	0	0	k__Bacteria;p__Bacteroidota;c__Bacteroidia;o__Bacteroidales;f__Marinifilaceae;g__Butyricimonas;s__Butyricimonas_synergistica
fc9301e4c8a1fc06dedf823f0ba99d49	0	0	0	0	0	16	0	0	0	0	0	0	0	0	0	0	0	0	k__Bacteria;p__Firmicutes_C;c__Negativicutes;o__Acidaminococcales;f__Acidaminococcaceae;g__Phascolarctobacterium_A;s__Phascolarctobacterium_A_faecium
ed70e36058d3e69a61e1e06e81d89565	0	0	0	0	0	0	0	0	0	16	0	0	0	0	0	0	0	0	k__Bacteria;p__Firmicutes_A;c__Clostridia_258483;o__;f__;g__;s__
36a8476f6b5c4963e0f22315ee84eeaf	0	0	0	0	0	0	0	0	0	13	0	0	0	0	0	0	0	0	k__Bacteria;p__Proteobacteria;c__Gammaproteobacteria;o__Xanthomonadales_616009;f__Xanthomonadaceae_616009;g__Stenotrophomonas_A_615274
8208314c876b5b805f2d0b7d1c084c5e	0	0	0	0	0	0	0	0	0	0	0	0	0	0	12	0	0	0	k__Bacteria;p__Firmicutes_A;c__Clostridia_258483;o__UBA1381;f__UBA1381;g__CAG_41;s__CAG_41_sp001941225
776806b4c765f20b840f5eeea0123309	0	0	0	0	0	0	0	0	0	2	5	0	0	0	0	0	0	0	k__Bacteria;p__Firmicutes_D;c__Bacilli;o__Erysipelotrichales;f__Erysipelotrichaceae;g__C_19;s__C_19_sp009917405
c4decce90594fa72591ef3f612b2f537	0	10	0	0	0	5	0	0	0	0	0	0	0	0	0	0	0	0	k__Bacteria;p__Firmicutes_D;c__Bacilli;o__RF39;f__UBA660;g__;s__
dc962b47b02a0d98022e39a5d47f37d1	0	0	0	0	15	0	0	0	0	0	0	0	0	0	0	0	0	0	k__Bacteria;p__Firmicutes_A;c__Clostridia_258483;o__Lachnospirales;f__Lachnospiraceae
0f0695972080a76ebd5c10068f2fc7b7	0	0	0	0	0	0	12	0	0	0	0	0	0	0	0	0	0	3	k__Bacteria;p__Firmicutes_A;c__Clostridia_258483;o__Christensenellales;f__Borkfalkiaceae;g__Borkfalkia;s__
9f7849da3e03828b5ddb3fd4abc04ada	0	0	0	0	0	0	0	15	0	0	0	0	0	0	0	0	0	0	k__Bacteria;p__Firmicutes_B_370539;c__Dehalobacteriia;o__Dehalobacteriales;f__Dehalobacteriaceae;g__;s__
70059c5842bb7bbceed21cf8d23157fe	0	0	0	0	0	0	0	8	0	0	0	0	7	0	0	0	0	0	k__Bacteria;p__Firmicutes_A;c__Clostridia_258483;o__TANB77;f__CAG_508;g__UMGS1994;s__UMGS1994_sp900553945
0ffb2fccf6a8aaa927dfff796a81ef20	0	0	0	0	0	0	0	0	0	0	0	5	0	0	0	0	0	10	k__Bacteria;p__Firmicutes_A;c__Clostridia_258483;o__Oscillospirales;f__Acutalibacteraceae;g__UBA5905;s__
543c358a547822ef0f7b4a910648caf0	0	0	0	0	0	0	0	0	0	0	0	0	0	0	0	15	0	0	k__Bacteria;p__Firmicutes_A;c__Clostridia_258483;o__Lachnospirales;f__Lachnospiraceae;g__Kineothrix;s__Kineothrix_sp000403275
1da88f21a363e72d48b354f6162829c3	0	14	0	0	0	0	0	0	0	0	0	0	0	0	0	0	0	0	k__Bacteria;p__Firmicutes_A;c__Clostridia_258483;o__Lachnospirales;f__Lachnospiraceae;g__1XD42_69;s__1XD42_69_sp009911505
035d5e2dc81b8088cbfc5d43a7321d33	0	0	0	0	0	14	0	0	0	0	0	0	0	0	0	0	0	0	k__Bacteria;p__Firmicutes_A;c__Clostridia_258483;o__Lachnospirales;f__Lachnospiraceae;g__Enterocloster
3500c80c73fa5ef1cc0dbdaf5f774ab0	0	0	0	0	0	14	0	0	0	0	0	0	0	0	0	0	0	0	k__Bacteria;p__Bacteroidota;c__Bacteroidia;o__Bacteroidales;f__Muribaculaceae
933a5089c19c944cba2b9f89d0af35df	0	0	0	0	0	10	0	0	0	0	0	0	0	0	0	0	0	4	k__Bacteria
418ee232b2f2ad71f3fc70d50c355f92	0	0	0	0	0	0	6	0	0	0	8	0	0	0	0	0	0	0	k__Bacteria;p__Firmicutes_A;c__Clostridia_258483;o__Oscillospirales;f__Oscillospiraceae_88309;g__Dysosmobacter
9cd8bc7ced7b4f3b9042efb8a9cf04d2	0	0	0	0	0	0	5	9	0	0	0	0	0	0	0	0	0	0	k__Bacteria;p__Firmicutes_A;c__Clostridia_258483;o__Christensenellales;f__Borkfalkiaceae;g__Borkfalkia;s__
d4a460c8261d174829c147015082801d	0	0	0	0	0	0	0	14	0	0	0	0	0	0	0	0	0	0	k__Bacteria;p__Firmicutes_A;c__Clostridia_258483;o__Lachnospirales;f__Lachnospiraceae;g__14_2;s__14_2_sp000403315
c82505af2d0552d326e7a58a6dc4b595	0	0	0	0	0	0	0	10	0	0	0	0	0	0	0	0	0	0	k__Bacteria;p__Firmicutes_A;c__Clostridia_258483;o__Oscillospirales;f__Oscillospiraceae_88309;g__;s__
92faf077304beb9073c864bf84632130	0	0	0	0	0	0	0	0	0	14	0	0	0	0	0	0	0	0	k__Bacteria;p__Firmicutes_A;c__Clostridia_258483;o__Lachnospirales;f__Lachnospiraceae
5028441379ae2828ca544b61b54b17dd	0	0	0	0	0	0	0	0	0	0	8	6	0	0	0	0	0	0	k__Bacteria;p__Firmicutes_A;c__Clostridia_258483;o__UBA1381;f__UBA1381;g__CAG_41;s__CAG_41_sp001941225
168fe587c99980ec63ffdb4c150ce2ee	0	13	0	0	0	0	0	0	0	0	0	0	0	0	0	0	0	0	k__Bacteria;p__Firmicutes_A;c__Clostridia_258483;o__Lachnospirales;f__Lachnospiraceae;g__Kineothrix;s__Kineothrix_sp000403275
492f921f5d043e5963e079efdf0d582e	0	0	0	0	0	13	0	0	0	0	0	0	0	0	0	0	0	0	k__Bacteria;p__Firmicutes_A;c__Clostridia_258483;o__Lachnospirales;f__Lachnospiraceae;g__Ruminococcus_B;s__
85531a9490c359e24497d91ccf56cf9e	0	0	0	0	0	13	0	0	0	0	0	0	0	0	0	0	0	0	k__Bacteria;p__Firmicutes_A;c__Clostridia_258483;o__TANB77;f__CAG_508;g__;s__
630821d0fdd9672bf526de73b9f4bc2c	0	0	0	0	0	0	0	0	13	0	0	0	0	0	0	0	0	0	k__Bacteria;p__Firmicutes_D;c__Bacilli;o__Lactobacillales;f__Streptococcaceae;g__Streptococcus
57ebba66baa5b95b54b34df3c436cba6	0	0	0	0	0	0	0	0	13	0	0	0	0	0	0	0	0	0	k__Bacteria;p__Bacteroidota;c__Bacteroidia;o__Bacteroidales;f__Rikenellaceae;g__Alistipes_A_871400;s__Alistipes_A_871400_senegalensis
df3521576616e0f9f51c737f9ce28cc7	0	0	0	0	0	0	0	0	0	0	8	0	0	0	0	0	0	0	k__Bacteria;p__Firmicutes_A;c__Clostridia_258483;o__Oscillospirales;f__Oscillospiraceae_88309
1b98b7a0b2cfc62a722d324bd3899b15	0	0	0	0	0	0	0	0	0	0	0	0	0	0	0	0	0	13	k__Bacteria;p__Firmicutes_A;c__Clostridia_258483;o__Lachnospirales;f__Lachnospiraceae;g__14_2
00fa973d452d04c3ff00c5667f3f5831	0	0	0	0	0	0	0	0	0	0	0	0	0	0	0	0	0	13	k__Bacteria;p__Firmicutes_A;c__Clostridia_258483;o__Oscillospirales;f__Ruminococcaceae;g__Paludicola;s__Paludicola_psychrotolerans
86ecffdf49bd66d758ce7a92a98ea311	0	12	0	0	0	0	0	0	0	0	0	0	0	0	0	0	0	0	k__Bacteria;p__Firmicutes_A;c__Clostridia_258483;o__Lachnospirales;f__Lachnospiraceae;g__Sporofaciens
4ec40bc8231bf28e83fc4759fc5efb26	0	0	0	0	0	12	0	0	0	0	0	0	0	0	0	0	0	0	k__Bacteria;p__Firmicutes_D;c__Bacilli;o__Erysipelotrichales;f__Coprobacillaceae;g__Erysipelatoclostridium;s__Clostridium_ramosum
46bfbb1271a855513e96f447ff620d2f	0	0	0	0	0	0	12	0	0	0	0	0	0	0	0	0	0	0	k__Bacteria;p__Firmicutes_D;c__Bacilli;o__Lactobacillales;f__Enterococcaceae
e16b0bcb3074e2b52fbc48f0b81d35cf	0	0	0	0	0	0	0	12	0	0	0	0	0	0	0	0	0	0	k__Bacteria;p__Firmicutes_A;c__Clostridia_258483;o__Christensenellales;f__UBA1242;g__UBA11490;s__UBA11490_sp003524095
b97213eda0b9535751243b320d74e928	0	0	0	0	0	0	0	0	0	0	0	0	0	0	0	12	0	0	k__Bacteria;p__Bacteroidota;c__Bacteroidia;o__Bacteroidales;f__Tannerellaceae;g__Parabacteroides_B_862066;s__Parabacteroides_B_862066_distasonis
09aa1e7a30590bf881289858a82132f4	0	0	0	0	0	0	0	0	0	0	0	0	0	0	0	0	12	0	k__Bacteria;p__Firmicutes_A;c__Clostridia_258483;o__Oscillospirales;f__Butyricicoccaceae;g__Butyricicoccus_A_77030;s__Butyricicoccus_A_77030_pullicaecorum
216b35bde736a6a8a3d27cd86eaee6fa	0	0	0	0	0	0	0	0	0	0	0	0	0	0	0	0	0	12	k__Bacteria;p__Firmicutes_A;c__Clostridia_258483;o__Lachnospirales;f__Lachnospiraceae;g__CAG_95;s__CAG_95_sp009917455
ebb8192e6d1eb3a81c3977a5ba5b6acf	0	3	0	0	0	0	0	0	0	0	0	0	0	0	0	0	0	0	k__Bacteria;p__Firmicutes_A;c__Clostridia_258483;o__Clostridiales;f__Clostridiaceae_222000;g__Clostridium_P
8e0d97fce46ea627350226f60b400c5b	0	0	0	0	0	11	0	0	0	0	0	0	0	0	0	0	0	0	k__Bacteria;p__Firmicutes_A;c__Clostridia_258483;o__Lachnospirales;f__Lachnospiraceae;g__Blautia_A_141780;s__Blautia_A_141780_ornithocaccae
7da850843af7630b0b7679339474ecb2	0	0	0	0	0	0	0	0	0	0	11	0	0	0	0	0	0	0	k__Bacteria;p__Firmicutes_D;c__Bacilli;o__RF39;f__UBA660
3e6a8570e9e1722e3f170af1b3a25226	0	0	0	0	0	0	0	0	0	0	0	0	0	6	0	0	0	0	k__Bacteria;p__Proteobacteria;c__Gammaproteobacteria;o__Burkholderiales_595422;f__Burkholderiaceae_A_595422;g__Achromobacter
c76ca1e3abba5d30cedfb841ac3a97d3	0	0	0	0	0	0	0	0	0	0	0	0	11	0	0	0	0	0	k__Bacteria;p__Firmicutes_A;c__Clostridia_258483;o__Lachnospirales;f__Lachnospiraceae;g__CAG_603;s__
196c3bf83a35f405521398810d6c0858	10	0	0	0	0	0	0	0	0	0	0	0	0	0	0	0	0	0	k__Bacteria;p__Bacteroidota;c__Bacteroidia;o__Bacteroidales;f__UBA11471;g__UBA11471;s__UBA11471_sp000434215
cf5721f64637d3b04a7c9d5b6579dea1	0	0	0	0	0	10	0	0	0	0	0	0	0	0	0	0	0	0	k__Bacteria;p__Firmicutes_A;c__Clostridia_258483;o__Lachnospirales;f__Lachnospiraceae;g__Anaerostipes;s__Anaerostipes_caccae
9ebe503d0b80ea39e7f05100d0aef33f	0	0	0	0	0	4	0	0	0	0	3	0	3	0	0	0	0	0	k__Bacteria;p__Firmicutes_A;c__Clostridia_258483;o__Lachnospirales;f__;g__;s__
cfac4df2726eea6d95ada0c5d583ef31	0	0	0	0	0	0	10	0	0	0	0	0	0	0	0	0	0	0	k__Bacteria;p__Firmicutes_A;c__Clostridia_258483;o__Oscillospirales;f__Oscillospiraceae_88309;g__Dysosmobacter;s__Dysosmobacter_sp000403435
371b80326e812ee18f776dc46eab5770	0	0	0	0	0	0	0	10	0	0	0	0	0	0	0	0	0	0	k__Bacteria;p__Firmicutes_A;c__Clostridia_258483;o__Oscillospirales;f__Acutalibacteraceae;g__UBA5905;s__
f08b7537400bf2a41e10f5ddc8f1bdba	0	0	0	0	0	0	0	10	0	0	0	0	0	0	0	0	0	0	k__Bacteria;p__Firmicutes_A;c__Clostridia_258483;o__Lachnospirales;f__Lachnospiraceae;g__Ruminococcus_B;s__
77cddac3023c92ef48867d73528e6417	0	0	0	0	0	0	0	7	0	0	0	0	0	0	0	0	0	0	k__Bacteria;p__Firmicutes_A;c__Clostridia_258483;o__Oscillospirales;f__Ruminococcaceae;g__Fimivivens;s__Fimivivens_sp900113995
d08b89d25dd867b7008ec6e557f2b82c	0	0	0	0	0	0	0	0	10	0	0	0	0	0	0	0	0	0	k__Bacteria;p__Firmicutes_D;c__Bacilli;o__Erysipelotrichales;f__Erysipelotrichaceae;g__C_19;s__C_19_sp009917405
4e75a404d288295d449665f40fb428b3	0	0	0	0	0	0	0	0	0	10	0	0	0	0	0	0	0	0	k__Bacteria;p__Firmicutes_A;c__Clostridia_258483;o__Christensenellales;f__Borkfalkiaceae;g__Borkfalkia;s__
b111459f22522ff9b5834d64add14c54	0	0	0	0	0	0	0	0	0	10	0	0	0	0	0	0	0	0	k__Bacteria;p__Firmicutes_A;c__Clostridia_258483;o__Christensenellales;f__CAG_74;g__;s__
b70af2666098ba67e49f7466334c6cd7	0	0	0	0	0	0	0	0	0	10	0	0	0	0	0	0	0	0	k__Bacteria;p__Firmicutes_A;c__Clostridia_258483;o__Lachnospirales;f__Lachnospiraceae;g__Eubacterium_F
9075b2f611da21f48ebc03d73cc45f2b	0	0	0	0	0	0	0	0	0	0	10	0	0	0	0	0	0	0	k__Bacteria;p__Firmicutes_A;c__Clostridia_258483;o__Lachnospirales;f__Lachnospiraceae;g__14_2;s__
2684acae5a85ee30c0f89071518d8589	0	0	0	0	0	0	0	0	0	0	0	0	0	0	0	0	10	0	k__Bacteria;p__Firmicutes_A;c__Clostridia_258483;o__Oscillospirales;f__Ruminococcaceae;g__Massilioclostridium;s__
21f31b901d50fa13a3fc36b8e5d4beaa	0	0	0	6	0	0	0	0	0	0	0	0	0	0	0	0	0	0	k__Bacteria;p__Firmicutes_A;c__Clostridia_258483;o__Lachnospirales;f__Lachnospiraceae
2e5fe492aeb573972ddbda4a5ae9e6fa	0	0	0	0	0	0	9	0	0	0	0	0	0	0	0	0	0	0	k__Bacteria;p__Firmicutes_A;c__Clostridia_258483;o__Lachnospirales;f__Lachnospiraceae
18e346aab1d3f5aa4ebe130b1b5a8fd6	0	0	0	0	0	0	9	0	0	0	0	0	0	0	0	0	0	0	k__Bacteria;p__Firmicutes_A;c__Clostridia_258483;o__Lachnospirales;f__Lachnospiraceae;g__1XD42_69;s__1XD42_69_sp009911505
569890661c8c14f19628ba982e617729	0	0	0	0	0	0	0	4	0	5	0	0	0	0	0	0	0	0	k__Bacteria;p__Firmicutes_A;c__Clostridia_258483;o__Christensenellales;f__UBA1242;g__UBA7862;s__UBA7862_sp002500135
1e44b9be8ea148452d275ea24c314f2a	0	0	0	0	0	0	0	0	9	0	0	0	0	0	0	0	0	0	k__Bacteria;p__Firmicutes_A;c__Clostridia_258483;o__Clostridiales;f__Clostridiaceae_222000;g__Clostridium_T;s__Clostridium_T_tertium
16fd9a084b0b06e8c9c5cad4056ba700	0	0	0	0	0	0	0	0	0	9	0	0	0	0	0	0	0	0	k__Bacteria;p__Firmicutes_A;c__Clostridia_258483;o__Lachnospirales;f__Lachnospiraceae
349de5f69d9a3f20a7bfd61b37ad738a	0	0	0	0	0	0	0	0	0	9	0	0	0	0	0	0	0	0	k__Bacteria;p__Bacteroidota;c__Bacteroidia;o__Bacteroidales;f__Rikenellaceae;g__Alistipes_A_871400;s__
8a594b42bc12085a5507254d1364e119	0	0	0	0	0	0	0	0	0	9	0	0	0	0	0	0	0	0	k__Bacteria;p__Firmicutes_A;c__Clostridia_258483;o__Lachnospirales;f__Anaerotignaceae;g__Coprocola;s__
0dd3ecb9d60cf1c2925446069adab365	0	0	0	0	0	0	0	0	0	0	9	0	0	0	0	0	0	0	k__Bacteria;p__Firmicutes_D;c__Bacilli;o__RF39;f__UBA660;g__;s__
a2dbab25ff1bc2a3ae5330e680b5e5ea	0	0	0	0	0	0	0	0	0	0	0	0	0	0	0	0	0	4	k__Bacteria;p__Actinobacteriota;c__Actinomycetia;o__Propionibacteriales;f__Propionibacteriaceae;g__Cutibacterium;s__Cutibacterium_acnes
017170ff67ea2006bd887c7f9636588e	0	0	8	0	0	0	0	0	0	0	0	0	0	0	0	0	0	0	k__Bacteria;p__Firmicutes_A;c__Clostridia_258483;o__Lachnospirales;f__Lachnospiraceae;g__CAG_95;s__CAG_95_sp009917455
0ebbad8f06c5ad7b97f1f31d5a45fdee	0	0	8	0	0	0	0	0	0	0	0	0	0	0	0	0	0	0	k__Bacteria;p__Firmicutes_D;c__Bacilli;o__RF39;f__UBA660;g__;s__
3214a1f46a10ffcffd6c9f8bd2eae897	0	0	0	8	0	0	0	0	0	0	0	0	0	0	0	0	0	0	k__Bacteria;p__Bacteroidota;c__Bacteroidia;o__Bacteroidales;f__UBA11471;g__UBA11471;s__UBA11471_sp000434215
91cdd701a05d1c9ee0bc3b57c081dfe6	0	0	0	8	0	0	0	0	0	0	0	0	0	0	0	0	0	0	k__Bacteria;p__Firmicutes_A;c__Clostridia_258483;o__Lachnospirales;f__Anaerotignaceae;g__Coprocola;s__
afc84305b85858bf3b9a42ff19fdcb8a	0	0	0	0	0	0	0	0	8	0	0	0	0	0	0	0	0	0	k__Bacteria;p__Proteobacteria;c__Gammaproteobacteria;o__Enterobacterales_A_737866;f__Pasteurellaceae;g__Basfia_A_733578;s__Basfia_A_porcinus
70796b9e5e28ecd0e627023ea47eb817	0	0	0	0	0	0	0	0	0	8	0	0	0	0	0	0	0	0	k__Bacteria;p__Firmicutes_D;c__Bacilli;o__Lactobacillales;f__Lactobacillaceae;g__Lactobacillus
1d4867e89530330d6faf0e5375f065e2	0	0	0	0	0	0	0	0	0	8	0	0	0	0	0	0	0	0	k__Bacteria;p__Firmicutes_A;c__Clostridia_258483;o__Oscillospirales;f__Acutalibacteraceae;g__;s__
376d60b94cdcf693c53046e011250137	0	0	0	0	0	0	0	0	0	0	8	0	0	0	0	0	0	0	k__Bacteria;p__Firmicutes_D;c__Bacilli;o__Lactobacillales;f__Carnobacteriaceae;g__Atopostipes;s__Atopostipes_suicloacalis
a96e87566afb83143ab8c9a6827c633e	0	0	0	0	0	0	0	0	0	0	8	0	0	0	0	0	0	0	k__Bacteria;p__Firmicutes_A;c__Clostridia_258483;o__Christensenellales;f__UBA1242;g__;s__
4e62ecad971e919e7d703855b5e245bd	0	0	0	0	0	0	0	0	0	0	0	8	0	0	0	0	0	0	k__Bacteria;p__Firmicutes_A;c__Clostridia_258483;o__TANB77;f__CAG_508;g__;s__
091e33d336440fcc470f7feb4afdf11a	0	0	0	0	0	0	0	0	0	0	0	8	0	0	0	0	0	0	k__Bacteria;p__Bacteroidota;c__Bacteroidia;o__Bacteroidales;f__UBA11471;g__UBA11471;s__UBA11471_sp000434215
842fb514aac89112790532d386fc3eaf	0	0	0	0	0	0	0	0	0	0	0	0	0	0	0	0	0	8	k__Bacteria;p__Bacteroidota;c__Bacteroidia;o__Bacteroidales;f__UBA11471;g__UBA11471;s__UBA11471_sp000434215
e478ac90e934a3d91e43869c8d7dc288	7	0	0	0	0	0	0	0	0	0	0	0	0	0	0	0	0	0	k__Bacteria;p__Firmicutes_A;c__Clostridia_258483;o__Lachnospirales;f__Anaerotignaceae;g__Coprocola;s__
2a50b97a5b3c5a965c31939db00a8408	0	7	0	0	0	0	0	0	0	0	0	0	0	0	0	0	0	0	k__Bacteria;p__Firmicutes_A;c__Clostridia_258483;o__Christensenellales;f__Borkfalkiaceae;g__;s__
4981060adc687bc1ca9d3456a1f6041e	0	0	0	7	0	0	0	0	0	0	0	0	0	0	0	0	0	0	k__Bacteria;p__Bacteroidota;c__Bacteroidia;o__Bacteroidales;f__Rikenellaceae;g__Alistipes_A_871400;s__
8b63923e69a983690a35954314afe26e	0	0	0	7	0	0	0	0	0	0	0	0	0	0	0	0	0	0	k__Bacteria;p__Firmicutes_A;c__Clostridia_258483;o__Lachnospirales;f__Lachnospiraceae;g__CAG_95;s__CAG_95_sp009917455
015dfd5b5c892d4771f78fd7609931ef	0	0	0	0	0	7	0	0	0	0	0	0	0	0	0	0	0	0	k__Bacteria;p__Firmicutes_A;c__Clostridia_258483;o__Christensenellales;f__UBA1242;g__;s__
df7d5169bb77eae0fd3d093ec9ed709b	0	0	0	0	0	0	0	4	0	0	0	0	0	0	0	0	0	0	k__Bacteria;p__Firmicutes_A;c__Clostridia_258483;o__Lachnospirales;f__Lachnospiraceae
e2ae6dd0931ab7a3b086e50a9cf77a0c	0	0	0	0	0	0	0	0	0	7	0	0	0	0	0	0	0	0	k__Bacteria;p__Bacteroidota;c__Bacteroidia;o__Bacteroidales;f__Muribaculaceae;g__UBA7173;s__UBA7173_sp900540205
639e7e31604d5c335409b629a9e3a628	0	0	0	0	0	0	0	0	0	7	0	0	0	0	0	0	0	0	k__Bacteria;p__Bacteroidota;c__Bacteroidia;o__Bacteroidales;f__Rikenellaceae;g__Alistipes_A_871400;s__Alistipes_A_871400_excrementavium
7ce9771bac37813061c7f5502328a0d7	0	0	0	0	0	0	0	0	0	7	0	0	0	0	0	0	0	0	k__Bacteria;p__Firmicutes_A;c__Clostridia_258483;o__Christensenellales;f__UBA1242;g__;s__
3124c478f46ba8e7f200c0cfb01b3805	0	0	0	0	0	0	0	0	0	7	0	0	0	0	0	0	0	0	k__Bacteria;p__Firmicutes_A;c__Clostridia_258483;o__Lachnospirales;f__Lachnospiraceae;g__Acetatifactor;s__Acetatifactor_sp011959105
42a8e6e6fdd652f8e6fc1de86fda6438	0	0	0	0	0	0	0	0	0	0	7	0	0	0	0	0	0	0	k__Bacteria;p__Firmicutes_A;c__Clostridia_258483;o__Oscillospirales;f__Ruminococcaceae;g__Phocea;s__
7868b79197e0abaed571f355faec3e5a	0	0	0	0	0	0	0	0	0	0	0	0	0	0	0	0	0	0	k__Bacteria;p__Firmicutes_D;c__Bacilli;o__Erysipelotrichales;f__Coprobacillaceae
6009a420cc6740f5cb85f418f0927ddd	0	0	0	0	0	0	0	0	0	0	0	0	0	0	0	0	0	0	k__Bacteria;p__Firmicutes_A;c__Clostridia_258483;o__Christensenellales;f__CAG_138;g__PeH17;s__PeH17_sp900542285
483347835e0a96fc27f8bcead78cdab0	0	0	0	0	0	0	0	0	0	0	0	0	0	0	0	0	0	0	k__Bacteria;p__Firmicutes_A;c__Clostridia_258483;o__Lachnospirales;f__Lachnospiraceae;g__1XD42_69;s__1XD42_69_sp009911505
20e17ab9d279c0c49535a2a2c65c0b99	0	0	0	0	0	0	0	0	0	0	0	0	0	0	0	0	0	0	k__Bacteria;p__Desulfobacterota_I;c__Desulfovibrionia;o__Desulfovibrionales;f__Desulfovibrionaceae;g__Mailhella;s__Mailhella_massiliensis
4387cd56aa508ef8c1ad1e2a45c21b5e	0	0	0	0	0	0	0	0	0	0	0	0	0	0	0	0	0	0	k__Bacteria;p__Deinococcota;c__Deinococci;o__Deinococcales;f__Deinococcaceae;g__Deinococcus_B;s__Deinococcus_B_geothermalis
b539677a143fa8783b6dba28ba4b2c5c	0	0	0	0	0	0	0	0	0	0	0	0	0	0	0	0	0	0	k__Bacteria;p__Firmicutes_D;c__Bacilli;o__Lactobacillales;f__Lactobacillaceae;g__Ligilactobacillus
db42a0ba64aa91065e343b5ed481e99d	0	0	0	0	0	0	0	0	0	0	0	0	0	0	0	0	0	0	k__Bacteria;p__Firmicutes_D;c__Bacilli;o__Lactobacillales;f__Carnobacteriaceae;g__Atopostipes;s__Atopostipes_suicloacalis
afa672a34fa1c7fcfe079d973d672d6a	0	0	0	0	0	0	0	0	0	0	0	0	0	7	0	0	0	0	k__Bacteria;p__Bacteroidota;c__Bacteroidia;o__Bacteroidales;f__Tannerellaceae;g__Parabacteroides_B_862066;s__Parabacteroides_B_862066_distasonis
c1828dec0f9c345cf89854be571d3d96	0	0	0	0	0	0	0	0	0	0	0	0	0	0	7	0	0	0	k__Bacteria;p__Bacteroidota;c__Bacteroidia;o__Bacteroidales;f__UBA11471;g__UBA11471;s__UBA11471_sp000434215
83416771e5378a81310332a775574a93	0	0	0	0	0	0	0	0	0	0	0	0	0	0	0	0	7	0	k__Bacteria;p__Firmicutes_D;c__Bacilli;o__Erysipelotrichales;f__Erysipelotrichaceae;g__C_19;s__C_19_sp009917405
e2ddd6390b1e5b00af1b295c23a44023	6	0	0	0	0	0	0	0	0	0	0	0	0	0	0	0	0	0	k__Bacteria;p__Firmicutes_A;c__Clostridia_258483;o__Lachnospirales;f__Lachnospiraceae;g__Kineothrix;s__Kineothrix_sp000403275
9a6b3df272f0fe60e28b4f15aba96334	6	0	0	0	0	0	0	0	0	0	0	0	0	0	0	0	0	0	k__Bacteria;p__Firmicutes_D;c__Bacilli;o__Lactobacillales;f__Streptococcaceae;g__Streptococcus;s__Streptococcus_danieliae
43a6131ec5246869ff2be7df375cf6a7	0	2	3	0	0	1	0	0	0	0	0	0	0	0	0	0	0	0	k__Bacteria;p__Firmicutes_A;c__Clostridia_258483;o__Oscillospirales;f__Oscillospiraceae_88309
995b6c80f6a1361d30986b2d69d5353b	0	0	0	0	6	0	0	0	0	0	0	0	0	0	0	0	0	0	k__Bacteria
a4a51ba3f7c44f78e1f943f04d7725d5	0	0	0	0	2	0	4	0	0	0	0	0	0	0	0	0	0	0	k__Bacteria;p__Actinobacteriota;c__Coriobacteriia;o__Coriobacteriales;f__Eggerthellaceae;g__Adlercreutzia_404199
61fb331254e386d09107e893685127b6	0	0	0	0	0	6	0	0	0	0	0	0	0	0	0	0	0	0	k__Bacteria;p__Firmicutes_A;c__Clostridia_258483;o__Peptostreptococcales;f__Anaerovoracaceae;g__Emergencia;s__Emergencia_sp009935805
41f41f24e911f562b21fb9556f58ec4e	0	0	0	0	0	0	6	0	0	0	0	0	0	0	0	0	0	0	k__Bacteria;p__Firmicutes_A;c__Clostridia_258483;o__Oscillospirales;f__Ruminococcaceae;g__Anaerotruncus;s__Anaerotruncus_sp003612625
b44706ffe3af6e7db306017288b2ec66	0	0	0	0	0	0	0	6	0	0	0	0	0	0	0	0	0	0	k__Bacteria;p__Firmicutes_A;c__Clostridia_258483;o__Lachnospirales;f__Lachnospiraceae;g__Roseburia
a007f672fe4b50ca08a8cce148bd5f81	0	0	0	0	0	0	0	0	0	6	0	0	0	0	0	0	0	0	k__Bacteria;p__Firmicutes_A;c__Clostridia_258483;o__Christensenellales;f__;g__;s__
c19cfb08b3097aeacdf5cc71304990b7	0	0	0	0	0	0	0	0	0	6	0	0	0	0	0	0	0	0	k__Bacteria;p__Bacteroidota;c__Bacteroidia;o__Bacteroidales;f__Muribaculaceae;g__UBA3263;s__UBA3263_sp001689615
4cb4aa813158a1f436d15e11a2e4079a	0	0	0	0	0	0	0	0	0	6	0	0	0	0	0	0	0	0	k__Bacteria;p__Firmicutes_B_370539;c__Dehalobacteriia;o__Dehalobacteriales;f__Dehalobacteriaceae;g__;s__
b6e684a208d895be68d65f9fc4f98519	0	0	0	0	0	0	0	0	0	6	0	0	0	0	0	0	0	0	k__Bacteria;p__Bacteroidota;c__Bacteroidia;o__Bacteroidales
bb5bca26e7d0473ef375d19b2cb9404c	0	0	0	0	0	0	0	0	0	4	2	0	0	0	0	0	0	0	k__Bacteria
617d7db1a5f83c7ce220ac344e631d78	0	0	0	0	0	0	0	0	0	0	6	0	0	0	0	0	0	0	k__Bacteria;p__Firmicutes_A;c__Clostridia_258483;o__Lachnospirales;f__Lachnospiraceae;g__Kineothrix;s__Kineothrix_sp000403275
6d66fc139a2731c25e9b02322f5ebbf3	0	0	0	0	0	0	0	0	0	0	6	0	0	0	0	0	0	0	k__Bacteria;p__Firmicutes_D;c__Bacilli;o__Erysipelotrichales;f__Erysipelotrichaceae;g__C_19;s__C_19_sp009917405
6b27fa7f393cb7c654d1c902ae991cd7	0	0	0	0	0	0	0	0	0	0	6	0	0	0	0	0	0	0	k__Bacteria;p__Firmicutes_A;c__Clostridia_258483;o__Christensenellales;f__Borkfalkiaceae;g__Borkfalkia;s__
958fe3eb3a17f6be548c1bd709cf8610	0	0	0	0	0	0	0	0	0	0	0	6	0	0	0	0	0	0	k__Bacteria;p__Firmicutes_A;c__Clostridia_258483;o__Christensenellales;f__Borkfalkiaceae;g__Borkfalkia;s__
08ce07ed3349eea5cbe3e9b7d71ed559	5	0	0	0	0	0	0	0	0	0	0	0	0	0	0	0	0	0	k__Bacteria;p__Bacteroidota;c__Bacteroidia;o__Bacteroidales;f__Muribaculaceae;g__Duncaniella;s__Duncaniella_freteri
4485c9a6a63087773f8e23b6e57daf5b	0	0	0	5	0	0	0	0	0	0	0	0	0	0	0	0	0	0	k__Bacteria;p__Firmicutes_A;c__Clostridia_258483;o__Lachnospirales;f__Lachnospiraceae
c8a2ef7b1948cc8e3482ba5de41dc314	0	0	0	0	2	0	0	0	0	3	0	0	0	0	0	0	0	0	k__Bacteria
6c0cc52c9d94ec1cb1482ad571c64de0	0	0	0	0	0	3	0	0	0	0	0	0	0	0	0	0	0	0	k__Bacteria
04434f07532c166c09dfc19764ec4f70	0	0	0	0	0	0	0	5	0	0	0	0	0	0	0	0	0	0	k__Bacteria;p__Bacteroidota;c__Bacteroidia;o__Bacteroidales;f__Bacteroidaceae;g__Bacteroides_H;s__Bacteroides_H_rodentium
b0f5f2089abefe471a4d34ae925ee11c	0	0	0	0	0	0	0	0	5	0	0	0	0	0	0	0	0	0	k__Bacteria;p__Firmicutes_A;c__Clostridia_258483;o__Oscillospirales;f__Ruminococcaceae;g__Bittarella;s__Bittarella_massiliensis
c2d8b0e4e9da40d95725d7b6ecf6bb28	0	0	0	0	0	0	0	0	0	5	0	0	0	0	0	0	0	0	k__Bacteria;p__Firmicutes_D;c__Bacilli;o__Erysipelotrichales;f__Erysipelotrichaceae;g__Merdibacter;s__
6661d144ad1d4de49bb5b069cf006163	0	0	0	0	0	0	0	0	0	0	5	0	0	0	0	0	0	0	k__Bacteria
05a0062f870e6eee95552fedecf53bed	0	0	0	0	0	0	0	0	0	0	0	0	5	0	0	0	0	0	k__Bacteria;p__Firmicutes_D;c__Bacilli;o__Staphylococcales;f__Staphylococcaceae;g__Mammaliicoccus_319276
27a9988c3add152d67c9db67dc2a8323	0	0	0	0	0	0	0	0	0	0	0	0	5	0	0	0	0	0	k__Bacteria;p__Firmicutes_D;c__Bacilli;o__Lactobacillales;f__Lactobacillaceae;g__Ligilactobacillus
19e8fdb6d0425f796bd5ceeba56dbb17	0	0	0	0	0	0	0	0	0	0	0	0	5	0	0	0	0	0	k__Bacteria;p__Bacteroidota;c__Bacteroidia;o__Bacteroidales;f__Muribaculaceae;g__CAG_485;s__CAG_485_sp002362485
5b5d1e7306af4e9be23650dfdf5c9f48	0	0	0	0	0	0	0	0	0	0	0	0	0	0	5	0	0	0	k__Bacteria;p__Firmicutes_A;c__Clostridia_258483;o__Lachnospirales;f__Lachnospiraceae
11ddf468cab413f96dc4861aa65d4f98	0	0	0	0	0	0	0	0	0	0	0	0	0	0	5	0	0	0	k__Bacteria;p__Firmicutes_D;c__Bacilli;o__Erysipelotrichales;f__Erysipelotrichaceae;g__Merdibacter;s__
b53c9a0821930ad1b3d0d2d6107d66f3	0	0	0	0	0	0	0	0	0	0	0	0	0	0	0	0	5	0	k__Bacteria;p__Firmicutes_A;c__Clostridia_258483;o__Christensenellales;f__Borkfalkiaceae;g__Borkfalkia;s__
ca0aeb39e961388b681582355258ba03	0	0	0	0	0	0	0	0	0	0	0	0	0	0	0	0	5	0	k__Bacteria;p__Firmicutes_A;c__Clostridia_258483;o__Christensenellales;f__Borkfalkiaceae;g__Borkfalkia;s__
08e85c75f412b51a81e85de637ffea2a	0	0	0	0	0	0	0	0	0	0	0	0	0	0	0	0	5	0	k__Bacteria;p__Actinobacteriota;c__Coriobacteriia;o__Coriobacteriales;f__Eggerthellaceae;g__Adlercreutzia_404199
99615e1083ff769864dbde36598c0bc6	0	0	0	0	0	0	0	0	0	0	0	0	0	0	0	0	0	5	k__Bacteria;p__Firmicutes_A;c__Clostridia_258483;o__Oscillospirales;f__QAKW01;g__;s__
50885668d946bb9cd94ce569d345812b	4	0	0	0	0	0	0	0	0	0	0	0	0	0	0	0	0	0	k__Bacteria;p__Firmicutes_A;c__Clostridia_258483;o__Lachnospirales;f__Lachnospiraceae;g__14_2;s__14_2_sp000403255
1c4cb9f14643e28e6b469dfa64072c15	4	0	0	0	0	0	0	0	0	0	0	0	0	0	0	0	0	0	k__Bacteria;p__Firmicutes_A;c__Clostridia_258483;o__Lachnospirales;f__Lachnospiraceae;g__14_2;s__14_2_sp000403255
cf52e566423c6b1eca807c6c1d1045e6	4	0	0	0	0	0	0	0	0	0	0	0	0	0	0	0	0	0	k__Bacteria;p__Firmicutes_B_370539;c__Dehalobacteriia;o__Dehalobacteriales;f__Dehalobacteriaceae;g__;s__
1ad1588fd616fc73d13567fbd3266849	0	4	0	0	0	0	0	0	0	0	0	0	0	0	0	0	0	0	k__Bacteria;p__Firmicutes_A;c__Clostridia_258483;o__Lachnospirales;f__Lachnospiraceae;g__14_2;s__14_2_sp000403315
a57ef54331c0e7ae84d1579777258195	0	0	0	4	0	0	0	0	0	0	0	0	0	0	0	0	0	0	k__Bacteria;p__Firmicutes_A;c__Clostridia_258483;o__Lachnospirales;f__Anaerotignaceae;g__;s__
bd995679a43a294c28befa1ac384d398	0	0	0	0	4	0	0	0	0	0	0	0	0	0	0	0	0	0	k__Bacteria
2c7bfb40c491cd5ccdf5b858e3597aaa	0	0	0	0	4	0	0	0	0	0	0	0	0	0	0	0	0	0	k__Bacteria;p__Firmicutes_A;c__Clostridia_258483;o__Lachnospirales;f__Lachnospiraceae
c012403f09849c86d57b3faa7463c136	0	0	0	0	0	4	0	0	0	0	0	0	0	0	0	0	0	0	k__Bacteria
f4f005018a9b32b394e4237c758abaec	0	0	0	0	0	4	0	0	0	0	0	0	0	0	0	0	0	0	k__Bacteria;p__Firmicutes_A;c__Clostridia_258483;o__Christensenellales;f__UBA1242
3f81c45b50cfe627bfc7a67cde2f2fa1	0	0	0	0	0	4	0	0	0	0	0	0	0	0	0	0	0	0	k__Bacteria;p__Actinobacteriota;c__Coriobacteriia;o__Coriobacteriales;f__Atopobiaceae;g__NM07_P_09;s__
de4011e80e917ba4934629ef8517bdcd	0	0	0	0	0	4	0	0	0	0	0	0	0	0	0	0	0	0	k__Bacteria;p__Firmicutes_A;c__Clostridia_258483;o__Peptostreptococcales;f__Anaerovoracaceae;g__BX12;s__BX12_sp902363595
c2c44b4f344c93a9e364beebf75f7e86	0	0	0	0	0	4	0	0	0	0	0	0	0	0	0	0	0	0	k__Bacteria;p__Bacteroidota;c__Bacteroidia;o__Bacteroidales;f__Muribaculaceae;g__UBA7173;s__UBA7173_sp004102805
8ff50e025ca14750efd35d0954d97e42	0	0	0	0	0	0	4	0	0	0	0	0	0	0	0	0	0	0	k__Bacteria;p__Firmicutes_A;c__Clostridia_258483;o__Christensenellales;f__CAG_552;g__;s__
cefe40c0b9f4d1142a761f3ab24e18ce	0	0	0	0	0	0	4	0	0	0	0	0	0	0	0	0	0	0	k__Bacteria;p__Actinobacteriota;c__Actinomycetia;o__Actinomycetales;f__Micrococcaceae;g__Kocuria
5873d7a927938b564d4a5f6c3773b593	0	0	0	0	0	0	4	0	0	0	0	0	0	0	0	0	0	0	k__Bacteria;p__Bacteroidota;c__Bacteroidia;o__Bacteroidales;f__Muribaculaceae;g__UBA3263;s__UBA3263_sp001689615
58ec1d52a55279575b93f3db5c7b5fa5	0	0	0	0	0	0	0	4	0	0	0	0	0	0	0	0	0	0	k__Bacteria;p__Firmicutes_A;c__Clostridia_258483;o__Christensenellales;f__UBA1242;g__;s__
c59d9d191f4a31ddec8724802f6db070	0	0	0	0	0	0	0	4	0	0	0	0	0	0	0	0	0	0	k__Bacteria;p__Firmicutes_A;c__Clostridia_258483;o__Lachnospirales;f__Lachnospiraceae;g__Acetatifactor;s__Acetatifactor_sp011959105
a7e230b8f666e37c0f30d009560edf2b	0	0	0	0	0	0	0	0	4	0	0	0	0	0	0	0	0	0	k__Bacteria;p__Firmicutes_A;c__Clostridia_258483;o__Christensenellales;f__Christensenellaceae;g__;s__
2d8d7b190888c5cbac14b09da31d80d5	0	0	0	0	0	0	0	0	4	0	0	0	0	0	0	0	0	0	k__Bacteria;p__Firmicutes_A;c__Clostridia_258483;o__Lachnospirales;f__Lachnospiraceae;g__COE1;s__COE1_sp000403335
f7e2b978483dba8995ae71f2b7ec7d6f	0	0	0	0	0	0	0	0	4	0	0	0	0	0	0	0	0	0	k__Bacteria;p__Bacteroidota;c__Bacteroidia;o__Bacteroidales;f__Rikenellaceae;g__Alistipes_A_871404;s__Alistipes_A_871404_indistinctus
c32015460d0f2bcce7dc9ac46140f27e	0	0	0	0	0	0	0	0	0	4	0	0	0	0	0	0	0	0	k__Bacteria;p__Bacteroidota;c__Bacteroidia;o__Bacteroidales;f__Bacteroidaceae;g__Prevotella
64fc2628adb0f323df94017ebec67549	0	0	0	0	0	0	0	0	0	4	0	0	0	0	0	0	0	0	k__Bacteria;p__Firmicutes_A;c__Clostridia_258483;o__Oscillospirales;f__Oscillospiraceae_88309;g__UBA2658;s__
213ea6b75130b9175acbfdd2e3a13645	0	0	0	0	0	0	0	0	0	0	4	0	0	0	0	0	0	0	k__Bacteria;p__Firmicutes_D;c__Bacilli;o__Lactobacillales;f__Carnobacteriaceae;g__Atopostipes;s__Atopostipes_suicloacalis
4ee25e3f8656108004446c63ef4f1cc4	0	0	0	0	0	0	0	0	0	0	4	0	0	0	0	0	0	0	k__Bacteria;p__Firmicutes_A;c__Clostridia_258483;o__Oscillospirales;f__Oscillospiraceae_88309;g__UBA2658;s__UBA2658_sp009929315
de72e2fa0733dcddd7b7e5840c6dc22e	0	0	0	0	0	0	0	0	0	0	4	0	0	0	0	0	0	0	k__Bacteria;p__Proteobacteria
720a595467b66eaaa3755dae27161b36	0	0	0	0	0	0	0	0	0	0	4	0	0	0	0	0	0	0	k__Bacteria;p__Proteobacteria;c__Gammaproteobacteria;o__Enterobacterales_A_737866;f__Enterobacteriaceae_A
269ea1328976bd27b2e45c6c06eb7005	0	0	0	0	0	0	0	0	0	0	0	4	0	0	0	0	0	0	k__Bacteria;p__Proteobacteria;c__Alphaproteobacteria;o__Rs_D84_512864;f__Rs_D84;g__Enterousia;s__
096eaa3730e3c7387d956193be90d426	0	0	0	0	0	0	0	0	0	0	0	4	0	0	0	0	0	0	k__Bacteria;p__Firmicutes_A;c__Clostridia_258483;o__Oscillospirales;f__Acutalibacteraceae;g__CAG_217
ec9966a81ecebcea12336d117d6eb8da	0	0	0	0	0	0	0	0	0	0	0	0	4	0	0	0	0	0	k__Bacteria;p__Firmicutes_A;c__Clostridia_258483;o__Peptostreptococcales;f__Anaerovoracaceae;g__RUG11894;s__
02869e0338294d53b1bebfd5897d77d7	0	0	0	0	0	0	0	0	0	0	0	0	4	0	0	0	0	0	k__Bacteria;p__Firmicutes_D;c__Bacilli;o__Erysipelotrichales;f__Erysipelotrichaceae;g__C_19;s__C_19_sp009917405
280da0c81f3c4fcabae6b75626e8f19f	0	0	0	0	0	0	0	0	0	0	0	0	4	0	0	0	0	0	k__Bacteria;p__Firmicutes_A;c__Clostridia_258483;o__Lachnospirales;f__Lachnospiraceae
604fe9159303046576aa2ccea06d2dd9	0	0	0	0	0	0	0	0	0	0	0	0	4	0	0	0	0	0	k__Bacteria;p__Cyanobacteria;c__Vampirovibrionia;o__Gastranaerophilales;f__Gastranaerophilaceae;g__;s__
69bd3be9478664b1038e7ca29ad35296	0	0	0	0	0	0	0	0	0	0	0	0	0	4	0	0	0	0	k__Bacteria;p__Bacteroidota;c__Bacteroidia;o__Bacteroidales;f__Tannerellaceae;g__Parabacteroides_B_862066;s__Parabacteroides_B_862066_distasonis
cb506850c7958744ac1857545d186574	0	0	0	0	0	0	0	0	0	0	0	0	0	0	4	0	0	0	k__Bacteria;p__Firmicutes_A;c__Clostridia_258483;o__Lachnospirales;f__Lachnospiraceae
2bbef39f648bd26c01901d7e13f1e17c	0	0	0	0	0	0	0	0	0	0	0	0	0	0	0	4	0	0	k__Bacteria;p__Proteobacteria;c__Gammaproteobacteria;o__Legionellales_A;f__Legionellaceae_A
fe3cc947828e1e7bfa197ec4078ba8b5	0	0	0	0	0	0	0	0	0	0	0	0	0	0	0	0	4	0	k__Bacteria;p__Bacteroidota;c__Bacteroidia;o__Bacteroidales;f__Rikenellaceae;g__;s__
5efa8660747aa72f4129da29ae2adc5d	0	0	0	0	0	0	0	0	0	0	0	0	0	0	0	0	4	0	k__Bacteria;p__Bacteroidota;c__Bacteroidia;o__Bacteroidales;f__Muribaculaceae;g__Paramuribaculum;s__Paramuribaculum_sp000431155
938c772e6e6ba84eb392271f84e58b87	0	0	0	0	0	0	0	0	0	0	0	0	0	0	0	0	0	4	k__Bacteria
c9cefc6a23da19002844d9c0ef775151	0	0	0	0	0	0	0	0	0	0	0	0	0	0	0	0	0	4	k__Bacteria
8e183b419d020a344fa4b068221935c4	3	0	0	0	0	0	0	0	0	0	0	0	0	0	0	0	0	0	k__Bacteria;p__Desulfobacterota_I;c__Desulfovibrionia;o__Desulfovibrionales;f__Desulfovibrionaceae;g__Desulfovibrio_R_446353
ac560cacb77102dd27c474a83222e2e3	3	0	0	0	0	0	0	0	0	0	0	0	0	0	0	0	0	0	k__Bacteria;p__Bacteroidota;c__Bacteroidia;o__Bacteroidales
dfb713f85fae1ce0c0ea6d1ed3fd3f87	3	0	0	0	0	0	0	0	0	0	0	0	0	0	0	0	0	0	k__Bacteria;p__Firmicutes_A;c__Clostridia_258483;o__Christensenellales;f__CAG_314;g__CAG_314;s__CAG_314_sp900551395
975551d598bae7e1a4c45e462e62a040	3	0	0	0	0	0	0	0	0	0	0	0	0	0	0	0	0	0	k__Bacteria;p__Firmicutes_A;c__Clostridia_258483;o__Oscillospirales;f__UBA644;g__UBA644;s__UBA644_sp002299265
3a67a4519c9f5a0c9f1d510402d56f61	3	0	0	0	0	0	0	0	0	0	0	0	0	0	0	0	0	0	k__Bacteria;p__Firmicutes_D;c__Bacilli;o__Lactobacillales;f__Lactobacillaceae;g__Ligilactobacillus
f9d49e7d8fdf99db8bfa6819822e426d	3	0	0	0	0	0	0	0	0	0	0	0	0	0	0	0	0	0	k__Bacteria;p__Bacteroidota;c__Bacteroidia;o__Bacteroidales;f__Muribaculaceae;g__Duncaniella;s__Duncaniella_freteri
52c49497e0983ca2545f88ec3ba91001	3	0	0	0	0	0	0	0	0	0	0	0	0	0	0	0	0	0	k__Bacteria;p__Firmicutes_A;c__Clostridia_258483;o__Lachnospirales;f__Lachnospiraceae
05fe6637890e4d89ab0df4390b686140	0	3	0	0	0	0	0	0	0	0	0	0	0	0	0	0	0	0	k__Bacteria;p__Bacteroidota;c__Bacteroidia;o__Bacteroidales;f__Muribaculaceae;g__CAG_873;s__CAG_873_sp011959565
3979117064b921532ab595a3437c59d0	0	3	0	0	0	0	0	0	0	0	0	0	0	0	0	0	0	0	k__Bacteria;p__Proteobacteria;c__Alphaproteobacteria;o__Rhodobacterales;f__Rhodobacteraceae;g__Tabrizicola_493969
c0221440dbff3c0c177d849942bedbca	0	3	0	0	0	0	0	0	0	0	0	0	0	0	0	0	0	0	k__Bacteria;p__Firmicutes_A;c__Clostridia_258483;o__Lachnospirales;f__Lachnospiraceae;g__Schaedlerella;s__Schaedlerella_sp000403295
7761de25c7763baca963640021e06ec0	0	0	3	0	0	0	0	0	0	0	0	0	0	0	0	0	0	0	k__Bacteria
1b04bf6fb61747304878885747642a42	0	0	0	3	0	0	0	0	0	0	0	0	0	0	0	0	0	0	k__Bacteria;p__Deferribacterota;c__Deferribacteres;o__Deferribacterales;f__Mucispirillaceae;g__Mucispirillum;s__Mucispirillum_schaedleri
d9c221a012559a1d284706fa526b7af4	0	0	0	0	3	0	0	0	0	0	0	0	0	0	0	0	0	0	k__Bacteria
873ffddc62420477c138ddac02cd8322	0	0	0	0	3	0	0	0	0	0	0	0	0	0	0	0	0	0	k__Bacteria;p__Bacteroidota;c__Bacteroidia;o__Bacteroidales;f__Rikenellaceae;g__;s__
9a39d4e5cefbaad972f36bd6c219feee	0	0	0	0	3	0	0	0	0	0	0	0	0	0	0	0	0	0	k__Bacteria;p__Proteobacteria;c__Gammaproteobacteria;o__Burkholderiales_595427;f__Burkholderiaceae_A_595427;g__Parasutterella;s__Parasutterella_sp009767915
36f30c6233cc34b7ab22df8337622318	0	0	0	0	0	3	0	0	0	0	0	0	0	0	0	0	0	0	k__Bacteria;p__Firmicutes_A;c__Clostridia_258483;o__TANB77;f__CAG_508;g__;s__
e5a8e3169cebe8363c506d282c9fae05	0	0	0	0	0	0	3	0	0	0	0	0	0	0	0	0	0	0	k__Bacteria;p__Firmicutes_A;c__Clostridia_258483;o__Lachnospirales;f__Lachnospiraceae;g__Lacrimispora
457cc4074982ac852b0e444fb38a84a7	0	0	0	0	0	0	3	0	0	0	0	0	0	0	0	0	0	0	k__Bacteria;p__Firmicutes_A;c__Clostridia_258483;o__Christensenellales;f__Borkfalkiaceae;g__;s__
d6228391637252fbc3f5cbd224096b1e	0	0	0	0	0	0	3	0	0	0	0	0	0	0	0	0	0	0	k__Bacteria;p__Firmicutes_D;c__Bacilli;o__Lactobacillales;f__Enterococcaceae
a3a11934803d9d832a24d3213b4fc9d1	0	0	0	0	0	0	3	0	0	0	0	0	0	0	0	0	0	0	k__Bacteria;p__Firmicutes_A;c__Clostridia_258483
a786cfd463a2b2de78907292eb7d0412	0	0	0	0	0	0	3	0	0	0	0	0	0	0	0	0	0	0	k__Bacteria;p__Firmicutes_A;c__Clostridia_258483;o__Lachnospirales;f__Lachnospiraceae
12aa15446d915dab6a03d1019688aad8	0	0	0	0	0	0	0	3	0	0	0	0	0	0	0	0	0	0	k__Bacteria;p__Bacteroidota;c__Bacteroidia;o__Bacteroidales;f__Rikenellaceae;g__Alistipes_A_871400
59c263dae9b7b19d0f96c93ef136e0cb	0	0	0	0	0	0	0	3	0	0	0	0	0	0	0	0	0	0	k__Bacteria;p__Bacteroidota;c__Bacteroidia;o__Bacteroidales;f__Muribaculaceae;g__Paramuribaculum;s__Paramuribaculum_sp900551515
38c6cc3cfe046507a20b86a6d7b6e5f4	0	0	0	0	0	0	0	0	3	0	0	0	0	0	0	0	0	0	k__Bacteria;p__Firmicutes_A;c__Clostridia_258483;o__Peptostreptococcales;f__Anaerovoracaceae;g__BX12;s__BX12_sp902363595
e1f8cf9e3e7ae065d3689f716d1a3efe	0	0	0	0	0	0	0	0	3	0	0	0	0	0	0	0	0	0	k__Bacteria;p__Firmicutes_A;c__Clostridia_258483;o__Christensenellales;f__CAG_74;g__;s__
e65607b940246463152abf30a7de3134	0	0	0	0	0	0	0	0	3	0	0	0	0	0	0	0	0	0	k__Bacteria;p__Firmicutes_A;c__Clostridia_258483;o__Oscillospirales;f__Ruminococcaceae;g__Phocea;s__
a3b64dd63a796f792ff366432a7af4a0	0	0	0	0	0	0	0	0	3	0	0	0	0	0	0	0	0	0	k__Bacteria;p__Bacteroidota;c__Bacteroidia;o__Bacteroidales;f__Tannerellaceae;g__Parabacteroides_B_862066
4aaf646c38de3c5ebf5a3320f2fe91d6	0	0	0	0	0	0	0	0	0	3	0	0	0	0	0	0	0	0	k__Bacteria;p__Firmicutes_A;c__Clostridia_258483;o__TANB77;f__CAG_508;g__;s__
b6ae2d6c80b8678a21593a278b6b6552	0	0	0	0	0	0	0	0	0	3	0	0	0	0	0	0	0	0	k__Bacteria
94352abcd37bc9060dee0a422836dbc0	0	0	0	0	0	0	0	0	0	3	0	0	0	0	0	0	0	0	k__Bacteria
c85ed34f77f91e5793852171342bb1bd	0	0	0	0	0	0	0	0	0	3	0	0	0	0	0	0	0	0	k__Bacteria
15c26126c22604a6dfe940daaad54f75	0	0	0	0	0	0	0	0	0	3	0	0	0	0	0	0	0	0	k__Bacteria;p__Bacteroidota;c__Bacteroidia;o__Bacteroidales;f__Muribaculaceae;g__CAG_485;s__CAG_485_sp002493045
81703b0a8d178589c221466e023f8a3f	0	0	0	0	0	0	0	0	0	3	0	0	0	0	0	0	0	0	k__Bacteria
dcaa16149bbf8c753ef628fcba514151	0	0	0	0	0	0	0	0	0	3	0	0	0	0	0	0	0	0	k__Bacteria;p__Bacteroidota;c__Bacteroidia;o__Bacteroidales;f__Bacteroidaceae;g__Alloprevotella;s__Alloprevotella_sp002933955
483e53ae7586ef3c925d1c911372ee73	0	0	0	0	0	0	0	0	0	3	0	0	0	0	0	0	0	0	k__Bacteria;p__Firmicutes_D;c__Bacilli;o__Lactobacillales;f__Lactobacillaceae;g__Lactobacillus
e07a21518f02052305f05b2c9a6c8b18	0	0	0	0	0	0	0	0	0	0	3	0	0	0	0	0	0	0	k__Bacteria;p__Firmicutes_D;c__Bacilli;o__Staphylococcales;f__Salinicoccaceae;g__Jeotgalicoccus_A_310962
5496399c17be17ecd3a23202eba9e595	0	0	0	0	0	0	0	0	0	0	3	0	0	0	0	0	0	0	k__Bacteria;p__Firmicutes_A;c__Clostridia_258483;o__Oscillospirales;f__Oscillospiraceae_88309;g__CAG_83
0942a08a756c2adac51db92cc41b7d87	0	0	0	0	0	0	0	0	0	0	3	0	0	0	0	0	0	0	k__Bacteria
a4f576a8584c09756da80bc7575de311	0	0	0	0	0	0	0	0	0	0	3	0	0	0	0	0	0	0	k__Bacteria;p__Firmicutes_A;c__Clostridia_258483;o__Lachnospirales;f__Lachnospiraceae
e8985f09cd993c371414957acd10e0e5	0	0	0	0	0	0	0	0	0	0	3	0	0	0	0	0	0	0	k__Bacteria;p__Firmicutes_D;c__Bacilli;o__Erysipelotrichales;f__Erysipelotrichaceae;g__Dubosiella;s__Dubosiella_sp000403415
67a234cd257cd31da92fed7c383801f5	0	0	0	0	0	0	0	0	0	0	3	0	0	0	0	0	0	0	k__Bacteria;p__Firmicutes_A;c__Clostridia_258483;o__Lachnospirales;f__Lachnospiraceae
3f4a1f6d65dd090e6843fe4b89adacf5	0	0	0	0	0	0	0	0	0	0	0	3	0	0	0	0	0	0	k__Bacteria;p__Firmicutes_A;c__Clostridia_258483;o__Lachnospirales;f__Lachnospiraceae
e2516aa3952121320ccb13242db24d01	0	0	0	0	0	0	0	0	0	0	0	0	3	0	0	0	0	0	k__Bacteria;p__Firmicutes_D;c__Bacilli;o__Erysipelotrichales;f__Erysipelotrichaceae;g__C_19;s__C_19_sp009917405
3f0d894808eb6ca1ecfeed1df0db2f33	0	0	0	0	0	0	0	0	0	0	0	0	3	0	0	0	0	0	k__Bacteria;p__Bacteroidota;c__Bacteroidia;o__Bacteroidales;f__Rikenellaceae;g__Alistipes_A_871400;s__
eade8fd7b326f9f307f059ab5a008f07	0	0	0	0	0	0	0	0	0	0	0	0	3	0	0	0	0	0	k__Bacteria;p__Bacteroidota;c__Bacteroidia;o__Bacteroidales;f__Muribaculaceae;g__UBA7173;s__UBA7173_sp004102805
ff43a390ba46f94d61e4c8c7a657a01e	0	0	0	0	0	0	0	0	0	0	0	0	3	0	0	0	0	0	k__Bacteria;p__Actinobacteriota;c__Coriobacteriia;o__Coriobacteriales;f__Eggerthellaceae;g__Adlercreutzia_404199;s__
5ec73a04f78e47b8235c75ad01bf6be8	0	0	0	0	0	0	0	0	0	0	0	0	3	0	0	0	0	0	k__Bacteria;p__Firmicutes_A;c__Clostridia_258483;o__Lachnospirales;f__Lachnospiraceae;g__Schaedlerella;s__Schaedlerella_arabinosiphila
5f27da0ec6ec9f62c52895c363ec8c59	0	0	0	0	0	0	0	0	0	0	0	0	3	0	0	0	0	0	k__Bacteria;p__Firmicutes_A;c__Clostridia_258483;o__Lachnospirales;f__Lachnospiraceae;g__Lacrimispora
9f3f97471f078e480ce74faee5e5c653	0	0	0	0	0	0	0	0	0	0	0	0	0	3	0	0	0	0	k__Bacteria;p__Actinobacteriota;c__Coriobacteriia;o__Coriobacteriales;f__Eggerthellaceae
196aa5ed2cd6a81c2ca2a64dadc31e57	0	0	0	0	0	0	0	0	0	0	0	0	0	3	0	0	0	0	k__Bacteria;p__Firmicutes_A;c__Clostridia_258483;o__Eubacteriales_258471;f__Eubacteriaceae_258464;g__Irregularibacter;s__Irregularibacter_muris
94e3e20abdee390045cc3747b132156c	0	0	0	0	0	0	0	0	0	0	0	0	0	0	3	0	0	0	k__Bacteria;p__Firmicutes_A;c__Clostridia_258483;o__Peptostreptococcales;f__Anaerovoracaceae
ca0e42a371640b854eee062c7e9483ab	0	0	0	0	0	0	0	0	0	0	0	0	0	0	0	3	0	0	k__Bacteria;p__Actinobacteriota;c__Actinomycetia;o__Mycobacteriales;f__Mycobacteriaceae;g__Corynebacterium
e0ed6ba7662c3a1db760ddeb84b985cd	0	0	0	0	0	0	0	0	0	0	0	0	0	0	0	3	0	0	k__Bacteria;p__Actinobacteriota;c__Actinomycetia;o__Actinomycetales;f__Micrococcaceae;g__Micrococcus;s__Micrococcus_luteus
a15b33a41eb5aebb1a58f873bbba8223	0	0	0	0	0	0	0	0	0	0	0	0	0	0	0	3	0	0	k__Bacteria;p__Proteobacteria;c__Alphaproteobacteria
d3ece019edc0c97ee0e155b07d34e0a9	0	0	0	0	0	0	0	0	0	0	0	0	0	0	0	0	3	0	k__Bacteria;p__Bacteroidota;c__Bacteroidia;o__Bacteroidales;f__Muribaculaceae
49e4bf0b5a5eacb221a92cb0cd39c15a	0	0	0	0	0	0	0	0	0	0	0	0	0	0	0	0	3	0	k__Bacteria;p__Bacteroidota;c__Bacteroidia;o__Bacteroidales;f__Bacteroidaceae;g__Alloprevotella;s__Alloprevotella_sp002933955
f2a229dfc8e819e80622740345313ef1	0	0	0	0	0	0	0	0	0	0	0	0	0	0	0	0	0	3	k__Bacteria;p__Bacteroidota;c__Bacteroidia;o__Bacteroidales;f__Muribaculaceae
be429b5b89022791a844ec73d4cee2d9	0	2	0	0	0	0	0	0	0	0	0	0	0	0	0	0	0	0	k__Bacteria;p__Firmicutes_A;c__Clostridia_258483;o__Oscillospirales;f__QAKW01;g__;s__
4ec35ee4b5b0782667275d493b65cf6b	0	2	0	0	0	0	0	0	0	0	0	0	0	0	0	0	0	0	k__Bacteria;p__Firmicutes_A;c__Clostridia_258483;o__Lachnospirales;f__Lachnospiraceae;g__Lacrimispora
7118fd48bd6f6e43237addc49384f46d	0	2	0	0	0	0	0	0	0	0	0	0	0	0	0	0	0	0	k__Bacteria;p__Firmicutes_A;c__Clostridia_258483;o__Lachnospirales;f__Lachnospiraceae
c6d905c942d2ca4ac1cfbeecccd8c8ed	0	0	2	0	0	0	0	0	0	0	0	0	0	0	0	0	0	0	k__Bacteria;p__Firmicutes_D;c__Bacilli;o__Lactobacillales;f__Lactobacillaceae;g__Limosilactobacillus
f029c025706a11cd1415d97727b95f14	0	0	2	0	0	0	0	0	0	0	0	0	0	0	0	0	0	0	k__Bacteria;p__Firmicutes_D;c__Bacilli;o__Erysipelotrichales;f__Erysipelotrichaceae;g__C_19;s__C_19_sp009917405
31ae5f5fda48742f2ccdab68802f647d	0	0	0	2	0	0	0	0	0	0	0	0	0	0	0	0	0	0	k__Bacteria;p__Firmicutes_A;c__Clostridia_258483;o__Oscillospirales;f__Oscillospiraceae_88309;g__Lawsonibacter
9af059a987236d3dd3bd4e7e48fcdcfa	0	0	0	2	0	0	0	0	0	0	0	0	0	0	0	0	0	0	k__Bacteria;p__Firmicutes_A;c__Clostridia_258483;o__TANB77;f__CAG_508;g__CAG_269;s__CAG_269_sp000431335
d79f785ef310be86ae30dc8841e25a06	0	0	0	2	0	0	0	0	0	0	0	0	0	0	0	0	0	0	k__Bacteria;p__Firmicutes_A;c__Clostridia_258483;o__Oscillospirales;f__Oscillospiraceae_88309;g__Dysosmobacter;s__
ee18730245d004a939d0b97bb739847a	0	0	0	0	2	0	0	0	0	0	0	0	0	0	0	0	0	0	k__Bacteria;p__Firmicutes_A;c__Clostridia_258483;o__Lachnospirales;f__Lachnospiraceae;g__Lacrimispora
699a1dc63a8c7c2c6b0568066a67005a	0	0	0	0	2	0	0	0	0	0	0	0	0	0	0	0	0	0	k__Bacteria;p__Bacteroidota;c__Bacteroidia;o__Bacteroidales;f__Muribaculaceae;g__CAG_873;s__CAG_873_sp011959565
92d806e84cca9961b58862546ae28522	0	0	0	0	2	0	0	0	0	0	0	0	0	0	0	0	0	0	k__Bacteria;p__Firmicutes_A;c__Clostridia_258483;o__Lachnospirales;f__Lachnospiraceae;g__Schaedlerella;s__Schaedlerella_sp000403295
2cca3fb6d4327ce75f2c6a39f4b35336	0	0	0	0	2	0	0	0	0	0	0	0	0	0	0	0	0	0	k__Bacteria;p__Firmicutes_A;c__Clostridia_258483;o__Christensenellales;f__Borkfalkiaceae;g__;s__
8f6d30700e6b9588f8d70db16f3ac621	0	0	0	0	2	0	0	0	0	0	0	0	0	0	0	0	0	0	k__Bacteria;p__Firmicutes_A;c__Clostridia_258483;o__Oscillospirales;f__Oscillospiraceae_88309
bc5807eb9f511c4990a509108e5fa24e	0	0	0	0	2	0	0	0	0	0	0	0	0	0	0	0	0	0	k__Bacteria;p__Firmicutes_A;c__Clostridia_258483;o__Oscillospirales;f__Oscillospiraceae_88309;g__Lawsonibacter;s__Lawsonibacter_sp000492175
6263bdc47143330ec605b889d49ff1a2	0	0	0	0	2	0	0	0	0	0	0	0	0	0	0	0	0	0	k__Bacteria;p__Firmicutes_A;c__Clostridia_258483;o__Oscillospirales;f__Oscillospiraceae_88309
0270fa2426a6e075bff7aebc5d321aec	0	0	0	0	2	0	0	0	0	0	0	0	0	0	0	0	0	0	k__Bacteria;p__Proteobacteria;c__Gammaproteobacteria;o__Pseudomonadales_660879;f__Moraxellaceae;g__Acinetobacter;s__Acinetobacter_johnsonii
a478153cf4a9a13f80f303d7b9ac525e	0	0	0	0	0	2	0	0	0	0	0	0	0	0	0	0	0	0	k__Bacteria;p__Bacteroidota;c__Bacteroidia;o__Bacteroidales;f__Rikenellaceae;g__Alistipes_A_871400;s__Alistipes_A_871400_sp002362235
8c18f520f370927ffd909b0d2862fae4	0	0	0	0	0	2	0	0	0	0	0	0	0	0	0	0	0	0	k__Bacteria;p__Firmicutes_A;c__Clostridia_258483;o__TANB77;f__CAG_508;g__Merdicola;s__
303b1de769f6e2a77c476ec3f15ba601	0	0	0	0	0	2	0	0	0	0	0	0	0	0	0	0	0	0	k__Bacteria
233a9b67c185f6eeb001df50f18c0c0f	0	0	0	0	0	2	0	0	0	0	0	0	0	0	0	0	0	0	k__Bacteria;p__Firmicutes_A;c__Clostridia_258483;o__Oscillospirales;f__Acutalibacteraceae;g__Acutalibacter;s__Acutalibacter_sp009936055
31c9adca72e7ad3819e2b2f182bccee3	0	0	0	0	0	0	2	0	0	0	0	0	0	0	0	0	0	0	k__Bacteria;p__Firmicutes_A;c__Clostridia_258483;o__Oscillospirales;f__Ruminococcaceae;g__Phocea;s__
dcaa3c901887e23e5290ae15564b9062	0	0	0	0	0	0	2	0	0	0	0	0	0	0	0	0	0	0	k__Bacteria;p__Bacteroidota;c__Bacteroidia;o__Bacteroidales;f__Muribaculaceae;g__UBA7173;s__UBA7173_sp900540205
1721546d1e3f0ef79a52c9ae81422cf6	0	0	0	0	0	0	2	0	0	0	0	0	0	0	0	0	0	0	k__Bacteria;p__Bacteroidota;c__Bacteroidia;o__Bacteroidales;f__Muribaculaceae
2723dbe22f47721525ce781d68c5a91f	0	0	0	0	0	0	2	0	0	0	0	0	0	0	0	0	0	0	k__Bacteria;p__Firmicutes_D;c__Bacilli;o__Lactobacillales;f__Lactobacillaceae;g__Ligilactobacillus
cc63b0a55a914d825e3e66446d16b202	0	0	0	0	0	0	0	2	0	0	0	0	0	0	0	0	0	0	k__Bacteria;p__Firmicutes_A;c__Clostridia_258483;o__Christensenellales;f__Borkfalkiaceae;g__Borkfalkia;s__
4cb7e7d00dea7c52b78c4018a6c58f95	0	0	0	0	0	0	0	2	0	0	0	0	0	0	0	0	0	0	k__Bacteria;p__Firmicutes_A;c__Clostridia_258483;o__Christensenellales;f__UBA1242;g__;s__
ef7af947c7f73d99538153365becaa6e	0	0	0	0	0	0	0	2	0	0	0	0	0	0	0	0	0	0	k__Bacteria;p__Firmicutes_A;c__Clostridia_258483;o__Oscillospirales;f__Oscillospiraceae_88309;g__Dysosmobacter;s__
6659068557a8c9052e51ed8b74046b6f	0	0	0	0	0	0	0	2	0	0	0	0	0	0	0	0	0	0	k__Bacteria;p__Firmicutes_A;c__Clostridia_258483
75e4cf2ae55e808f07ccbc6e13a33f05	0	0	0	0	0	0	0	0	2	0	0	0	0	0	0	0	0	0	k__Bacteria;p__Firmicutes_A;c__Clostridia_258483;o__Lachnospirales;f__Lachnospiraceae
853347f90539bbde56816497d9afe24d	0	0	0	0	0	0	0	0	2	0	0	0	0	0	0	0	0	0	k__Bacteria;p__Bacteroidota;c__Bacteroidia;o__Bacteroidales;f__Bacteroidaceae;g__Bacteroides_H;s__Bacteroides_H_rodentium
fae916c1a15c2a5db8b127a324e7173a	0	0	0	0	0	0	0	0	2	0	0	0	0	0	0	0	0	0	k__Bacteria;p__Bacteroidota;c__Bacteroidia;o__Bacteroidales;f__Muribaculaceae;g__CAG_873;s__CAG_873_sp011959565
1b83ad69858439827d742413aaeaadd6	0	0	0	0	0	0	0	0	2	0	0	0	0	0	0	0	0	0	k__Bacteria;p__Bacteroidota;c__Bacteroidia;o__Bacteroidales;f__Muribaculaceae
3ff1cda524163ab003a425516d164b35	0	0	0	0	0	0	0	0	2	0	0	0	0	0	0	0	0	0	k__Bacteria;p__Actinobacteriota;c__Coriobacteriia;o__Coriobacteriales;f__Eggerthellaceae;g__ZJ304;s__ZJ304_sp011039075
5e560b43c4953178c455a5d67a767a32	0	0	0	0	0	0	0	0	0	2	0	0	0	0	0	0	0	0	k__Bacteria;p__Firmicutes_A;c__Clostridia_258483;o__Lachnospirales;f__Lachnospiraceae
a1289110c9f4e2777822af29f33df3ae	0	0	0	0	0	0	0	0	0	2	0	0	0	0	0	0	0	0	k__Bacteria;p__Bacteroidota;c__Bacteroidia;o__Bacteroidales;f__Muribaculaceae;g__UBA7173;s__UBA7173_sp900540205
28dc2990fff709e608e8578ade322bc3	0	0	0	0	0	0	0	0	0	2	0	0	0	0	0	0	0	0	k__Bacteria;p__Actinobacteriota;c__Coriobacteriia;o__Coriobacteriales;f__Eggerthellaceae
54f8c8563a2acc32311d23383fa70ed4	0	0	0	0	0	0	0	0	0	2	0	0	0	0	0	0	0	0	k__Bacteria;p__Firmicutes_A;c__Clostridia_258483;o__TANB77;f__CAG_508;g__CAG_793;s__
85445e64fcc826a0cdee95d9ec2d9140	0	0	0	0	0	0	0	0	0	2	0	0	0	0	0	0	0	0	k__Bacteria;p__Firmicutes_A;c__Clostridia_258483;o__Oscillospirales;f__Oscillospiraceae_88309;g__Lawsonibacter
62b5c4c3343cab75358cacd941d22edd	0	0	0	0	0	0	0	0	0	2	0	0	0	0	0	0	0	0	k__Bacteria;p__Firmicutes_D;c__Bacilli;o__Lactobacillales;f__Lactobacillaceae;g__Limosilactobacillus
32c6a6e40c9743aa3e926a38136bcf76	0	0	0	0	0	0	0	0	0	2	0	0	0	0	0	0	0	0	k__Bacteria;p__Firmicutes_D;c__Bacilli;o__Erysipelotrichales;f__Erysipelotrichaceae;g__C_19;s__C_19_sp009917405
a9419d265376b794ac04f7baa84b4587	0	0	0	0	0	0	0	0	0	2	0	0	0	0	0	0	0	0	k__Bacteria;p__Firmicutes_A;c__Clostridia_258483;o__Lachnospirales;f__Lachnospiraceae;g__14_2
67be54eee046831c0f381ab5dd36074c	0	0	0	0	0	0	0	0	0	0	2	0	0	0	0	0	0	0	k__Bacteria;p__Firmicutes_A;c__Clostridia_258483;o__Oscillospirales;f__Butyricicoccaceae;g__Butyricicoccus_A_77030;s__Butyricicoccus_A_77030_pullicaecorum
3dfe72ed211c053b6a0f46107780bc62	0	0	0	0	0	0	0	0	0	0	2	0	0	0	0	0	0	0	k__Bacteria
3e3d8003c0a74b28131d402e0ef3861b	0	0	0	0	0	0	0	0	0	0	2	0	0	0	0	0	0	0	k__Bacteria;p__Firmicutes_A;c__Clostridia_258483;o__Oscillospirales;f__Oscillospiraceae_88309;g__Enterenecus;s__Enterenecus_sp004560375
b051fa79f304452588fab418a35ecc5c	0	0	0	0	0	0	0	0	0	0	2	0	0	0	0	0	0	0	k__Bacteria
0e9d27bd8447ddf64efbdf7822ce2ee7	0	0	0	0	0	0	0	0	0	0	2	0	0	0	0	0	0	0	k__Bacteria;p__Firmicutes_A;c__Clostridia_258483;o__Oscillospirales;f__Ethanoligenenaceae;g__;s__
0740ffdbad2c14c01df60e459c78bbb6	0	0	0	0	0	0	0	0	0	0	2	0	0	0	0	0	0	0	k__Bacteria;p__Bacteroidota;c__Bacteroidia;o__Bacteroidales;f__Rikenellaceae;g__Alistipes_A_871400;s__Alistipes_A_871400_communis
19075ad7e165e2d5a89b882507a7589f	0	0	0	0	0	0	0	0	0	0	2	0	0	0	0	0	0	0	k__Bacteria;p__Firmicutes_A;c__Clostridia_258483;o__Lachnospirales;f__Lachnospiraceae
ca76c06275f1802fe3cc103183621a2d	0	0	0	0	0	0	0	0	0	0	2	0	0	0	0	0	0	0	k__Bacteria;p__Firmicutes_A;c__Clostridia_258483;o__Oscillospirales;f__Oscillospiraceae_88309;g__CAG_83;s__CAG_83_sp900545585
3c4e37bb334f13b56fdaf41cffae084e	0	0	0	0	0	0	0	0	0	0	2	0	0	0	0	0	0	0	k__Bacteria;p__Firmicutes_A;c__Clostridia_258483;o__TANB77;f__CAG_508;g__UMGS1994;s__UMGS1994_sp900553945
78ca039fcf8f38c9c2bf9925d8f933c9	0	0	0	0	0	0	0	0	0	0	2	0	0	0	0	0	0	0	k__Bacteria
fe81d1e414823b821c5790831e2ebea7	0	0	0	0	0	0	0	0	0	0	2	0	0	0	0	0	0	0	k__Bacteria;p__Bacteroidota;c__Bacteroidia;o__Bacteroidales;f__Muribaculaceae;g__Duncaniella;s__Duncaniella_freteri
40aaabba4ac3a57d51a9308ef6041482	0	0	0	0	0	0	0	0	0	0	0	0	2	0	0	0	0	0	k__Bacteria;p__Firmicutes_A;c__Clostridia_258483;o__Lachnospirales;f__Lachnospiraceae
98f35b3f22d972e9089909f870ebf41c	0	0	0	0	0	0	0	0	0	0	0	0	0	2	0	0	0	0	k__Bacteria
e92163a4508aa02ec4f107ab81251103	0	0	0	0	0	0	0	0	0	0	0	0	0	2	0	0	0	0	k__Bacteria;p__Bacteroidota;c__Bacteroidia;o__Bacteroidales;f__Muribaculaceae;g__CAG_873;s__CAG_873_sp011959565
8b7c9cc308e98f332d6b23d1856bedab	0	0	0	0	0	0	0	0	0	0	0	0	0	2	0	0	0	0	k__Bacteria
ba289f2338d8e581356542accb3a0989	0	0	0	0	0	0	0	0	0	0	0	0	0	0	2	0	0	0	k__Bacteria;p__Firmicutes_A;c__Clostridia_258483;o__Lachnospirales;f__Lachnospiraceae
b61f5e346e5396d2bc6959df9d65a2bd	0	0	0	0	0	0	0	0	0	0	0	0	0	0	2	0	0	0	k__Bacteria;p__Firmicutes_A;c__Clostridia_258483;o__Oscillospirales;f__Oscillospiraceae_88309
2bd1400c76c930eae02fdbc371ded3b7	0	0	0	0	0	0	0	0	0	0	0	0	0	0	0	2	0	0	k__Bacteria;p__Bacteroidota;c__Bacteroidia;o__Bacteroidales;f__Muribaculaceae;g__Duncaniella;s__Duncaniella_sp001689575
fe30f57650a1693fad720324901e2984	0	0	0	0	0	0	0	0	0	0	0	0	0	0	0	2	0	0	k__Bacteria;p__Actinobacteriota;c__Coriobacteriia;o__Coriobacteriales;f__Eggerthellaceae;g__Adlercreutzia_404199;s__
bb305ce7b1b8cd86348fe6161f0f48ed	0	0	0	0	0	0	0	0	0	0	0	0	0	0	0	0	2	0	k__Bacteria;p__Proteobacteria;c__Alphaproteobacteria;o__Rs_D84_512864;f__Rs_D84;g__Enterousia
281d02a1f191296e57143cdd28013c7e	0	0	0	0	0	0	0	0	0	0	0	0	0	0	0	0	0	2	k__Bacteria;p__Firmicutes_A;c__Clostridia_258483;o__Lachnospirales;f__Lachnospiraceae;g__Acetatifactor;s__Acetatifactor_sp011959105
4b720e7c2c9c4f0f57d1246b6c0f3cb1	0	0	0	0	0	0	0	0	0	0	0	0	0	0	0	0	0	2	k__Bacteria
6cb0156c67be44ec71de4a2f9fcde389	0	0	0	0	0	0	0	0	0	0	0	0	0	0	0	0	0	2	k__Bacteria;p__Firmicutes_D;c__Bacilli;o__Lactobacillales;f__Lactobacillaceae;g__Ligilactobacillus
63a38a31567e37395b516b7a8294f7d4	0	0	0	0	0	0	0	0	0	0	1	0	0	0	0	0	0	0	k__Bacteria;p__Firmicutes_A;c__Clostridia_258483;o__Lachnospirales;f__Lachnospiraceae;g__MD308;s__

## Sheet: ESI-血清代谢组
Compound_ID	Name	Other_name(Kegg_name)	Formula	Molecular Weight	RT [min]	m/z	Kegg_ID	KEGG_pathway	HMDB_ID	Lipidmaps_ID	SuperClass(HMDB)	Class(HMDB)	SubClass(HMDB)	CATEGORY(Lipidmaps)	MAIN_CLASS(Lipidmaps)	SUB_CLASS(Lipidmaps)	mzCloud_Results	mzVault_Results	MassList_Results	Class_I	Class_II	Class_III	Class_IV	neg_NC1	neg_NC2	neg_NC3	neg_NC4	neg_NC5	neg_NC6	neg_HFD1	neg_HFD2	neg_HFD3	neg_HFD4	neg_HFD5	neg_HFD6	neg_UDCA1	neg_UDCA2	neg_UDCA3	neg_UDCA4	neg_UDCA5	neg_UDCA6	neg_QC1	neg_QC2	neg_QC3
Com_9_neg	11,12-Epoxy-(5Z,8Z,11Z)-icosatrienoic acid	11,12-EET; (5Z,8Z,14Z)-11,12-Epoxyeicosa-5,8,14-trienoic acid; (5Z,8Z,14Z)-11,12-Epoxyicosa-5,8,14-trienoic acid	C20 H32 O3	320.234	7.987	319.226	cpd:C14770	map00590 Arachidonic acid metabolism;map01100 Metabolic pathways;map04270 Vascular smooth muscle contraction;map04726 Serotonergic synapse;map04913 Ovarian steroidogenesis	--	--	--	--	--	--	--	--	Full match	Full match	Full match	Lipids and lipid-like molecules	Fatty Acyls	Eicosanoids	Hepoxilins	2.58739e+09	1.945e+09	2.23058e+09	1.85307e+09	1.1859e+09	1.25366e+09	3.67073e+09	2.16496e+09	4.57617e+09	5.42612e+09	1.23859e+09	2.14724e+09	2.02001e+09	3.12352e+09	2.94178e+09	2.1981e+09	2.86957e+09	1.96441e+09	2.42376e+09	2.28629e+09	2.29162e+09
Com_10_neg	D-(+)-Mannose	D-Mannose; Mannose; Seminose; Carubinose	C6 H12 O6	180.063	1.329	215.032	cpd:C00159	map00051 Fructose and mannose metabolism;map00052 Galactose metabolism;map00520 Amino sugar and nucleotide sugar metabolism;map01100 Metabolic pathways;map02010 ABC transporters;map04142 Lysosome	--	--	--	--	--	--	--	--	Full match	Full match	Full match	Organic oxygen compounds	Organooxygen compounds	Carbohydrates and carbohydrate conjugates	Hexoses	4.27516e+09	4.25638e+09	5.47544e+09	6.68447e+09	6.92612e+09	6.73172e+09	4.67326e+09	8.43088e+09	6.65572e+09	4.00368e+09	4.88151e+09	4.59661e+09	5.87144e+09	5.28831e+09	5.9665e+09	5.59352e+09	9.19902e+09	5.40128e+09	6.49128e+09	8.21937e+09	7.82659e+09
Com_50_neg	2-Hydroxyvaleric acid	--	C5 H10 O3	118.063	5.196	117.055	--	--	HMDB0001863	--	Lipids and lipid-like molecules	Fatty Acyls	Fatty acids and conjugates	--	--	--	Full match	Full match	Full match	Lipids and lipid-like molecules	Fatty Acyls	Fatty acids and conjugates	Hydroxy fatty acids	3.23936e+08	2.81945e+08	2.81125e+08	2.64746e+08	2.36755e+08	2.64751e+08	6.83719e+08	4.89697e+08	4.60512e+08	5.48712e+08	3.24172e+08	4.10809e+08	5.69195e+08	5.00675e+08	5.13619e+08	4.03426e+08	2.87908e+08	1.0866e+09	4.40333e+08	4.2768e+08	4.55985e+08
Com_60_neg	Hexanoylglycine	--	C8 H15 N O3	173.105	5.66	172.097	--	--	HMDB0000701	--	Organic acids and derivatives	Carboxylic acids and derivatives	Amino acids, peptides, and analogues	--	--	--	Full match	Full match	Full match	Organic acids and derivatives	Carboxylic acids and derivatives	Amino acids, peptides, and analogues	N-acyl-alpha amino acids	3.15242e+07	4.89797e+07	4.75958e+07	8.0154e+07	5.54385e+07	7.18731e+07	2.17099e+08	2.32819e+08	1.36734e+08	1.66097e+08	4.08977e+07	9.4331e+07	2.00559e+08	1.38198e+08	5.43563e+07	9.55131e+07	1.77254e+08	5.51159e+07	1.17316e+08	1.18243e+08	1.24326e+08
Com_73_neg	L-(-)-Malic acid	(S)-Malate; L-Malate; L-Apple acid; L-Malic acid; L-2-Hydroxybutanedioic acid; Malate; Malic acid	C4 H6 O5	134.021	1.451	133.014	cpd:C00149	map00020 Citrate cycle (TCA cycle);map00620 Pyruvate metabolism;map00630 Glyoxylate and dicarboxylate metabolism;map01100 Metabolic pathways;map01200 Carbon metabolism	HMDB0000156	--	Organic acids and derivatives	Hydroxy acids and derivatives	Beta hydroxy acids and derivatives	--	--	--	Full match	Full match	Full match	Organic acids and derivatives	Hydroxy acids and derivatives	Beta hydroxy acids and derivatives	Beta hydroxy acids and derivatives	1.5215e+08	2.38712e+08	2.5939e+08	3.19695e+08	1.51539e+08	3.00786e+08	1.30313e+08	3.29032e+08	5.12865e+08	2.41328e+08	1.6873e+08	4.99213e+08	8.98983e+07	2.09907e+08	1.90336e+08	1.74237e+08	2.10433e+08	1.45093e+08	2.02471e+08	1.90531e+08	1.52863e+08
Com_86_neg	3-Indoxyl sulphate	--	C8 H7 N O4 S	213.009	5.229	212.002	--	--	HMDB0000682	--	Organic acids and derivatives	Organic sulfuric acids and derivatives	Arylsulfates	--	--	--	Full match	Full match	No results	Organic acids and derivatives	Organic sulfuric acids and derivatives	Arylsulfates	Arylsulfates	8.90986e+08	9.72526e+08	1.02569e+09	7.72718e+08	6.69628e+08	8.09217e+08	2.95609e+08	8.33955e+08	9.90515e+08	7.55756e+08	1.25274e+09	1.26364e+09	8.56e+08	1.06376e+09	8.61618e+08	1.18216e+09	1.54009e+08	1.12851e+09	8.51113e+08	8.87155e+08	8.16511e+08
Com_93_neg	2-Hydroxycaproic acid	--	C6 H12 O3	132.078	5.591	131.071	--	--	HMDB0001624	--	Lipids and lipid-like molecules	Fatty Acyls	Fatty acids and conjugates	--	--	--	Full match	Full match	Full match	Lipids and lipid-like molecules	Fatty Acyls	Fatty acids and conjugates	Medium-chain fatty acids	2.67788e+08	1.51175e+08	1.56509e+08	2.05949e+08	2.10244e+08	2.15402e+08	2.50558e+08	1.96839e+08	2.37175e+08	2.49044e+08	2.06737e+08	2.98563e+08	2.50624e+08	2.26523e+08	4.1083e+08	3.68024e+08	2.01411e+08	4.80712e+08	2.26557e+08	2.69392e+08	2.34523e+08
Com_110_neg	Taurine	Taurine; 2-Aminoethanesulfonic acid; Aminoethylsulfonic acid	C2 H7 N O3 S	125.014	1.454	124.007	cpd:C00245	map00120 Primary bile acid biosynthesis;map00430 Taurine and hypotaurine metabolism;map00920 Sulfur metabolism;map01100 Metabolic pathways;map02010 ABC transporters;map04080 Neuroactive ligand-receptor interaction	HMDB0000251	--	Organic acids and derivatives	Organic sulfonic acids and derivatives	Organosulfonic acids and derivatives	--	--	--	Full match	Full match	No results	Organic acids and derivatives	Organic sulfonic acids and derivatives	Organosulfonic acids and derivatives	Organosulfonic acids	4.0177e+08	1.18184e+08	3.70575e+08	4.80893e+08	4.90608e+08	4.99299e+08	2.90107e+08	3.31129e+08	4.03822e+08	5.20122e+08	3.12251e+08	3.1567e+08	3.28621e+08	4.20302e+08	2.18467e+08	3.53785e+08	3.37154e+08	2.55044e+08	3.99488e+08	3.12633e+08	2.94086e+08
Com_113_neg	4-Oxoproline	4-Oxoproline; 4-Oxo-L-proline	C5 H7 N O3	129.042	2.09	128.035	cpd:C01877	map00330 Arginine and proline metabolism	HMDB0304793	--	Organic acids and derivatives	Carboxylic acids and derivatives	Amino acids, peptides, and analogues	--	--	--	Full match	Full match	Full match	Organic acids and derivatives	Carboxylic acids and derivatives	Amino acids, peptides, and analogues	Proline and derivatives	3.60369e+08	4.82847e+08	4.87095e+08	4.75511e+08	4.99221e+08	5.22067e+08	6.53087e+08	9.3468e+08	6.27068e+08	7.09552e+08	3.97533e+08	4.50626e+08	5.35482e+08	5.21435e+08	4.67712e+08	4.75653e+08	4.09586e+08	3.86049e+08	5.78011e+08	4.5729e+08	5.17927e+08
Com_149_neg	L-Threonic acid	--	C4 H8 O5	136.037	1.345	135.03	--	--	HMDB0245425	--	Organic oxygen compounds	Organooxygen compounds	Carbohydrates and carbohydrate conjugates	--	--	--	Full match	Full match	No results	Organic oxygen compounds	Organooxygen compounds	Carbohydrates and carbohydrate conjugates	Sugar acids and derivatives	8.29883e+07	6.91943e+07	8.51589e+07	1.34487e+08	1.31534e+08	1.24859e+08	1.56862e+08	2.61302e+08	1.18472e+08	1.30734e+08	8.06191e+07	9.24713e+07	1.21856e+08	1.51669e+08	2.04476e+08	1.07618e+08	1.25335e+08	1.10219e+08	1.18046e+08	1.27492e+08	1.44893e+08
Com_161_neg	Methylmalonic acid	Methylmalonate; Methylmalonic acid	C4 H6 O4	118.026	2.384	117.019	cpd:C02170	map00240 Pyrimidine metabolism;map00280 Valine, leucine and isoleucine degradation;map00640 Propanoate metabolism	HMDB0000202	LMFA01170118	Organic acids and derivatives	Carboxylic acids and derivatives	Dicarboxylic acids and derivatives	Fatty Acyls [FA]	Fatty Acids and Conjugates [FA01]	Dicarboxylic acids [FA0117]	Full match	Full match	Full match	Organic acids and derivatives	Carboxylic acids and derivatives	Dicarboxylic acids and derivatives	Dicarboxylic acids and derivatives	5.56018e+08	5.14328e+08	4.6847e+08	5.20205e+08	5.11913e+08	5.57658e+08	4.14562e+08	9.09539e+08	1.78296e+09	4.63417e+08	2.94967e+08	7.10863e+08	4.60868e+08	5.50665e+08	4.449e+08	6.46462e+08	6.5208e+08	4.75127e+08	5.92262e+08	5.84619e+08	5.96411e+08
Com_176_neg	3-Hydroxybutyric acid	--	C4 H8 O3	104.047	2.652	103.04	--	--	HMDB0000011	--	Organic acids and derivatives	Hydroxy acids and derivatives	Beta hydroxy acids and derivatives	--	--	--	Full match	Full match	Full match	Organic acids and derivatives	Hydroxy acids and derivatives	Beta hydroxy acids and derivatives	Beta hydroxy acids and derivatives	1.90911e+09	1.88263e+09	2.03165e+09	2.06025e+09	2.01971e+09	2.20439e+09	2.49767e+09	2.38852e+09	2.61069e+09	2.23708e+09	1.70118e+09	2.20579e+09	2.38853e+09	2.19097e+09	1.89119e+09	1.9734e+09	1.89859e+09	2.17981e+09	2.22608e+09	2.05347e+09	2.21307e+09
Com_194_neg	3-Coumaric acid	trans-3-Hydroxycinnamate; (2E)-3-(3-Hydroxyphenyl)prop-2-enoate	C9 H8 O3	164.047	5.514	163.04	cpd:C12621	map00360 Phenylalanine metabolism	--	--	--	--	--	--	--	--	Full match	Full match	Full match	Phenylpropanoids and polyketides	Cinnamic acids and derivatives	Hydroxycinnamic acids and derivatives	Hydroxycinnamic acids	2.97768e+07	7.55811e+07	7.13825e+07	7.82403e+07	7.07452e+07	8.02692e+07	3.02861e+07	5.87048e+07	3.97302e+07	2.29706e+07	4.51868e+07	4.3378e+07	2.20571e+07	3.68541e+07	4.56467e+07	3.98133e+07	5.5511e+07	4.32529e+07	3.62468e+07	5.0539e+07	3.67185e+07
Com_229_neg	Ascorbic acid	Ascorbate; Ascorbic acid; L-Ascorbate; L-Ascorbic acid; Vitamin C	C6 H8 O6	176.031	5.464	175.024	cpd:C00072	map00053 Ascorbate and aldarate metabolism;map00480 Glutathione metabolism;map01100 Metabolic pathways;map04066 HIF-1 signaling pathway;map04977 Vitamin digestion and absorption	HMDB0000044	--	Organoheterocyclic compounds	Dihydrofurans	Furanones	--	--	--	Full match	Full match	Full match	Organoheterocyclic compounds	Dihydrofurans	Furanones	Butenolides	1.80242e+08	6.06593e+07	6.32182e+07	1.67451e+08	1.56262e+08	1.64442e+08	1.97636e+08	1.6801e+08	6.60245e+07	8.59303e+07	7.6237e+07	7.24051e+07	2.24921e+08	9.11595e+07	2.23357e+08	1.54168e+08	1.89688e+08	1.09759e+08	1.2879e+08	1.46857e+08	1.39569e+08
Com_244_neg	DL-Mandelic acid	--	C8 H8 O3	152.047	5.28	151.04	--	--	HMDB0000703	--	Benzenoids	Benzene and substituted derivatives	-	--	--	--	Full match	Full match	Full match					1.50362e+07	8.06156e+06	7.13518e+06	6.50179e+06	6.9092e+06	1.55339e+07	1.61326e+07	1.02197e+07	7.47875e+06	7.37364e+06	9.89211e+07	8.25447e+06	9.97102e+06	9.8892e+06	1.09042e+07	1.07633e+07	9.55163e+06	1.05458e+07	1.72682e+07	1.73772e+07	1.65398e+07
Com_256_neg	Threonine	L-Threonine; 2-Amino-3-hydroxybutyric acid	C4 H9 N O3	119.058	1.317	118.051	cpd:C00188	map00260 Glycine, serine and threonine metabolism;map00290 Valine, leucine and isoleucine biosynthesis;map00860 Porphyrin and chlorophyll metabolism;map00970 Aminoacyl-tRNA biosynthesis;map01100 Metabolic pathways;map01230 Biosynthesis of amino acids;map02010 ABC transporters;map04974 Protein digestion and absorption;map04978 Mineral absorption	HMDB0000167	--	Organic acids and derivatives	Carboxylic acids and derivatives	Amino acids, peptides, and analogues	--	--	--	Full match	Full match	Full match	Organic acids and derivatives	Carboxylic acids and derivatives	Amino acids, peptides, and analogues	D-alpha-amino acids	7.56961e+07	6.14711e+07	7.79949e+07	7.38771e+07	6.90939e+07	6.80644e+07	9.23699e+07	1.08255e+08	1.3304e+08	1.03223e+08	8.65108e+07	7.66338e+07	7.32494e+07	1.13806e+08	1.1842e+08	7.07317e+07	8.24758e+07	9.48318e+07	7.591e+07	7.37163e+07	7.59621e+07
Com_263_neg	Mesaconic acid	Mesaconate; 2-Methylfumarate; Mesaconic acid; Methylfumaric acid; (E)-2-Methyl-2-butenedioic acid	C5 H6 O4	130.026	1.476	129.019	cpd:C01732	map00630 Glyoxylate and dicarboxylate metabolism;map01100 Metabolic pathways;map01200 Carbon metabolism	HMDB0000749	LMFA01170116	Lipids and lipid-like molecules	Fatty Acyls	Fatty acids and conjugates	Fatty Acyls [FA]	Fatty Acids and Conjugates [FA01]	Dicarboxylic acids [FA0117]	Full match	Full match	Full match	Lipids and lipid-like molecules	Fatty Acyls	Fatty acids and conjugates	Methyl-branched fatty acids	1.9201e+07	3.04874e+07	2.30412e+07	2.95495e+07	3.66225e+07	2.28637e+07	5.21489e+07	5.23238e+07	5.52611e+07	4.37464e+07	4.543e+07	4.1077e+07	2.15478e+07	2.77021e+07	5.51425e+07	4.26608e+07	2.59407e+07	5.35759e+07	6.28699e+07	5.798e+07	2.91212e+07
Com_282_neg	N-Acetyl-L-phenylalanine	N-Acetyl-L-phenylalanine	C11 H13 N O3	207.089	5.598	206.082	cpd:C03519	map00360 Phenylalanine metabolism	HMDB0000512	--	Organic acids and derivatives	Carboxylic acids and derivatives	Amino acids, peptides, and analogues	--	--	--	Full match	Full match	Full match	Organic acids and derivatives	Carboxylic acids and derivatives	Amino acids, peptides, and analogues	Phenylalanine and derivatives	6.00394e+07	1.05935e+08	1.13653e+08	1.06986e+08	9.87855e+07	1.10648e+08	4.61772e+07	7.57942e+07	1.09779e+08	5.44772e+07	9.01297e+07	7.62306e+07	5.64764e+07	7.64338e+07	4.34344e+07	6.20862e+07	8.87098e+07	6.65607e+07	6.75157e+07	6.90715e+07	6.94499e+07
Com_291_neg	Deoxycholic acid	Deoxycholic acid; Deoxycholate; 3alpha,12alpha-Dihydroxy-5beta-cholanate; 3alpha,12alpha-Dihydroxy-5beta-cholanic acid	C24 H40 O4	392.291	7.879	391.284	cpd:C04483	map04976 Bile secretion	HMDB0000626	LMST04010040	Lipids and lipid-like molecules	Steroids and steroid derivatives	Bile acids, alcohols and derivatives	Sterol Lipids [ST]	Bile acids and derivatives [ST04]	C24 bile acids, alcohols, and derivatives [ST0401]	Full match	Full match	No results	Lipids and lipid-like molecules	Steroids and steroid derivatives	Bile acids, alcohols and derivatives	Dihydroxy bile acids, alcohols and derivatives	1.0111e+07	3.26867e+06	4.26541e+06	1.51425e+07	1.66065e+07	1.46785e+07	5.1756e+06	6.244e+06	6.53807e+06	7.56788e+06	4.67798e+06	1.51624e+07	8.83219e+06	8.36574e+06	4.89643e+06	1.29708e+07	7.83372e+06	6.19133e+06	1.18545e+08	1.03789e+08	1.05863e+08
Com_304_neg	Tretinoin	Retinoate; Retinoic acid; Vitamin A acid; all-trans-Retinoate; Acide retinoique (French) (DSL); Tretinoine (French) (EINECS); 3,7-Dimethyl-9-(2,6,6-trimethyl-1-cyclohexene-1-yl)-2,4,6,8-nonatetraenoic acid (ECL); (all-E)-3,7-Dimethyl-9-(2,6,6-trimethyl-1-cyclohexen-1-yl)-2,4,6,8-nonatetraenoic acid; beta-Retinoic acid; AGN 100335; all-(E)-Retinoic acid; all-trans-beta-Retinoic acid; all-trans-Ret…	C20 H28 O2	300.208	8.801	299.201	cpd:C00777	map00830 Retinol metabolism;map01100 Metabolic pathways;map04659 Th17 cell differentiation;map04672 Intestinal immune network for IgA production;map05200 Pathways in cancer;map05222 Small cell lung cancer;map05223 Non-small cell lung cancer;map05226 Gastric cancer	HMDB0002369	--	Lipids and lipid-like molecules	Prenol lipids	Retinoids	--	--	--	Full match	Full match	Full match	Lipids and lipid-like molecules	Prenol lipids	Retinoids	Retinoids	1.2377e+08	1.74294e+07	1.77817e+07	2.31675e+07	2.29545e+07	4.0876e+07	9.0149e+06	1.82475e+07	7.50192e+06	9.45584e+06	2.23085e+07	8.89016e+06	1.27184e+07	1.29964e+07	9.70865e+06	6.03298e+06	9.20479e+06	8.70145e+06	1.76364e+07	1.69138e+07	1.55911e+07
Com_321_neg	3-Phenyllactic acid	Atropine; dl-Hyoscyamine	C9 H10 O3	166.062	5.611	165.055	cpd:C01479	--	HMDB0000779	--	Phenylpropanoids and polyketides	Phenylpropanoic acids	-	--	--	--	Full match	Full match	Full match	Phenylpropanoids and polyketides	Phenylpropanoic acids	Not available	Phenylpropanoic acids	8.87183e+07	4.37625e+07	4.6907e+07	5.54345e+07	5.27968e+07	6.21599e+07	5.04671e+07	4.77306e+07	4.51739e+07	3.64213e+07	5.3608e+07	8.59966e+07	4.38989e+07	6.23031e+07	8.90839e+07	9.66643e+07	7.25491e+07	7.60169e+07	5.09383e+07	7.32044e+07	5.62183e+07
Com_355_neg	DL-Malic acid	Malate; Malic acid; 2-Hydroxybutanedioic acid	C4 H6 O5	134.021	1.643	133.014	cpd:C00711	--	--	--	--	--	--	--	--	--	Full match	Full match	Full match	Organic acids and derivatives	Hydroxy acids and derivatives	Beta hydroxy acids and derivatives	Beta hydroxy acids and derivatives	1.421e+08	1.94504e+08	2.25958e+08	2.81312e+08	3.12884e+08	2.60317e+08	9.72049e+07	3.33251e+08	3.38961e+08	1.64098e+08	1.33107e+08	2.45067e+08	1.00246e+08	1.89506e+08	1.68678e+08	1.43313e+08	1.97017e+08	1.22034e+08	1.9265e+08	1.97984e+08	1.52188e+08
Com_358_neg	Gluconic acid	--	C6 H12 O7	196.058	1.415	195.05	--	--	HMDB0000625	--	Organic oxygen compounds	Organooxygen compounds	Carbohydrates and carbohydrate conjugates	--	--	--	Full match	Full match	Full match	Organic oxygen compounds	Organooxygen compounds	Carbohydrates and carbohydrate conjugates	Sugar acids and derivatives	3.0622e+07	3.126e+07	3.5147e+07	8.02679e+07	7.72065e+07	4.64866e+07	5.3471e+07	9.81447e+07	7.52928e+07	6.56483e+07	4.2795e+07	7.93188e+07	6.383e+07	4.64957e+07	1.47492e+08	7.68862e+07	8.38491e+07	5.16285e+07	6.23599e+07	5.19468e+07	3.93131e+07
Com_429_neg	L-Glutamic acid	L-Glutamate; L-Glutamic acid; L-Glutaminic acid; Glutamate	C5 H9 N O4	147.053	1.319	146.045	cpd:C00025	map00220 Arginine biosynthesis;map00250 Alanine, aspartate and glutamate metabolism;map00330 Arginine and proline metabolism;map00340 Histidine metabolism;map00430 Taurine and hypotaurine metabolism;map00480 Glutathione metabolism;map00524 Neomycin, kanamycin and gentamicin biosynthesis;map00630 Glyoxylate and dicarboxylate metabolism;map00650 Butanoate metabolism;map00860 Porphyrin and chlorophy…	HMDB0000148	--	Organic acids and derivatives	Carboxylic acids and derivatives	Amino acids, peptides, and analogues	--	--	--	Full match	Full match	Full match	Organic acids and derivatives	Carboxylic acids and derivatives	Amino acids, peptides, and analogues	Glutamic acid and derivatives	3.96619e+07	5.86357e+07	5.81147e+07	6.28967e+07	5.12428e+07	6.47027e+07	4.96311e+07	8.4044e+07	6.04206e+07	8.01757e+07	3.54929e+07	7.04502e+07	6.57126e+07	8.98722e+07	1.06644e+08	6.01892e+07	5.88046e+07	5.62639e+07	5.2316e+07	7.96195e+07	5.31861e+07
Com_438_neg	2-Furoic acid	2-Furoate; 2-Furoic acid; 2-Furancarboxylic acid; Pyromucic acid	C5 H4 O3	112.016	1.988	111.009	cpd:C01546	--	HMDB0000617	--	Organoheterocyclic compounds	Furans	Furoic acid and derivatives	--	--	--	Full match	Full match	Full match	Organoheterocyclic compounds	Furans	Furoic acid and derivatives	Furoic acids	7.40788e+07	6.49412e+07	5.902e+07	9.62298e+07	1.55501e+08	9.39289e+07	6.97092e+07	1.36466e+08	9.11809e+07	8.64679e+07	6.52464e+07	8.93223e+07	7.58406e+07	9.44607e+07	1.97336e+08	1.06639e+08	9.07526e+07	9.30265e+07	1.17897e+08	1.13855e+08	9.80588e+07
Com_860_neg	8(S),15(S)-DiHETE	--	C20 H32 O4	336.229	7.296	335.222	--	--	--	--	--	--	--	--	--	--	Full match	Full match	No results	Lipids and lipid-like molecules	Fatty Acyls	Eicosanoids	Hydroxyeicosatetraenoic acids	1.755e+07	1.29918e+07	1.773e+07	4.06044e+07	3.29945e+07	3.59613e+07	1.12663e+07	5.40292e+06	1.6914e+07	2.93048e+07	1.61476e+07	8.73054e+06	7.21309e+06	1.29886e+07	2.37478e+07	1.12304e+07	1.66447e+07	6.55995e+06	1.61342e+07	1.47242e+07	1.41955e+07
Com_877_neg	δ-Ribono-1,4-lactone	--	C5 H8 O5	148.037	1.481	147.029	--	--	--	--	--	--	--	--	--	--	Full match	Full match	Full match	Organic oxygen compounds	Organooxygen compounds	Carbohydrates and carbohydrate conjugates	Pentoses	1.88152e+07	1.61602e+07	1.63041e+07	1.80693e+07	1.59764e+07	1.96794e+07	2.39002e+07	6.23146e+07	3.3992e+07	3.77679e+07	2.56138e+07	3.66633e+07	2.12983e+07	2.64232e+07	4.6498e+07	2.66521e+07	2.10867e+07	2.31227e+07	2.75697e+07	2.91823e+07	2.04309e+07
Com_1103_neg	(±)11-HETE	--	C20 H32 O3	320.234	7.818	319.227	--	--	--	--	--	--	--	--	--	--	Full match	Full match	Full match					3.32178e+07	2.69562e+07	3.63438e+07	3.15617e+07	2.56608e+07	2.52286e+07	2.29924e+07	1.50434e+07	2.32541e+07	3.60239e+07	2.59454e+07	1.07486e+07	1.33016e+07	1.93411e+07	1.68349e+07	1.54698e+07	2.18268e+07	1.36662e+07	2.02743e+07	1.86083e+07	1.92671e+07
Com_1235_neg	N-Phenylacetylglutamine	Phenylacetylglutamine; alpha-N-Phenylacetyl-L-glutamine; N2-(2-Phenylacetyl)-L-glutamine	C13 H16 N2 O4	264.11	5.316	263.103	cpd:C04148	map00360 Phenylalanine metabolism	HMDB0006344	--	Organic acids and derivatives	Carboxylic acids and derivatives	Amino acids, peptides, and analogues	--	--	--	Full match	Full match	Full match	Organic acids and derivatives	Carboxylic acids and derivatives	Amino acids, peptides, and analogues	N-acyl-alpha amino acids	449695	636598	674271	388585	376890	247262	569670	564899	739424	2.2025e+06	619379	8.49794e+06	2.5613e+06	1.12083e+06	8.29351e+06	8.0096e+06	4.33374e+06	5.33858e+06	2.15139e+07	2.35046e+07	2.00694e+07
Com_1638_neg	Genistein	Genistein; 5,7,4'-Trihydroxyisoflavone	C15 H10 O5	270.052	5.938	269.045	cpd:C06563	--	HMDB0003217	LMPK12050218	Phenylpropanoids and polyketides	Isoflavonoids	Isoflav-2-enes	Polyketides [PK]	Flavonoids [PK12]	Isoflavonoids [PK1205]	Full match	Full match	Full match	Phenylpropanoids and polyketides	Isoflavonoids	Isoflav-2-enes	Isoflavones	1.19954e+07	1.77674e+07	1.84284e+07	1.73088e+07	1.26988e+07	1.67759e+07	5.41427e+06	6.94266e+06	4.74618e+06	4.30394e+06	1.30555e+07	2.29333e+06	4.69919e+06	1.23141e+07	5.52955e+06	4.16708e+06	1.52445e+07	5.78249e+06	6.73233e+06	7.88052e+06	6.74846e+06
Com_1869_neg	(±)12(13)-DiHOME	--	C18 H34 O4	314.245	8.343	313.237	--	--	--	--	--	--	--	--	--	--	Full match	Full match	No results					6.35799e+06	5.19682e+06	6.53673e+06	8.65872e+06	8.2183e+06	7.2197e+06	1.22904e+07	9.3951e+06	1.8244e+07	7.92445e+06	7.20198e+06	8.82561e+06	8.82416e+06	9.06002e+06	1.21966e+07	9.38619e+06	7.56957e+06	1.34296e+07	9.08195e+06	8.65008e+06	9.07253e+06
Com_1877_neg	Pseudouridine	Pseudouridine	C9 H12 N2 O6	244.069	1.754	243.061	cpd:C02067	map00240 Pyrimidine metabolism	HMDB0000767	--	Nucleosides, nucleotides, and analogues	Nucleoside and nucleotide analogues	-	--	--	--	Full match	Full match	Full match	Nucleosides, nucleotides, and analogues	Nucleoside and nucleotide analogues	Not available	Nucleoside and nucleotide analogues	2.46954e+07	2.40453e+07	2.53948e+07	2.79157e+07	2.54506e+07	2.53994e+07	3.78946e+07	3.00371e+07	3.16212e+07	2.47114e+07	2.57884e+07	2.34129e+07	3.2304e+07	3.27544e+07	3.00429e+07	2.94542e+07	3.32652e+07	2.83808e+07	3.43726e+07	3.06159e+07	2.92185e+07
Com_2061_neg	2-Hydroxyhippuric acid	Salicyluric acid; Salicylurate; N-(2-Hydroxybenzoyl)-glycine	C9 H9 N O4	195.052	4.926	194.045	cpd:C07588	--	HMDB0000840	--	Benzenoids	Benzene and substituted derivatives	Benzoic acids and derivatives	--	--	--	Full match	Full match	Full match	Benzenoids	Benzene and substituted derivatives	Benzoic acids and derivatives	Hippuric acids	3.90004e+06	3.2966e+06	2.76366e+06	4.3252e+06	4.14892e+06	4.89614e+06	6.0934e+06	1.03147e+07	5.20568e+06	4.46355e+06	3.37943e+06	6.49946e+06	5.22334e+06	6.77099e+06	7.65046e+06	6.35008e+06	6.25827e+06	5.57331e+06	6.9134e+06	8.87046e+06	7.33263e+06
Com_2254_neg	2,4-Dihydroxybenzoic acid	--	C7 H6 O4	154.026	5.506	153.019	--	--	HMDB0029666	--	Benzenoids	Benzene and substituted derivatives	Benzoic acids and derivatives	--	--	--	Full match	Full match	Full match	Benzenoids	Benzene and substituted derivatives	Benzoic acids and derivatives	Hydroxybenzoic acid derivatives	4.81846e+07	4.47864e+07	4.97848e+07	6.02314e+07	5.14743e+07	6.25438e+07	2.72807e+07	2.73066e+07	3.2993e+07	2.2215e+07	4.05116e+07	2.36291e+07	2.31323e+07	2.74827e+07	2.57161e+07	1.91377e+07	4.23892e+07	3.68755e+07	3.18212e+07	2.08006e+07	3.86111e+07
Com_2336_neg	(R)-3-Hydroxy myristic acid	--	C14 H28 O3	244.203	8.092	243.196	--	--	--	--	--	--	--	--	--	--	Full match	Full match	No results	Lipids and lipid-like molecules	Fatty Acyls	Fatty acids and conjugates	Long-chain fatty acids	5.58501e+06	3.39855e+06	3.57974e+06	4.39109e+06	4.17227e+06	4.14571e+06	9.22059e+06	7.40058e+06	1.25883e+07	7.72072e+06	3.6981e+06	5.38303e+06	7.76291e+06	7.21401e+06	6.0228e+06	6.99225e+06	7.60055e+06	6.63503e+06	6.17039e+06	6.17167e+06	5.89726e+06
Com_2453_neg	D-(-)-Fructose	beta-D-Fructose; beta-Fruit sugar; beta-D-arabino-Hexulose; beta-Levulose; Fructose	C6 H12 O6	180.063	5.161	179.056	cpd:C02336	map00520 Amino sugar and nucleotide sugar metabolism	HMDB0000660	--	Organic oxygen compounds	Organooxygen compounds	Carbohydrates and carbohydrate conjugates	--	--	--	Full match	Full match	Full match	Organic oxygen compounds	Organooxygen compounds	Carbohydrates and carbohydrate conjugates	C-glycosyl compounds	2.67911e+07	3.04925e+07	3.38195e+07	2.78819e+07	2.44832e+07	2.45535e+07	6.32714e+07	4.64098e+07	3.5871e+07	4.02116e+07	2.50812e+07	3.70959e+07	4.35079e+07	3.81624e+07	3.78963e+07	5.74902e+07	7.76801e+07	4.76878e+07	3.8947e+07	3.7289e+07	3.195e+07
Com_2470_neg	10-Hydroxydecanoic acid	10-Hydroxydecanoic acid; 10-Hydroxydecanoate	C10 H20 O3	188.141	6.818	187.133	cpd:C02774	--	HMDB0244272	--	Organic acids and derivatives	Hydroxy acids and derivatives	Medium-chain hydroxy acids and derivatives	--	--	--	Full match	Full match	No results	Organic acids and derivatives	Hydroxy acids and derivatives	Medium-chain hydroxy acids and derivatives	Medium-chain hydroxy acids and derivatives	1.81861e+07	1.37468e+07	1.62023e+07	2.06064e+07	1.75933e+07	2.11573e+07	3.11309e+07	1.8612e+07	2.27728e+07	1.93535e+07	1.8862e+07	1.24304e+07	1.81714e+07	2.19776e+07	1.76546e+07	2.14797e+07	2.08472e+07	2.23174e+07	1.66407e+07	1.61011e+07	1.59864e+07
Com_2703_neg	4-Aminohippuric acid	--	C9 H10 N2 O3	194.069	4.965	193.061	--	--	HMDB0001867	--	Benzenoids	Benzene and substituted derivatives	Benzoic acids and derivatives	--	--	--	Full match	Full match	Full match	Benzenoids	Benzene and substituted derivatives	Benzoic acids and derivatives	Hippuric acids	1.5147e+06	1.28248e+06	1.28634e+06	1.43751e+06	1.41971e+06	1.71225e+06	2.57272e+06	2.53471e+06	2.09252e+06	1.95329e+06	1.15907e+06	1.92948e+06	2.27166e+06	3.01529e+06	2.54885e+06	2.10543e+06	1.61451e+06	2.40818e+06	2.50836e+06	2.58855e+06	2.23397e+06
Com_2910_neg	1,2,3-cyclopropanetricarboxylic acid	--	C6 H6 O6	174.016	1.965	173.009	--	--	--	--	--	--	--	--	--	--	Full match	Full match	Full match					2.36634e+07	2.32252e+07	2.48399e+07	4.47546e+07	6.70918e+07	3.50161e+07	2.21597e+07	5.24129e+07	4.59338e+07	2.80225e+07	1.64709e+07	3.26548e+07	2.10589e+07	3.21145e+07	5.86594e+07	3.37182e+07	3.95701e+07	2.90068e+07	3.37389e+07	3.35324e+07	3.22244e+07
Com_3583_neg	12-epi Leukotriene B4	--	C20 H32 O4	336.229	7.982	335.221	--	--	--	--	--	--	--	--	--	--	Full match	Full match	No results					2.02454e+06	1.32592e+06	2.18455e+06	1.56483e+06	1.39735e+06	1.36599e+06	4.13714e+06	4.14461e+06	4.85595e+06	3.09828e+06	1.53272e+06	4.01818e+06	3.34318e+06	4.42664e+06	3.41272e+06	3.77194e+06	1.71897e+06	4.0532e+06	2.68808e+06	4.37512e+06	3.60425e+06
Com_3825_neg	Taurochenodeoxycholic Acid (sodium salt)	--	C26 H45 N O6 S	499.296	7.525	498.288	--	--	--	--	--	--	--	--	--	--	Full match	Full match	Full match					1.56303e+07	9.35309e+06	1.08683e+07	3.0939e+07	2.64125e+07	2.61866e+07	9.38432e+06	2.89578e+07	1.93605e+07	1.76307e+07	8.41349e+06	3.09409e+07	4.28999e+07	1.32972e+07	7.56229e+06	1.46745e+07	9.35948e+06	1.02643e+07	2.17046e+07	2.14933e+07	1.98658e+07
Com_3986_neg	Ethyl-β-D-glucuronide	--	C8 H14 O7	222.073	2.337	221.066	--	--	--	--	--	--	--	--	--	--	Full match	Full match	No results	Organic oxygen compounds	Organooxygen compounds	Carbohydrates and carbohydrate conjugates	O-glucuronides	1.07331e+07	1.86897e+07	1.98207e+07	1.68535e+07	1.54327e+07	1.65352e+07	2.39049e+06	5.23545e+06	2.88113e+06	2.48132e+06	1.298e+07	3.84942e+06	1.31371e+07	2.40792e+07	7.37043e+06	1.68298e+07	1.23446e+07	1.24481e+07	8.30341e+06	8.09301e+06	8.18246e+06
Com_4040_neg	N4-Acetylcytidine	N4-Acetylcytidine	C11 H15 N3 O6	285.095	4.839	284.088	cpd:C22293	--	HMDB0005923	--	Nucleosides, nucleotides, and analogues	Pyrimidine nucleosides	-	--	--	--	Full match	Full match	No results	Nucleosides, nucleotides, and analogues	Pyrimidine nucleosides	Not available	Pyrimidine nucleosides	2.00441e+06	3.1915e+06	3.49266e+06	2.00998e+06	1.83697e+06	2.08654e+06	4.46049e+06	1.59248e+06	4.00829e+06	2.19417e+06	2.24739e+06	6.82871e+06	3.91839e+06	2.61413e+06	1.89825e+06	2.48363e+06	2.15233e+06	3.39488e+06	3.37291e+06	3.42192e+06	3.48644e+06
Com_4650_neg	Taurochenodeoxycholic acid	Taurochenodeoxycholate; Taurochenodeoxycholic acid; Chenodeoxycholoyltaurine	C26 H45 N O6 S	499.296	6.681	498.288	cpd:C05465	map00120 Primary bile acid biosynthesis;map04976 Bile secretion;map04979 Cholesterol metabolism	HMDB0242411	LMST05040005	Lipids and lipid-like molecules	Steroids and steroid derivatives	Bile acids, alcohols and derivatives	Sterol Lipids [ST]	Steroid conjugates [ST05]	Taurine conjugates [ST0504]	Full match	Full match	Full match	Lipids and lipid-like molecules	Steroids and steroid derivatives	Bile acids, alcohols and derivatives	Taurinated bile acids and derivatives	7.96682e+06	1.18756e+07	1.4011e+07	1.4456e+07	1.23514e+07	1.17432e+07	5.92517e+06	1.66482e+07	1.07301e+07	6.37241e+06	5.86689e+06	1.61475e+07	2.59864e+07	2.72638e+07	2.09233e+07	2.00836e+07	1.9216e+07	2.21456e+07	1.23842e+07	1.14813e+07	1.1533e+07
Com_4727_neg	5-Hydroxytryptophan	5-Hydroxytryptophan; 5-HTP	C11 H12 N2 O3	220.084	4.883	219.077	cpd:C01017	--	HMDB0000472	--	Organoheterocyclic compounds	Indoles and derivatives	Tryptamines and derivatives	--	--	--	Full match	Full match	Full match	Organoheterocyclic compounds	Indoles and derivatives	Tryptamines and derivatives	Serotonins	1.96126e+06	1.98528e+06	2.00554e+06	1.79755e+06	1.18356e+06	2.36718e+06	2.28468e+06	9.35734e+06	6.19745e+06	3.71378e+06	2.26914e+06	4.67599e+06	3.45205e+06	6.39016e+06	5.95823e+06	7.4009e+06	3.73088e+06	5.16615e+06	3.58345e+06	5.63963e+06	3.97457e+06
Com_6020_neg	Glycitein	Glycitein; 7,4'-Dihydroxy-6-methoxyisoflavone	C16 H12 O5	284.068	5.802	283.061	cpd:C14536	--	HMDB0005781	LMPK12050104	Phenylpropanoids and polyketides	Isoflavonoids	Isoflav-2-enes	Polyketides [PK]	Flavonoids [PK12]	Isoflavonoids [PK1205]	Full match	Full match	Full match	Phenylpropanoids and polyketides	Isoflavonoids	Isoflav-2-enes	Isoflavones	781188	1.094e+06	1.17846e+06	1.2182e+06	1.00591e+06	1.18877e+06	436620	565805	581626	354034	1.20605e+06	360512	516659	1.0518e+06	536959	369218	1.57363e+06	651844	512243	712567	580861
Com_7873_neg	Neohesperidin	Neohesperidin; Hesperetin 7-O-neohesperidoside	C28 H34 O15	610.189	5.503	609.182	cpd:C09806	--	HMDB0030748	LMPK12140452	Lignans, neolignans and related compounds	Cyclobutane lignans	-	Polyketides [PK]	Flavonoids [PK12]	Flavanones [PK1214]	Full match	Full match	Full match	Phenylpropanoids and polyketides	Flavonoids	Flavonoid glycosides	Flavonoid O-glycosides	1.16923e+06	518717	515167	859157	747469	891469	1.12834e+06	1.01642e+06	542054	1.67787e+06	538330	643208	1.14579e+06	645902	1.11506e+06	938062	896469	801943	869857	948815	791525
Com_9830_neg	Malonic acid	Malonate; Malonic acid; Propanedioic acid	C3 H4 O4	104.011	1.697	207.014	cpd:C00383	map00240 Pyrimidine metabolism;map00410 beta-Alanine metabolism	HMDB0000691	LMFA01170041	Organic acids and derivatives	Carboxylic acids and derivatives	Dicarboxylic acids and derivatives	Fatty Acyls [FA]	Fatty Acids and Conjugates [FA01]	Dicarboxylic acids [FA0117]	Full match	Full match	Full match	Organic acids and derivatives	Carboxylic acids and derivatives	Dicarboxylic acids and derivatives	Dicarboxylic acids and derivatives	4.18499e+06	2.84706e+06	1.63162e+06	1.97249e+06	2.15545e+06	2.02446e+06	2.56841e+06	2.04616e+07	1.02128e+07	8.39991e+06	2.34812e+06	3.48879e+06	4.83708e+06	8.30402e+06	6.95596e+06	7.62678e+06	8.6561e+06	3.88507e+06	8.03346e+06	6.92959e+06	6.86864e+06
Com_3_neg	Docosahexaenoic acid	(4Z,7Z,10Z,13Z,16Z,19Z)-Docosahexaenoic acid; 4,7,10,13,16,19-Docosahexaenoic acid; Docosahexaenoic acid; Docosahexaenoate	C22 H32 O2	328.239	9.569	327.231	cpd:C06429	map01040 Biosynthesis of unsaturated fatty acids	HMDB0002183	LMFA01031176	Lipids and lipid-like molecules	Fatty Acyls	Fatty acids and conjugates	Fatty Acyls [FA]	Fatty Acids and Conjugates [FA01]	Unsaturated fatty acids [FA0103]	Full match	Full match	No results	Lipids and lipid-like molecules	Fatty Acyls	Fatty acids and conjugates	Very long-chain fatty acids	1.46514e+10	1.44406e+10	1.52534e+10	1.49318e+10	1.52691e+10	1.57211e+10	9.14061e+09	6.83675e+09	8.01254e+09	1.22014e+10	1.87436e+10	8.85017e+09	1.18391e+10	1.22762e+10	1.08521e+10	1.25229e+10	1.0333e+10	1.19597e+10	1.27331e+10	1.43113e+10	1.57198e+10
Com_41_neg	Uric acid	Urate; Uric acid	C5 H4 N4 O3	168.028	1.923	167.02	cpd:C00366	map00230 Purine metabolism;map01100 Metabolic pathways;map04976 Bile secretion	HMDB0000289	--	Organoheterocyclic compounds	Imidazopyrimidines	Purines and purine derivatives	--	--	--	Full match	Full match	No results	Organoheterocyclic compounds	Imidazopyrimidines	Purines and purine derivatives	Xanthines	1.99097e+09	1.91474e+09	2.07942e+09	2.50363e+09	2.64217e+09	2.60965e+09	1.8969e+09	2.18417e+09	2.02921e+09	2.17466e+09	1.60285e+09	1.24705e+09	1.66431e+09	2.25564e+09	1.13988e+09	1.45578e+09	2.44541e+09	1.46357e+09	1.82303e+09	1.4227e+09	1.4607e+09
Com_142_neg	(+/-)12(13)-DiHOME	12,13-DHOME; 12,13-DHOA; (9Z)-12,13-Dihydroxyoctadec-9-enoic acid	C18 H34 O4	314.245	7.137	313.237	cpd:C14829	map00591 Linoleic acid metabolism	--	--	--	--	--	--	--	--	Full match	Full match	No results	Lipids and lipid-like molecules	Fatty Acyls	Fatty acids and conjugates	Long-chain fatty acids	1.43229e+08	1.18441e+08	1.52831e+08	1.5874e+08	1.4357e+08	1.55374e+08	3.65873e+07	3.40199e+07	4.04244e+07	4.27518e+07	2.0518e+08	1.49685e+07	3.4829e+07	3.32132e+07	3.14706e+07	4.6837e+07	8.76702e+07	4.66554e+07	6.48482e+07	5.8368e+07	5.8909e+07
Com_102_neg	Azelaic acid	Azelaic acid; Nonanedioic acid; 1,7-Heptanedicarboxylic acid	C9 H16 O4	188.104	5.785	187.097	cpd:C08261	--	HMDB0000784	LMFA01170054	Lipids and lipid-like molecules	Fatty Acyls	Fatty acids and conjugates	Fatty Acyls [FA]	Fatty Acids and Conjugates [FA01]	Dicarboxylic acids [FA0117]	Full match	Full match	Full match	Lipids and lipid-like molecules	Fatty Acyls	Fatty acids and conjugates	Medium-chain fatty acids	9.97381e+07	8.66542e+07	8.5821e+07	1.66246e+08	1.71184e+08	1.93326e+08	2.51435e+08	4.20055e+08	1.68836e+08	2.58966e+08	1.00991e+08	1.83724e+08	1.55441e+08	1.35184e+08	1.93462e+08	1.77484e+08	1.53428e+08	1.52972e+08	1.45e+08	1.95993e+08	1.49225e+08
Com_91_neg	Indole-3-lactic acid	Indolelactate	C11 H11 N O3	205.073	5.556	204.066	cpd:C02043	map00380 Tryptophan metabolism	HMDB0000671	--	Organoheterocyclic compounds	Indoles and derivatives	Indolyl carboxylic acids and derivatives	--	--	--	Full match	Full match	Full match	Organoheterocyclic compounds	Indoles and derivatives	Indolyl carboxylic acids and derivatives	Indolyl carboxylic acids and derivatives	2.19874e+08	1.05499e+08	1.20885e+08	1.1689e+08	1.1449e+08	1.01721e+08	1.69833e+08	9.75343e+07	1.16511e+08	8.16619e+07	1.3527e+08	1.34735e+08	1.00108e+08	1.13092e+08	8.10302e+07	1.12773e+08	9.64908e+07	9.47813e+07	1.16461e+08	1.1987e+08	1.12643e+08
Com_89_neg	N-Isovalerylglycine	--	C7 H13 N O3	159.089	5.262	158.082	--	--	HMDB0245644	--	Organic acids and derivatives	Carboxylic acids and derivatives	Amino acids, peptides, and analogues	--	--	--	Full match	Full match	Full match	Organic acids and derivatives	Carboxylic acids and derivatives	Amino acids, peptides, and analogues	N-acyl-alpha amino acids	9.55981e+07	1.86446e+08	1.73337e+08	1.62815e+08	1.56119e+08	1.71003e+08	1.67565e+08	2.84154e+08	1.77264e+08	2.15812e+08	1.43012e+08	1.74635e+08	1.45787e+08	1.68082e+08	1.12763e+08	1.41302e+08	1.25078e+08	1.87527e+08	1.70479e+08	1.6634e+08	1.69874e+08
Com_48_neg	Citric acid	Citrate; Citric acid; 2-Hydroxy-1,2,3-propanetricarboxylic acid; 2-Hydroxytricarballylic acid	C6 H8 O7	192.026	1.987	191.019	cpd:C00158	map00020 Citrate cycle (TCA cycle);map00250 Alanine, aspartate and glutamate metabolism;map00630 Glyoxylate and dicarboxylate metabolism;map01100 Metabolic pathways;map01200 Carbon metabolism;map01210 2-Oxocarboxylic acid metabolism;map01230 Biosynthesis of amino acids	HMDB0000094	--	Organic acids and derivatives	Carboxylic acids and derivatives	Tricarboxylic acids and derivatives	--	--	--	Full match	Full match	Full match	Organic acids and derivatives	Carboxylic acids and derivatives	Tricarboxylic acids and derivatives	Tricarboxylic acids and derivatives	5.38527e+08	3.58986e+08	3.48622e+08	6.95037e+08	1.46323e+09	7.28955e+08	3.10836e+08	1.08385e+09	5.64071e+08	5.28608e+08	3.68536e+08	5.59251e+08	4.50956e+08	6.53417e+08	1.81984e+09	7.24624e+08	6.3928e+08	6.78585e+08	8.18975e+08	8.33005e+08	7.15449e+08
Com_245_neg	2-(acetylamino)-3-(1H-indol-3-yl)propanoic acid	--	C13 H14 N2 O3	246.1	5.546	245.092	--	--	--	--	--	--	--	--	--	--	Full match	Full match	Full match					5.70659e+07	7.3093e+07	8.08739e+07	9.61827e+07	9.67901e+07	7.81733e+07	5.16148e+07	7.34409e+07	9.72403e+07	4.58373e+07	6.18219e+07	8.58718e+07	5.78428e+07	1.12885e+08	4.78961e+07	4.8253e+07	1.00531e+08	6.88353e+07	6.16992e+07	6.53536e+07	6.05375e+07
Com_1155_neg	Indole-3-acetic acid	Indole-3-acetate; Indole-3-acetic acid; (Indol-3-yl)acetate; Indoleacetate; Indoleacetic acid; IAA	C10 H9 N O2	175.063	5.533	174.055	cpd:C00954	map00380 Tryptophan metabolism;map01100 Metabolic pathways	HMDB0302181	--	Organoheterocyclic compounds	Indoles and derivatives	Indolyl carboxylic acids and derivatives	--	--	--	Full match	Full match	Full match	Organoheterocyclic compounds	Indoles and derivatives	Indolyl carboxylic acids and derivatives	Indole-3-acetic acid derivatives	3.04267e+06	4.26901e+06	5.76769e+06	1.55573e+07	1.83956e+07	1.14706e+07	5.29266e+06	3.03979e+06	2.91941e+06	6.58009e+06	4.07142e+06	3.61785e+06	3.22309e+06	5.35674e+06	2.8811e+06	3.57867e+06	4.2012e+06	3.4888e+06	5.03323e+06	5.5142e+06	5.12039e+06
Com_22_neg	Adrenic acid	7,10,13,16-Docosatetraenoic acid; (7Z,10Z,13Z,16Z)-Docosa-7,10,13,16-tetraenoic acid; Adrenic acid	C22 H36 O2	332.27	10.308	331.263	cpd:C16527	map01040 Biosynthesis of unsaturated fatty acids;map04216 Ferroptosis	HMDB0002226	LMFA04000050	Lipids and lipid-like molecules	Fatty Acyls	Fatty acids and conjugates	Fatty Acyls [FA]	Docosanoids [FA04]	Other Docosanoids [FA0400]	Full match	Full match	No results	Lipids and lipid-like molecules	Fatty Acyls	Fatty acids and conjugates	Very long-chain fatty acids	1.60293e+09	1.13474e+09	1.36872e+09	1.33633e+09	1.20375e+09	1.19342e+09	8.35951e+08	4.28469e+08	7.5628e+08	7.69032e+08	1.40069e+09	8.6821e+08	8.22928e+08	7.46924e+08	7.67294e+08	1.38145e+09	1.17368e+09	1.01303e+09	9.49974e+08	1.04977e+09	1.1938e+09
Com_945_neg	Daidzein	Daidzein	C15 H10 O4	254.057	5.78	253.05	cpd:C10208	--	HMDB0003312	LMPK12050038	Phenylpropanoids and polyketides	Isoflavonoids	Isoflav-2-enes	Polyketides [PK]	Flavonoids [PK12]	Isoflavonoids [PK1205]	Full match	Full match	Full match	Phenylpropanoids and polyketides	Isoflavonoids	Isoflav-2-enes	Isoflavones	2.09314e+07	3.44419e+07	3.63315e+07	2.98503e+07	2.64233e+07	3.05811e+07	1.42402e+07	1.52945e+07	1.71997e+07	1.00234e+07	2.48815e+07	8.4787e+06	1.46433e+07	3.37922e+07	1.36191e+07	1.1715e+07	3.52467e+07	1.66016e+07	1.36346e+07	1.66798e+07	1.22819e+07
Com_758_neg	Thymidine	Thymidine; Deoxythymidine	C10 H14 N2 O5	242.089	4.791	241.082	cpd:C00214	map00240 Pyrimidine metabolism;map01100 Metabolic pathways	HMDB0000273	--	Nucleosides, nucleotides, and analogues	Pyrimidine nucleosides	Pyrimidine 2'-deoxyribonucleosides	--	--	--	Full match	Full match	Full match	Nucleosides, nucleotides, and analogues	Pyrimidine nucleotides	Pyrimidine deoxyribonucleotides	Pyrimidine 2'-deoxyribonucleoside monophosphates	2.01436e+07	2.94672e+07	3.3164e+07	3.05864e+07	2.84321e+07	3.24211e+07	4.51447e+07	8.21518e+07	4.15122e+07	4.69338e+07	4.26456e+07	3.6436e+07	6.50619e+07	5.71829e+07	6.60032e+07	4.34592e+07	4.63208e+07	5.98995e+07	3.88536e+07	3.99526e+07	4.1048e+07
Com_18_neg	DL-Tryptophan	Tryptophan; alpha-Amino-beta-(3-indolyl)-propionic acid	C11 H12 N2 O2	204.089	5.124	203.082	cpd:C00806	--	HMDB0030396	--	Organoheterocyclic compounds	Indoles and derivatives	Indolyl carboxylic acids and derivatives	--	--	--	Full match	Full match	Full match	Organoheterocyclic compounds	Indoles and derivatives	Indolyl carboxylic acids and derivatives	Indolyl carboxylic acids and derivatives	9.33161e+08	8.78634e+08	8.79109e+08	1.03836e+09	9.69236e+08	1.07236e+09	1.27507e+09	1.28899e+09	1.62495e+09	9.77502e+08	9.83256e+08	1.07136e+09	9.70712e+08	2.1924e+09	1.06849e+09	1.03019e+09	1.00507e+09	1.33495e+09	1.01561e+09	9.92319e+08	9.5701e+08
Com_826_neg	N-Acetyl-L-methionine	N-Acetylmethionine; N-Acetyl-L-methionine	C7 H13 N O3 S	191.061	5.2	190.054	cpd:C02712	--	HMDB0011745	--	Organic acids and derivatives	Carboxylic acids and derivatives	Amino acids, peptides, and analogues	--	--	--	Full match	Full match	Full match	Organic acids and derivatives	Carboxylic acids and derivatives	Amino acids, peptides, and analogues	Methionine and derivatives	9.12327e+06	1.87035e+07	1.89985e+07	2.65363e+07	1.37176e+07	2.43615e+07	7.89206e+06	8.98884e+06	2.49731e+07	1.65579e+07	1.10722e+07	2.75863e+07	9.26202e+06	1.82212e+07	6.96085e+06	8.50668e+06	1.52007e+07	1.32981e+07	1.28151e+07	1.33797e+07	1.39685e+07
Com_1175_neg	Kynurenic acid	4-Hydroxy-2-quinolinecarboxylic acid; Kynurenic acid; Kynurenate	C10 H7 N O3	189.042	5.27	188.035	cpd:C01717	map00380 Tryptophan metabolism;map01100 Metabolic pathways	HMDB0000715	--	Organoheterocyclic compounds	Quinolines and derivatives	Quinoline carboxylic acids	--	--	--	Full match	Full match	Full match	Organoheterocyclic compounds	Quinolines and derivatives	Quinoline carboxylic acids	Quinoline carboxylic acids	1.04928e+07	1.00185e+07	1.01762e+07	1.6226e+07	1.45793e+07	1.68459e+07	1.16588e+07	4.08358e+07	1.48224e+07	1.17239e+07	9.88224e+06	2.7385e+07	1.30642e+07	2.51749e+07	2.52802e+07	1.30708e+07	1.43513e+07	6.66717e+06	1.56751e+07	1.68715e+07	1.59784e+07
Com_4383_neg	N2-Methylguanosine	--	C11 H15 N5 O5	297.106	4.735	296.099	--	--	--	--	--	--	--	--	--	--	Full match	Full match	Full match	Nucleosides, nucleotides, and analogues	Purine nucleosides	Not available	Purine nucleosides	2.17986e+06	2.14576e+06	2.44365e+06	2.12385e+06	2.26819e+06	2.40654e+06	3.55932e+06	4.47411e+06	4.17933e+06	3.02864e+06	2.17648e+06	4.04394e+06	4.09272e+06	3.54437e+06	4.37323e+06	4.0875e+06	3.66187e+06	3.57521e+06	3.19468e+06	3.70579e+06	3.27611e+06
Com_1733_neg	Uridine	Uridine	C9 H12 N2 O6	244.069	2.176	243.061	cpd:C00299	map00240 Pyrimidine metabolism;map01100 Metabolic pathways	HMDB0000296	--	Nucleosides, nucleotides, and analogues	Pyrimidine nucleosides	-	--	--	--	Full match	Full match	Full match	Nucleosides, nucleotides, and analogues	Pyrimidine nucleosides	Not available	Pyrimidine nucleosides	2.69646e+07	2.87461e+07	3.01329e+07	3.22612e+07	2.54054e+07	3.04815e+07	5.05815e+07	2.08194e+07	4.28209e+07	3.46912e+07	3.63372e+07	4.14065e+07	4.84974e+07	4.50279e+07	5.33465e+07	3.76776e+07	4.6589e+07	4.33652e+07	3.64508e+07	3.82843e+07	3.83009e+07
Com_2012_neg	Xanthosine	Xanthosine	C10 H12 N4 O6	284.075	4.612	283.068	cpd:C01762	map00230 Purine metabolism;map00232 Caffeine metabolism;map01100 Metabolic pathways	HMDB0000299	--	Nucleosides, nucleotides, and analogues	Purine nucleosides	-	--	--	--	Full match	Full match	Full match	Nucleosides, nucleotides, and analogues	Purine nucleosides	Not available	Purine nucleosides	3.98418e+06	5.43779e+06	6.15669e+06	6.84464e+06	6.38082e+06	5.84346e+06	5.8521e+06	6.94305e+06	1.42095e+07	6.33639e+06	4.65074e+06	1.08231e+07	5.85112e+06	6.50918e+06	1.03728e+07	6.07322e+06	7.1925e+06	9.12223e+06	6.69586e+06	9.92778e+06	5.17243e+06
Com_6485_neg	N-Acetyl-1-aspartylglutamic acid	N-Acetylaspartylglutamate; NAAG; Isospaglumic acid; N-Acetyl-L-aspartyl-L-glutamate	C11 H16 N2 O8	304.09	2.315	303.082	cpd:C12270	map00250 Alanine, aspartate and glutamate metabolism;map01100 Metabolic pathways;map04080 Neuroactive ligand-receptor interaction	HMDB0255414	--	Organic acids and derivatives	Carboxylic acids and derivatives	Amino acids, peptides, and analogues	--	--	--	Full match	Full match	Full match	Organic acids and derivatives	Carboxylic acids and derivatives	Amino acids, peptides, and analogues	Dipeptides	1.08076e+07	4.34281e+06	5.02483e+06	7.35752e+06	7.32005e+06	5.73566e+06	6.48905e+06	7.49966e+06	4.44409e+06	7.55064e+06	3.27931e+06	3.33411e+06	4.12142e+06	4.63075e+06	5.52037e+06	4.1055e+06	6.25825e+06	2.86384e+06	6.10653e+06	5.11613e+06	6.10438e+06
Com_466_neg	L-Glutathione (reduced)	Glutathione; 5-L-Glutamyl-L-cysteinylglycine; N-(N-gamma-L-Glutamyl-L-cysteinyl)glycine; gamma-L-Glutamyl-L-cysteinyl-glycine; GSH; Reduced glutathione	C10 H17 N3 O6 S	307.083	6.31	306.076	cpd:C00051	map00270 Cysteine and methionine metabolism;map00480 Glutathione metabolism;map01100 Metabolic pathways;map02010 ABC transporters;map04216 Ferroptosis;map04918 Thyroid hormone synthesis;map04976 Bile secretion	--	--	--	--	--	--	--	--	Full match	Full match	Full match	Organic acids and derivatives	Carboxylic acids and derivatives	Amino acids, peptides, and analogues	Peptides	1.88166e+07	4.67308e+07	5.39147e+07	2.17547e+07	3.37504e+07	7.59727e+06	3.48145e+07	1.75096e+07	2.18345e+07	5.3848e+06	1.55628e+07	1.28123e+06	4.13176e+06	5.93895e+06	2.77791e+07	1.49659e+07	5.3957e+07	3.95921e+06	2.3094e+07	2.46982e+07	2.55296e+07
Com_12_neg	methyl oxo pentanoate	4-Methyl-2-oxopentanoate; 2-Oxoisocaproate	C6 H10 O3	130.063	5.396	129.055	cpd:C00233	map00280 Valine, leucine and isoleucine degradation;map00290 Valine, leucine and isoleucine biosynthesis;map01100 Metabolic pathways;map01210 2-Oxocarboxylic acid metabolism;map01230 Biosynthesis of amino acids	--	--	--	--	--	--	--	--	No results	No results	Full match	Organic acids and derivatives	Keto acids and derivatives	Beta-keto acids and derivatives	Beta-keto acids and derivatives	2.08014e+09	3.2365e+09	3.00335e+09	2.79691e+09	2.55991e+09	3.11036e+09	2.92596e+09	4.29404e+09	3.72787e+09	3.94441e+09	3.14019e+09	5.96055e+09	2.43516e+09	3.59126e+09	2.10911e+09	2.96737e+09	2.96297e+09	2.45262e+09	2.76696e+09	2.76201e+09	2.6718e+09
Com_13_neg	16-Hydroxyhexadecanoic acid	16-Hydroxypalmitate; 16-Hydroxypalmitic acid	C16 H32 O3	254.224	9.465	253.216	cpd:C18218	map01100 Metabolic pathways	HMDB0006294	--	Lipids and lipid-like molecules	Fatty Acyls	Fatty acids and conjugates	--	--	--	Invalid mass	No results	No match	Lipids and lipid-like molecules	Fatty Acyls	Fatty acids and conjugates	Long-chain fatty acids	2.69458e+09	2.44406e+09	2.31417e+09	1.56543e+09	1.45886e+09	1.60108e+09	1.045e+09	6.21349e+08	1.02518e+09	1.32723e+09	1.81264e+09	7.03958e+08	8.76301e+08	9.15972e+08	8.80751e+08	1.31231e+09	1.09505e+09	1.23534e+09	1.34282e+09	1.3196e+09	1.41345e+09
Com_31_neg	11(E)-Eicosenoic Acid	--	C20 H38 O2	310.286	11.077	309.279	--	--	--	--	--	--	--	--	--	--	Full match	No results	No results	Lipids and lipid-like molecules	Fatty Acyls	Fatty acids and conjugates	Long-chain fatty acids	8.43326e+08	7.0207e+08	1.12234e+09	7.71968e+08	8.28287e+08	7.62586e+08	5.96895e+08	2.89572e+08	5.24229e+08	5.58616e+08	8.19696e+08	3.87071e+08	4.53926e+08	5.66922e+08	4.39072e+08	6.16041e+08	7.8632e+08	7.35763e+08	6.22497e+08	6.21914e+08	5.79438e+08
Com_69_neg	11(Z),14(Z)-Eicosadienoic acid	Icosadienoic acid; Eicosadienoic acid; 11,14-Icosadienoic acid; (11Z,14Z)-Icosa-11,14-dienoic acid; 11,14-Eicosadienoic acid; (11Z,14Z)-Eicosa-11,14-dienoic acid	C20 H36 O2	308.27	10.516	307.263	cpd:C16525	map01040 Biosynthesis of unsaturated fatty acids	--	--	--	--	--	--	--	--	Full match	No results	No results	Lipids and lipid-like molecules	Fatty Acyls	Fatty acids and conjugates	Long-chain fatty acids	4.46017e+08	3.85589e+08	4.71781e+08	3.70968e+08	3.93467e+08	3.41835e+08	3.3911e+08	1.4795e+08	3.87784e+08	4.03646e+08	4.43199e+08	2.74041e+08	3.01254e+08	3.05491e+08	3.00318e+08	4.43006e+08	3.19446e+08	4.16035e+08	3.79045e+08	3.4793e+08	3.60638e+08
Com_83_neg	methadone-d9	--	C21 H18 [2]H9 N O	317.954	1.197	316.947	--	--	--	--	--	--	--	--	--	--	Invalid mass	No results	No results					2.06276e+08	1.91047e+08	1.76491e+08	1.73988e+08	1.69853e+08	1.78145e+08	2.33251e+08	2.63752e+08	2.17994e+08	2.04595e+08	1.90842e+08	1.04664e+08	2.6168e+08	2.24416e+08	1.40178e+08	1.17613e+08	1.34624e+08	1.42434e+08	2.23357e+08	1.53072e+08	2.29594e+08
Com_114_neg	5-Methoxyindoleacetic acid	5-Methoxyindoleacetate; 5-Methoxyindoleacetic acid	C11 H11 N O3	205.073	5.647	204.066	cpd:C05660	map00380 Tryptophan metabolism	HMDB0004096	--	Organoheterocyclic compounds	Indoles and derivatives	Indolyl carboxylic acids and derivatives	--	--	--	Full match	No results	Full match	Organoheterocyclic compounds	Indoles and derivatives	Indolyl carboxylic acids and derivatives	Indole-3-acetic acid derivatives	7.82548e+07	1.99012e+08	2.20489e+08	1.11219e+08	9.70692e+07	1.08768e+08	2.28523e+07	3.13874e+07	3.48092e+07	3.14887e+07	1.83519e+08	3.68202e+07	2.75349e+07	6.07365e+07	1.7562e+07	3.26689e+07	6.83881e+07	5.9734e+07	6.25789e+07	6.20198e+07	6.74772e+07
Com_136_neg	p-Anisaldehyde	p-Anisaldehyde	C8 H8 O2	136.052	5.134	181.05	cpd:C10761	--	HMDB0029686	--	Benzenoids	Benzene and substituted derivatives	Benzoyl derivatives	--	--	--	No results	No results	Full match	Benzenoids	Benzene and substituted derivatives	Benzoyl derivatives	Benzoyl derivatives	1.38175e+08	8.36949e+07	8.45588e+07	1.42345e+08	1.27158e+08	1.56538e+08	1.50588e+08	2.29559e+08	2.07824e+08	1.36677e+08	1.04764e+08	2.12524e+08	1.61108e+08	1.70222e+08	1.29704e+08	1.52441e+08	1.4649e+08	1.87906e+08	1.36893e+08	1.33198e+08	1.27372e+08
Com_139_neg	14,15-Dehydrocrepenynic acid	--	C18 H28 O2	276.208	8.816	275.201	--	--	--	LMFA01031062	--	--	--	Fatty Acyls [FA]	Fatty Acids and Conjugates [FA01]	Unsaturated fatty acids [FA0103]	No results	No results	Full match					2.6057e+08	2.15824e+08	2.47213e+08	1.99892e+08	2.01023e+08	2.16027e+08	1.93238e+07	1.07526e+07	2.63342e+07	3.00574e+07	2.74731e+08	2.05962e+07	2.86252e+07	4.33655e+07	1.75525e+07	3.45198e+07	8.26915e+07	3.19227e+07	8.51085e+07	8.09329e+07	8.07827e+07
Com_160_neg	Glutaconic acid	(E)-Glutaconate; trans-Glutaconate; trans-Glutaconic acid; Glutaconic acid	C5 H6 O4	130.026	5.458	175.024	cpd:C02214	--	HMDB0000620	LMFA01170109	Organic acids and derivatives	Carboxylic acids and derivatives	Dicarboxylic acids and derivatives	Fatty Acyls [FA]	Fatty Acids and Conjugates [FA01]	Dicarboxylic acids [FA0117]	No results	Full match	Full match	Organic acids and derivatives	Carboxylic acids and derivatives	Tricarboxylic acids and derivatives	Tricarboxylic acids and derivatives	1.80242e+08	6.06593e+07	6.32182e+07	1.67451e+08	1.56262e+08	1.64442e+08	1.97636e+08	1.6801e+08	6.60245e+07	8.59303e+07	7.6237e+07	7.24051e+07	2.24921e+08	9.11595e+07	2.23357e+08	1.54168e+08	1.89688e+08	1.09759e+08	1.2879e+08	1.46857e+08	1.39569e+08
Com_164_neg	N-Tigloylglycine	--	C7 H11 N O3	111.068	5.16	156.066	--	--	HMDB0000959	--	Organic acids and derivatives	Carboxylic acids and derivatives	Amino acids, peptides, and analogues	--	--	--	Invalid mass	Invalid mass	No results	Organic acids and derivatives	Carboxylic acids and derivatives	Amino acids, peptides, and analogues	N-acyl-alpha amino acids	3.7425e+07	1.56856e+08	1.6373e+08	8.56363e+07	7.47152e+07	9.33984e+07	3.61043e+07	9.76711e+07	5.14469e+07	6.42507e+07	1.28373e+08	6.3477e+07	4.61317e+07	3.84153e+07	2.45084e+07	5.18204e+07	2.45296e+07	5.11749e+07	6.75234e+07	6.36233e+07	6.62748e+07
Com_181_neg	LPE O-16:1	--	C21 H44 N O6 P	437.289	9.498	436.282	--	--	--	--	--	--	--	--	--	--	No results	Full match	No results					1.12123e+08	1.23941e+08	1.49448e+08	8.68048e+07	1.00073e+08	6.76053e+07	1.66557e+08	1.4019e+08	1.56908e+08	1.73264e+08	9.99949e+07	2.25766e+08	1.11671e+08	1.30092e+08	2.05323e+08	1.10062e+08	1.32651e+08	1.77717e+08	1.25556e+08	1.32825e+08	1.50875e+08
Com_196_neg	trans-10-Heptadecenoic Acid	--	C17 H32 O2	268.239	9.899	267.232	--	--	HMDB0244268	--	Lipids and lipid-like molecules	Fatty Acyls	Fatty acids and conjugates	--	--	--	Full match	No results	No results	Lipids and lipid-like molecules	Fatty Acyls	Fatty acids and conjugates	Long-chain fatty acids	1.93173e+08	1.61535e+08	1.83047e+08	1.34198e+08	1.24722e+08	1.21237e+08	6.84013e+07	4.50063e+07	9.60126e+07	1.07188e+08	1.45835e+08	5.18573e+07	6.55529e+07	7.66116e+07	7.6222e+07	1.02194e+08	7.97728e+07	1.03283e+08	1.11452e+08	1.00889e+08	9.72875e+07
Com_208_neg	4-Methylhippuric acid	--	C10 H11 N O3	193.073	5.542	192.066	--	--	HMDB0013292	--	Benzenoids	Benzene and substituted derivatives	Benzoic acids and derivatives	--	--	--	Full match	No results	Full match	Benzenoids	Benzene and substituted derivatives	Benzoic acids and derivatives	Hippuric acids	9.37e+06	5.30062e+07	1.1819e+08	9.31663e+07	2.33248e+07	8.09903e+07	5.77092e+07	3.21121e+07	3.79762e+07	1.9861e+07	3.31975e+07	2.68345e+07	1.57266e+07	1.50963e+07	1.86928e+07	2.22629e+07	3.17631e+07	1.75586e+07	3.32953e+07	3.61394e+07	3.28328e+07
Com_219_neg	LPE O-18:0	--	C23 H50 N O6 P	467.336	10.415	466.329	--	--	--	--	--	--	--	--	--	--	No results	Full match	No results					3.4896e+07	5.33909e+07	5.78474e+07	4.24231e+07	4.38112e+07	2.83577e+07	1.25427e+08	8.76723e+07	7.08248e+07	7.89477e+07	3.72455e+07	1.50595e+08	5.27734e+07	5.32301e+07	1.25908e+08	4.01462e+07	6.89219e+07	9.12433e+07	5.4079e+07	7.51522e+07	7.67287e+07
Com_273_neg	L-Cysteinesulfinic acid	3-Sulfino-L-alanine; L-Cysteinesulfinic acid; 3-Sulphino-L-alanine; 3-Sulfinoalanine	C3 H7 N O4 S	153.009	1.339	152.002	cpd:C00606	map00270 Cysteine and methionine metabolism;map00430 Taurine and hypotaurine metabolism;map01100 Metabolic pathways	HMDB0000996	--	Organic acids and derivatives	Carboxylic acids and derivatives	Amino acids, peptides, and analogues	--	--	--	Full match	No results	Full match	Organic acids and derivatives	Carboxylic acids and derivatives	Amino acids, peptides, and analogues	L-alpha-amino acids	1.04015e+07	2.83409e+07	8.22806e+07	6.44644e+07	2.31374e+07	4.76566e+07	2.10672e+07	1.30971e+07	1.76873e+07	1.54017e+07	1.69603e+07	1.17314e+07	1.13814e+07	7.28486e+06	1.00084e+07	1.22613e+07	2.51566e+07	8.10161e+06	2.17351e+07	2.54588e+07	2.51832e+07
Com_278_neg	Sucrose	Sucrose; Cane sugar; Saccharose; 1-alpha-D-Glucopyranosyl-2-beta-D-fructofuranoside	C12 H22 O11	342.115	1.393	377.084	cpd:C00089	map00052 Galactose metabolism;map00500 Starch and sucrose metabolism;map01100 Metabolic pathways;map02010 ABC transporters;map04742 Taste transduction;map04973 Carbohydrate digestion and absorption	HMDB0000258	--	Organic oxygen compounds	Organooxygen compounds	Carbohydrates and carbohydrate conjugates	--	--	--	Full match	No results	Full match	Organic oxygen compounds	Organooxygen compounds	Carbohydrates and carbohydrate conjugates	O-glycosyl compounds	2.20834e+07	1.16863e+07	1.1857e+07	3.16287e+07	3.87605e+07	2.39096e+07	3.23487e+07	2.0332e+08	1.73729e+07	7.8347e+07	1.77998e+07	5.625e+07	4.73812e+07	1.04639e+07	1.01235e+08	6.60844e+07	3.99435e+07	4.03424e+07	2.65617e+07	4.47712e+07	2.63082e+07
Com_280_neg	(+/-)9,10-dihydroxy-12Z-octadecenoic acid	--	C18 H34 O4	314.245	7.221	313.237	--	--	--	--	--	--	--	--	--	--	Full match	No results	No results	Lipids and lipid-like molecules	Fatty Acyls	Fatty acids and conjugates	Long-chain fatty acids	9.13892e+07	7.26459e+07	8.82453e+07	8.32865e+07	8.63064e+07	8.56777e+07	2.73337e+07	2.61773e+07	2.71268e+07	2.83268e+07	1.06785e+08	8.20391e+06	2.24236e+07	2.44099e+07	2.07046e+07	2.10935e+07	4.8251e+07	2.99558e+07	3.95789e+07	3.70232e+07	3.83638e+07
Com_284_neg	Docosanoic Acid	Docosanoic acid; Docosanoate; Behenic acid	C22 H44 O2	340.333	10.393	339.326	cpd:C08281	map01040 Biosynthesis of unsaturated fatty acids	HMDB0304269	LMFA01010022	Lipids and lipid-like molecules	Fatty Acyls	Fatty acids and conjugates	Fatty Acyls [FA]	Fatty Acids and Conjugates [FA01]	Straight chain fatty acids [FA0101]	Full match	No results	Full match	Lipids and lipid-like molecules	Fatty Acyls	Fatty acids and conjugates	Very long-chain fatty acids	3.5273e+07	1.00881e+08	5.21752e+07	9.61576e+07	9.37919e+07	7.65807e+07	1.21742e+08	4.28559e+07	1.46712e+07	3.94841e+07	3.0648e+07	1.23553e+08	3.86287e+07	2.97288e+07	2.92645e+07	4.71243e+07	3.07075e+07	6.8337e+07	6.74933e+07	7.04338e+07	5.86165e+07
Com_288_neg	Phenylacetaldehyde	Phenylacetaldehyde; alpha-Tolualdehyde	C8 H8 O	120.057	5.614	119.05	cpd:C00601	map00360 Phenylalanine metabolism;map01100 Metabolic pathways	HMDB0006236	--	Benzenoids	Benzene and substituted derivatives	Phenylacetaldehydes	--	--	--	Full match	No results	No results	Benzenoids	Benzene and substituted derivatives	Phenylacetaldehydes	Phenylacetaldehydes	9.98381e+06	8.20819e+06	7.81149e+06	7.13551e+06	6.56387e+06	7.65513e+06	6.52631e+06	5.96517e+06	6.01509e+06	5.15689e+06	7.19599e+06	8.34128e+06	5.01113e+06	6.75245e+06	8.51082e+06	7.32105e+06	8.71503e+06	8.93875e+06	7.92687e+06	1.01421e+07	7.21951e+06
Com_314_neg	Tetradecanedioic acid	--	C14 H26 O4	258.182	6.939	257.175	--	--	HMDB0000872	LMFA01170018	Lipids and lipid-like molecules	Fatty Acyls	Fatty acids and conjugates	Fatty Acyls [FA]	Fatty Acids and Conjugates [FA01]	Dicarboxylic acids [FA0117]	Full match	No results	No results	Lipids and lipid-like molecules	Fatty Acyls	Fatty acids and conjugates	Long-chain fatty acids	1.65068e+07	1.38989e+07	1.3752e+07	1.64134e+07	1.48802e+07	1.63597e+07	5.05527e+07	6.54122e+07	8.59132e+07	4.92622e+07	2.18351e+07	6.46623e+07	5.05848e+07	5.41518e+07	4.80436e+07	4.86187e+07	6.43064e+07	5.46562e+07	5.22088e+07	4.96114e+07	4.7681e+07
Com_335_neg	Lauric acid ethyl ester	--	C14 H28 O2	228.208	9.26	227.201	--	--	HMDB0033788	--	Lipids and lipid-like molecules	Fatty Acyls	Fatty acid esters	--	--	--	Full match	No results	Full match	Lipids and lipid-like molecules	Fatty Acyls	Fatty acid esters	Fatty acid esters	8.17031e+07	6.93101e+07	7.15532e+07	5.78782e+07	5.45203e+07	5.40473e+07	1.01066e+08	4.75529e+07	1.1241e+08	1.18687e+08	6.3324e+07	4.42337e+07	8.30549e+07	6.63221e+07	9.1975e+07	1.01891e+08	7.14894e+07	1.06634e+08	8.20323e+07	8.08484e+07	7.08336e+07
Com_340_neg	Arachidic acid	Icosanoic acid; Eicosanoic acid; Arachidic acid	C20 H40 O2	312.302	11.764	311.295	cpd:C06425	map01040 Biosynthesis of unsaturated fatty acids	HMDB0002212	LMFA01010020	Lipids and lipid-like molecules	Fatty Acyls	Fatty acids and conjugates	Fatty Acyls [FA]	Fatty Acids and Conjugates [FA01]	Straight chain fatty acids [FA0101]	Full match	No results	Full match	Lipids and lipid-like molecules	Fatty Acyls	Fatty acids and conjugates	Long-chain fatty acids	1.41669e+08	1.25874e+08	1.54362e+08	1.69668e+08	1.56141e+08	1.4995e+08	9.3854e+07	6.08799e+07	1.02305e+08	1.30744e+08	1.78289e+08	9.61096e+07	9.42826e+07	9.34396e+07	1.04837e+08	1.23811e+08	1.40628e+08	1.63043e+08	1.26868e+08	1.30807e+08	1.44804e+08
Com_348_neg	LPE 20:3	--	C25 H46 N O7 P	503.3	9.101	502.292	--	--	--	LMGP02050066	--	--	--	Glycerophospholipids [GP]	Glycerophosphoethanolamines [GP02]	Monoacylglycerophosphoethanolamines [GP0205]	No results	Full match	No results	Lipids and lipid-like molecules	Glycerophospholipids	Glycerophosphoethanolamines	1-acyl-sn-glycero-3-phosphoethanolamines	6.33047e+07	7.18959e+07	7.77561e+07	4.01087e+07	2.06135e+07	3.32949e+07	7.14249e+07	5.52013e+07	7.51642e+07	6.53144e+07	7.10309e+07	6.5538e+07	4.29125e+07	3.89892e+07	1.14782e+07	6.51844e+07	8.47302e+07	6.72655e+07	5.83078e+07	5.05883e+07	5.91765e+07
Com_350_neg	Methyl hexadecanoate	--	C17 H34 O2	316.26	7.569	315.253	--	--	HMDB0061859	LMFA07010470	Lipids and lipid-like molecules	Fatty Acyls	Fatty acid esters	Fatty Acyls [FA]	Fatty esters [FA07]	Short fatty esters [FA0710]	No results	Invalid mass	No results					6.36041e+07	5.58742e+07	6.63588e+07	6.69236e+07	6.44468e+07	6.8022e+07	2.98431e+07	2.82578e+07	2.86135e+07	2.86783e+07	8.52263e+07	1.00333e+07	2.42997e+07	2.2356e+07	2.61467e+07	2.94261e+07	4.00895e+07	3.04263e+07	3.41597e+07	3.01307e+07	3.10309e+07
Com_371_neg	Indole-2-carboxylic acid	--	C9 H7 N O2	161.047	5.262	206.045	--	--	HMDB0002285	--	Organoheterocyclic compounds	Indoles and derivatives	Indolecarboxylic acids and derivatives	--	--	--	Full match	No results	Full match	Organoheterocyclic compounds	Indoles and derivatives	Indolecarboxylic acids and derivatives	Indolecarboxylic acids and derivatives	5.32759e+07	3.78014e+07	3.93883e+07	4.50115e+07	4.42187e+07	4.31127e+07	5.85784e+06	8.48787e+06	1.54692e+07	1.04042e+07	2.71303e+07	3.20175e+07	1.77752e+07	6.60068e+07	1.34206e+07	1.9643e+07	4.65096e+07	1.83947e+07	2.31851e+07	2.75289e+07	2.45573e+07
Com_394_neg	Citrulline	L-Citrulline; 2-Amino-5-ureidovaleric acid; Citrulline	C6 H13 N3 O3	175.095	1.331	174.088	cpd:C00327	map00220 Arginine biosynthesis;map01100 Metabolic pathways;map01230 Biosynthesis of amino acids	HMDB0000904	--	Organic acids and derivatives	Carboxylic acids and derivatives	Amino acids, peptides, and analogues	--	--	--	No results	Full match	Full match	Organic acids and derivatives	Carboxylic acids and derivatives	Amino acids, peptides, and analogues	L-alpha-amino acids	9.83912e+07	8.6204e+07	7.622e+07	8.81825e+07	8.08544e+07	8.21535e+07	9.22904e+07	1.46148e+08	1.12067e+08	1.02205e+08	8.68993e+07	7.16696e+07	7.60687e+07	1.08331e+08	5.87774e+07	9.70355e+07	9.70605e+07	5.96527e+07	9.25781e+07	8.84715e+07	7.13347e+07
Com_404_neg	N-Acetyl-L-histidine	N-Acetyl-L-histidine	C8 H11 N3 O3	197.081	1.475	242.079	cpd:C02997	--	HMDB0032055	--	Organic acids and derivatives	Carboxylic acids and derivatives	Amino acids, peptides, and analogues	--	--	--	No results	No results	Full match	Organic acids and derivatives	Carboxylic acids and derivatives	Amino acids, peptides, and analogues	Histidine and derivatives	1.58318e+08	1.73452e+08	1.57476e+08	1.18489e+08	1.96618e+08	1.35425e+08	2.01562e+08	1.42373e+08	1.86619e+08	1.95274e+08	1.58008e+08	1.53913e+08	1.39631e+08	2.38941e+08	3.88456e+08	1.29568e+08	1.12272e+08	1.79867e+08	2.04463e+08	1.25626e+08	1.31313e+08
Com_416_neg	Methyl jasmonate	Methyl jasmonate; (-)-Methyl jasmonate	C13 H20 O3	224.141	6.471	223.133	cpd:C11512	map00592 alpha-Linolenic acid metabolism	HMDB0036583	LMFA02020010	Lipids and lipid-like molecules	Fatty Acyls	Lineolic acids and derivatives	Fatty Acyls [FA]	Octadecanoids [FA02]	Jasmonic acids [FA0202]	No results	No results	Full match	Lipids and lipid-like molecules	Fatty Acyls	Lineolic acids and derivatives	Jasmonic acids	2.99896e+07	1.48984e+07	1.03822e+07	1.13657e+07	1.0296e+07	3.12825e+07	1.75404e+07	2.78141e+07	5.51403e+07	2.25187e+07	1.39484e+07	2.0659e+07	5.29791e+07	3.50793e+07	1.79119e+07	2.62317e+07	2.82098e+07	1.99477e+07	2.25092e+07	2.07063e+07	1.94179e+07
Com_434_neg	LPA 20:4	1-Acyl-sn-glycerol 3-phosphate; 2-Lysophosphatidate; Lysophosphatidate; Lysophosphatidic acid	C23 H39 O7 P	458.242	10.916	457.235	cpd:C00681	map00561 Glycerolipid metabolism;map00564 Glycerophospholipid metabolism;map01100 Metabolic pathways;map04072 Phospholipase D signaling pathway;map04540 Gap junction;map04975 Fat digestion and absorption;map04977 Vitamin digestion and absorption;map05200 Pathways in cancer	--	LMGP10050013	--	--	--	Glycerophospholipids [GP]	Glycerophosphates [GP10]	Monoacylglycerophosphates [GP1005]	No results	Full match	No results	Lipids and lipid-like molecules	Glycerophospholipids	Glycerophosphates	1,2-diacylglycerol-3-phosphates	3.31108e+07	8.59873e+07	1.07401e+08	5.56727e+07	2.52892e+08	6.0927e+07	8.39195e+07	7.30119e+07	8.69221e+07	5.37256e+07	4.83344e+07	1.03663e+08	6.85752e+07	6.60648e+07	2.44315e+08	5.64276e+07	7.89795e+07	9.38745e+07	1.11372e+08	1.00589e+08	7.21048e+07
Com_442_neg	Isoliquiritin	Isoliquiritin	C21 H22 O9	418.125	5.532	417.118	cpd:C16978	--	HMDB0037318	LMPK12120021	Phenylpropanoids and polyketides	Flavonoids	Flavonoid glycosides	Polyketides [PK]	Flavonoids [PK12]	Chalcones and dihydrochalcones [PK1212]	No results	No results	Full match	Phenylpropanoids and polyketides	Flavonoids	Flavonoid glycosides	Flavonoid O-glycosides	8.31569e+07	4.90869e+07	5.45534e+07	5.4542e+07	5.1926e+07	3.83226e+07	4.21153e+07	9.45817e+06	2.8695e+07	4.10737e+07	5.15674e+07	1.28507e+07	1.24705e+07	2.16751e+07	1.43061e+07	2.64816e+07	3.12782e+07	2.38693e+07	3.48294e+07	3.71897e+07	3.64004e+07
Com_458_neg	LPA 18:2	1-Acyl-sn-glycerol 3-phosphate; 2-Lysophosphatidate; Lysophosphatidate; Lysophosphatidic acid	C21 H39 O7 P	434.242	11.835	433.235	cpd:C00681	map00561 Glycerolipid metabolism;map00564 Glycerophospholipid metabolism;map01100 Metabolic pathways;map04072 Phospholipase D signaling pathway;map04540 Gap junction;map04975 Fat digestion and absorption;map04977 Vitamin digestion and absorption;map05200 Pathways in cancer	--	LMGP10050044	--	--	--	Glycerophospholipids [GP]	Glycerophosphates [GP10]	Monoacylglycerophosphates [GP1005]	No results	Full match	No results	Lipids and lipid-like molecules	Glycerophospholipids	Glycerophosphates	1,2-diacylglycerol-3-phosphates	4.44113e+07	1.07857e+08	1.31607e+08	5.2932e+07	1.97757e+08	6.21688e+07	9.89251e+07	1.0108e+08	7.14897e+07	6.22514e+07	8.05394e+07	5.75e+07	7.02208e+07	7.40897e+07	3.40265e+08	6.11149e+07	5.49385e+07	8.61923e+07	1.31555e+08	1.04703e+08	1.12338e+08
Com_472_neg	2-Oxoglutaric acid	2-Oxoglutarate; Oxoglutaric acid; 2-Ketoglutaric acid; alpha-Ketoglutaric acid	C5 H6 O5	146.021	1.798	145.014	cpd:C00026	map00020 Citrate cycle (TCA cycle);map00040 Pentose and glucuronate interconversions;map00053 Ascorbate and aldarate metabolism;map00220 Arginine biosynthesis;map00250 Alanine, aspartate and glutamate metabolism;map00340 Histidine metabolism;map00430 Taurine and hypotaurine metabolism;map00630 Glyoxylate and dicarboxylate metabolism;map00650 Butanoate metabolism	HMDB0000208	--	Organic acids and derivatives	Keto acids and derivatives	Gamma-keto acids and derivatives	--	--	--	Full match	No results	Full match	Organic acids and derivatives	Keto acids and derivatives	Gamma-keto acids and derivatives	Gamma-keto acids and derivatives	1.50712e+08	1.95019e+08	1.98364e+08	2.27536e+08	2.44186e+08	1.68924e+08	1.47067e+08	3.67867e+08	2.69952e+08	1.6058e+08	1.45232e+08	2.31134e+08	1.08258e+08	2.61911e+08	2.18051e+08	1.42872e+08	1.86037e+08	1.36847e+08	2.05434e+08	1.68361e+08	1.73761e+08
Com_474_neg	D-(-)-Lyxose	D-Lyxose	C5 H10 O5	150.052	1.456	149.045	cpd:C00476	map00040 Pentose and glucuronate interconversions	--	--	--	--	--	--	--	--	Full match	No results	Full match	Organic oxygen compounds	Organooxygen compounds	Carbohydrates and carbohydrate conjugates	Pentoses	3.1033e+07	1.93163e+07	5.07136e+07	4.42939e+07	4.6685e+07	2.13264e+07	2.37691e+07	4.11282e+07	2.07407e+07	1.73707e+07	2.41509e+07	1.59714e+07	1.95789e+07	1.11311e+07	1.55919e+07	1.96476e+07	7.31856e+07	1.97572e+07	2.66499e+07	3.18741e+07	2.30875e+07
Com_497_neg	Glycerol 3-phosphate	DL-Glycerol 1-phosphate; Glycerol 1-phosphate; Glycerol-3-phosphate; rac-Glycerol 1-phosphate; DL-Glyceryl 1-phosphate; DL-Glycerol 3-phosphate	C3 H9 O6 P	172.013	1.486	171.006	cpd:C03189	--	HMDB0000126	--	Lipids and lipid-like molecules	Glycerophospholipids	Glycerophosphates	--	--	--	Full match	No results	No results	Lipids and lipid-like molecules	Glycerophospholipids	Glycerophosphates	Glycerophosphates	1.87947e+08	2.31131e+08	2.31327e+08	1.52009e+08	2.94694e+08	1.38747e+08	2.61218e+08	1.83272e+08	2.21252e+08	2.83406e+08	1.90522e+08	1.18931e+08	1.65237e+08	2.28947e+08	4.99964e+08	1.6083e+08	1.61849e+08	1.77909e+08	2.22085e+08	1.54147e+08	2.07002e+08
Com_504_neg	(±)9-HpODE	--	C18 H32 O4	312.229	6.961	311.222	--	--	--	--	--	--	--	--	--	--	Full match	No results	Full match					5.41179e+07	6.6037e+07	8.6279e+07	7.80365e+07	5.53243e+07	5.78471e+07	2.63746e+07	2.02053e+07	2.03604e+07	4.50757e+07	8.25e+07	7.63442e+06	1.55832e+07	1.78443e+07	1.63571e+07	1.88245e+07	4.40303e+07	2.00693e+07	3.2417e+07	3.03217e+07	3.0785e+07
Com_513_neg	3-Furoic acid	--	C5 H4 O3	112.016	1.476	111.009	--	--	HMDB0000444	--	Organoheterocyclic compounds	Furans	Furoic acid and derivatives	--	--	--	No results	No results	Full match	Organoheterocyclic compounds	Furans	Furoic acid and derivatives	Furoic acids	1.63685e+07	1.35373e+07	1.40947e+07	2.54992e+07	4.82682e+07	2.96946e+07	1.19785e+07	3.39688e+07	3.57857e+07	2.88731e+07	1.22562e+07	4.71369e+07	1.83298e+07	2.9842e+07	7.26513e+07	3.04517e+07	2.63611e+07	2.76587e+07	2.36409e+07	2.80977e+07	2.23221e+07
Com_528_neg	Mestranol	Mestranol	C21 H26 O2	310.18	10.092	309.173	cpd:C07618	--	HMDB0015446	--	Lipids and lipid-like molecules	Steroids and steroid derivatives	Estrane steroids	--	--	--	No results	Invalid mass	No results	Lipids and lipid-like molecules	Steroids and steroid derivatives	Estrane steroids	Estrane steroids	4.44123e+06	1.12545e+07	3.90588e+06	4.29942e+06	4.02249e+06	6.27033e+06	3.01841e+06	4.97124e+06	7.67597e+06	2.01593e+06	7.26813e+06	1.05226e+08	4.36056e+06	4.75031e+06	6.51634e+06	2.34033e+07	5.85619e+06	5.17497e+06	1.02128e+07	1.03417e+07	8.81042e+06
Com_531_neg	L-Ascorbic acid 2-sulfate	--	C6 H8 O9 S	255.988	1.409	254.981	--	--	HMDB0060649	--	Organoheterocyclic compounds	Dihydrofurans	Furanones	--	--	--	Full match	No results	No results	Organoheterocyclic compounds	Dihydrofurans	Furanones	Butenolides	1.06398e+07	7.52287e+06	1.1652e+07	1.28944e+07	1.37724e+07	1.00419e+07	1.40866e+07	2.48413e+07	1.31902e+07	1.24735e+07	1.34732e+07	1.86705e+07	1.72463e+07	1.41709e+07	1.79651e+07	2.3618e+07	1.80077e+07	1.4286e+07	1.62386e+07	1.87457e+07	1.34347e+07
Com_534_neg	FAHFA 16:0/18:2	--	C34 H62 O4	534.461	10.1	533.454	--	--	--	--	--	--	--	--	--	--	No results	Invalid mass	No results					5.00956e+07	4.84587e+07	4.51039e+07	3.78078e+07	3.44439e+07	2.65568e+07	3.67521e+07	2.95538e+07	5.32785e+07	4.23047e+07	4.33888e+07	3.68461e+07	6.33827e+07	5.81604e+07	5.28741e+07	5.79314e+07	5.98808e+07	6.72257e+07	6.40467e+07	6.13577e+07	5.04941e+07
Com_570_neg	Imidazoleacetic acid	Imidazole-4-acetate; Imidazoleacetic acid; 4-Imidazoleacetate	C5 H6 N2 O2	126.043	4.786	125.035	cpd:C02835	map00340 Histidine metabolism	HMDB0002024	--	Organoheterocyclic compounds	Azoles	Imidazoles	--	--	--	Full match	No results	Full match	Organoheterocyclic compounds	Azoles	Imidazoles	Imidazolyl carboxylic acids and derivatives	3.57772e+07	4.65691e+07	5.29841e+07	4.80173e+07	4.51957e+07	5.27514e+07	7.14404e+07	1.14942e+08	6.68573e+07	6.86428e+07	5.992e+07	5.85283e+07	9.1483e+07	8.3589e+07	9.90465e+07	6.94175e+07	7.38758e+07	8.83058e+07	6.34246e+07	6.25473e+07	6.32115e+07
Com_622_neg	(1E)-1,7-bis(4-hydroxyphenyl)hept-1-en-3-one	--	C19 H20 O3	296.136	5.352	295.129	--	--	--	--	--	--	--	--	--	--	Invalid mass	No results	No results					2.28889e+07	4.55884e+06	4.88708e+06	2.45228e+07	2.43582e+07	2.38056e+07	4.81496e+07	4.77978e+07	4.76789e+07	3.4216e+07	3.29675e+06	8.22825e+06	1.85053e+07	1.47156e+07	9.6453e+06	7.21726e+06	1.53275e+07	1.17167e+07	2.18124e+07	2.34247e+07	2.47592e+07
Com_651_neg	FAHFA 18:2/20:4	--	C38 H62 O4	582.461	9.763	581.454	--	--	--	--	--	--	--	--	--	--	No results	Invalid mass	No results					5.12923e+07	4.5736e+07	3.48272e+07	4.30965e+07	4.6046e+07	4.99141e+07	3.59542e+07	3.9547e+07	4.51098e+07	4.27734e+07	3.66601e+07	3.01615e+07	4.75684e+07	5.28209e+07	4.93399e+07	4.39248e+07	4.24931e+07	4.35981e+07	6.0213e+07	4.74781e+07	4.72567e+07
Com_674_neg	LPE O-20:1	--	C25 H52 N O6 P	493.352	11.033	492.345	--	--	--	--	--	--	--	--	--	--	No results	Full match	No results					1.42805e+07	1.31081e+07	3.84432e+07	1.89485e+07	3.29101e+07	1.06968e+07	2.93421e+07	2.78158e+07	1.10384e+07	1.68058e+07	1.98039e+07	2.49346e+07	2.19369e+07	8.7361e+06	3.17548e+07	8.41174e+06	3.2641e+07	3.15622e+07	1.39153e+07	1.9385e+07	1.20405e+07
Com_691_neg	17α-Hydroxypregnenolone	17alpha-Hydroxypregnenolone	C21 H32 O3	332.234	7.845	331.227	cpd:C05138	map00140 Steroid hormone biosynthesis;map01100 Metabolic pathways;map04913 Ovarian steroidogenesis;map04927 Cortisol synthesis and secretion;map04934 Cushing's syndrome	--	--	--	--	--	--	--	--	Full match	No results	No results	Lipids and lipid-like molecules	Steroids and steroid derivatives	Pregnane steroids	Gluco/mineralocorticoids, progestogins and derivatives	3.72472e+07	1.99652e+07	2.64508e+07	2.15872e+07	1.61741e+07	1.74403e+07	791245	287808	1.43293e+06	2.16561e+06	1.60315e+07	580120	1.0808e+06	3.52086e+06	743541	2.32884e+06	8.73018e+06	1.34588e+06	7.33189e+06	6.54717e+06	6.93635e+06
Com_699_neg	13Z,16Z-Docosadienoic Acid	--	C22 H40 O2	336.302	11.285	335.294	--	--	HMDB0061714	LMFA01030405	Lipids and lipid-like molecules	Fatty Acyls	Fatty acids and conjugates	Fatty Acyls [FA]	Fatty Acids and Conjugates [FA01]	Unsaturated fatty acids [FA0103]	Full match	No results	No results					4.34858e+07	3.62783e+07	3.95089e+07	3.91477e+07	3.10362e+07	3.53531e+07	1.58442e+07	7.13117e+06	1.28097e+07	1.63441e+07	3.721e+07	1.03871e+07	1.1382e+07	1.48871e+07	1.08556e+07	2.02856e+07	1.90463e+07	2.54736e+07	2.02211e+07	2.23356e+07	2.41591e+07
Com_701_neg	Erythronolactone	--	C4 H6 O4	118.026	2.001	117.019	--	--	--	--	--	--	--	--	--	--	No results	Full match	Full match	Organoheterocyclic compounds	Lactones	Gamma butyrolactones	Gamma butyrolactones	1.61579e+08	1.4802e+08	1.51878e+08	1.69878e+08	1.53824e+08	1.74681e+08	1.46281e+08	3.07317e+08	5.6777e+08	1.44787e+08	1.02253e+08	2.1884e+08	1.48289e+08	2.01391e+08	2.18452e+08	1.89039e+08	1.80393e+08	1.66003e+08	1.82052e+08	1.91107e+08	1.69469e+08
Com_702_neg	N-Acetylalanine	--	C5 H9 N O3	131.058	6.129	130.051	--	--	HMDB0255053	--	Organic acids and derivatives	Carboxylic acids and derivatives	Amino acids, peptides, and analogues	--	--	--	Full match	No results	Full match	Organic acids and derivatives	Carboxylic acids and derivatives	Amino acids, peptides, and analogues	N-acyl-L-alpha-amino acids	1.91052e+07	2.54226e+07	2.85679e+07	2.34104e+07	2.1698e+07	2.1693e+07	3.68036e+07	2.23272e+07	1.22589e+07	2.2541e+07	2.24288e+07	7.69433e+06	1.24369e+07	1.38882e+07	2.16594e+07	1.40261e+07	4.16331e+07	1.06065e+07	2.63139e+07	2.79394e+07	3.2851e+07
Com_715_neg	Naringenin	Naringenin; 4',5,7-Trihydroxyflavanone; (2S)-Naringenin; (-)-(2S)-Naringenin	C15 H12 O5	272.068	5.781	253.05	cpd:C00509	map01100 Metabolic pathways	HMDB0002670	LMPK12140001	Phenylpropanoids and polyketides	Flavonoids	Flavans	Polyketides [PK]	Flavonoids [PK12]	Flavanones [PK1214]	Full match	No results	Full match	Phenylpropanoids and polyketides	Flavonoids	Flavans	Flavanones	2.09314e+07	3.44419e+07	3.63315e+07	2.98503e+07	2.64233e+07	3.05811e+07	1.42402e+07	1.52945e+07	1.71997e+07	1.00234e+07	2.48815e+07	8.4787e+06	1.46433e+07	3.37922e+07	1.36191e+07	1.1715e+07	3.52467e+07	1.66016e+07	1.36346e+07	1.66798e+07	1.22819e+07
Com_754_neg	Prohydrojasmon	Prohydrojasmon	C15 H26 O3	254.187	7.632	253.18	cpd:C18538	--	--	--	--	--	--	--	--	--	No results	No results	Full match	Lipids and lipid-like molecules	Fatty Acyls	Lineolic acids and derivatives	Jasmonic acids	6.92795e+06	8.1139e+06	1.00941e+07	4.98322e+06	4.84661e+06	5.02614e+06	4.18578e+07	8.61257e+07	3.83262e+07	8.25118e+06	1.76817e+07	3.5689e+07	6.82207e+07	2.03155e+07	6.03993e+07	1.38821e+07	1.68515e+07	5.7757e+06	2.17907e+07	2.02056e+07	2.16787e+07
Com_777_neg	3-Hydroxydecanoic acid	--	C10 H20 O3	188.141	6.597	187.133	--	--	HMDB0010725	--	Organic acids and derivatives	Hydroxy acids and derivatives	Medium-chain hydroxy acids and derivatives	--	--	--	Full match	No results	No results	Organic acids and derivatives	Hydroxy acids and derivatives	Medium-chain hydroxy acids and derivatives	Medium-chain hydroxy acids and derivatives	1.594e+07	8.71198e+06	9.04992e+06	1.28512e+07	9.71968e+06	1.09525e+07	2.12066e+07	1.75835e+07	4.10529e+07	2.18536e+07	1.06147e+07	1.96338e+07	1.92845e+07	2.01578e+07	1.30843e+07	1.5982e+07	2.14371e+07	1.56019e+07	1.52993e+07	1.67596e+07	1.86026e+07
Com_795_neg	LPI 20:4	--	C29 H49 O12 P	620.295	11.824	619.288	--	--	--	LMGP06050006	--	--	--	Glycerophospholipids [GP]	Glycerophosphoinositols [GP06]	Monoacylglycerophosphoinositols [GP0605]	No results	Full match	No results	Lipids and lipid-like molecules	Glycerophospholipids	Glycerophosphoinositols	Phosphatidylinositols	6.57546e+07	9.18624e+07	1.01379e+08	6.14819e+07	6.97972e+07	5.36408e+07	1.09138e+08	9.6916e+07	8.44408e+07	1.1405e+08	7.51178e+07	8.61697e+07	1.17467e+08	1.34727e+08	1.50149e+08	1.14163e+08	6.86164e+07	1.42907e+08	1.37329e+08	1.14901e+08	1.30294e+08
Com_796_neg	LPE O-18:2	--	C23 H46 N O6 P	463.305	9.709	462.298	--	--	--	--	--	--	--	--	--	--	No results	Full match	No results					2.45649e+07	3.40581e+07	3.90657e+07	1.79955e+07	2.72516e+07	1.34407e+07	2.74894e+07	2.60312e+07	2.65006e+07	2.8329e+07	1.8389e+07	3.37865e+07	1.79567e+07	1.7474e+07	3.24585e+07	1.6099e+07	1.96207e+07	2.91886e+07	2.29308e+07	2.1848e+07	2.17372e+07
Com_815_neg	FAHFA 18:1/20:3	--	C38 H66 O4	586.492	10.279	585.485	--	--	--	--	--	--	--	--	--	--	No results	Invalid mass	No results					5.56794e+07	3.17093e+07	3.69285e+07	4.0526e+07	3.17262e+07	3.10127e+07	3.34314e+07	4.46131e+07	5.23142e+07	4.01198e+07	3.81661e+07	2.12471e+07	4.68398e+07	4.32641e+07	4.56725e+07	6.55469e+07	5.99344e+07	5.49145e+07	5.19964e+07	4.60594e+07	2.76701e+07
Com_851_neg	Sclareolide	--	C16 H26 O2	250.192	8.626	249.185	--	--	HMDB0035293	--	Organoheterocyclic compounds	Naphthofurans	-	--	--	--	No results	No results	Full match	Organoheterocyclic compounds	Naphthofurans	Not available	Naphthofurans	3.46435e+07	2.29868e+07	2.5113e+07	2.42785e+07	2.21821e+07	2.41819e+07	2.20467e+07	9.04629e+06	2.29406e+07	2.18468e+07	2.80128e+07	1.99901e+07	2.1049e+07	2.40551e+07	1.61343e+07	3.16524e+07	2.51511e+07	2.89679e+07	2.5621e+07	2.42684e+07	2.498e+07
Com_872_neg	Indole-3-pyruvic acid	Indolepyruvate; Indolepyruvic acid; (Indol-3-yl)pyruvate; Indole-3-pyruvate; 3-(Indol-3-yl)pyruvate	C11 H9 N O3	203.058	5.511	202.05	cpd:C00331	map00380 Tryptophan metabolism;map01100 Metabolic pathways	HMDB0060484	--	Organoheterocyclic compounds	Indoles and derivatives	Indolyl carboxylic acids and derivatives	--	--	--	Full match	No results	Full match	Organoheterocyclic compounds	Indoles and derivatives	Indolyl carboxylic acids and derivatives	Indolyl carboxylic acids and derivatives	1.97392e+07	1.88808e+07	1.59376e+07	7.78652e+06	8.05615e+06	4.74458e+06	2.09793e+07	1.21806e+07	4.564e+07	9.48907e+06	1.91791e+07	4.99731e+07	2.21643e+07	5.9178e+07	2.09741e+07	3.03225e+07	3.16015e+07	3.22166e+07	2.78627e+07	2.3026e+07	2.75137e+07
Com_874_neg	2-Hydroxy-4-methylthiobutanoic acid	--	C5 H10 O3 S	150.035	5.138	149.027	--	--	HMDB0037115	--	Lipids and lipid-like molecules	Fatty Acyls	Fatty acids and conjugates	--	--	--	Full match	No results	No results	Lipids and lipid-like molecules	Fatty Acyls	Fatty acids and conjugates	Thia fatty acids	1.61634e+07	1.75101e+07	1.74024e+07	1.07745e+07	9.87587e+06	1.22711e+07	9.44246e+06	1.03592e+07	9.3724e+06	8.96845e+06	2.7527e+07	9.2609e+06	5.60869e+06	9.62992e+06	7.03296e+06	8.21908e+06	9.3783e+06	1.37821e+07	1.13952e+07	1.02811e+07	1.07437e+07
Com_885_neg	FAHFA 16:1/18:3	--	C34 H58 O4	530.43	9.468	529.422	--	--	--	--	--	--	--	--	--	--	No results	Invalid mass	No results					2.97225e+07	2.79168e+07	2.13209e+07	1.59232e+07	1.4262e+07	1.59624e+07	9.15907e+06	3.7111e+06	9.98964e+06	1.1503e+07	1.69253e+07	4.46158e+06	7.62994e+06	8.93965e+06	7.95091e+06	1.31338e+07	1.15543e+07	1.15448e+07	1.44635e+07	1.25366e+07	1.47809e+07
Com_888_neg	ST 27:1;O;S	--	C27 H46 O4 S	466.31	11.87	465.303	--	--	--	--	--	--	--	--	--	--	No results	Full match	No results					5.47841e+07	5.98623e+07	4.11409e+07	5.39099e+07	5.63465e+07	5.17891e+07	3.62861e+07	1.15343e+08	5.41566e+07	4.29432e+07	3.34648e+07	3.7394e+07	7.70313e+07	8.48633e+07	6.87865e+07	9.03451e+07	5.4811e+07	7.85768e+07	7.80356e+07	7.9546e+07	7.23942e+07
Com_915_neg	2-Methylbutyric acid	2-Methylbutyrate; 2-Methylbutyric acid	C5 H10 O2	102.068	5.398	101.061	cpd:C18319	map04974 Protein digestion and absorption	HMDB0002176	--	Lipids and lipid-like molecules	Fatty Acyls	Fatty acids and conjugates	--	--	--	No results	Full match	No results	Lipids and lipid-like molecules	Fatty Acyls	Fatty acids and conjugates	Methyl-branched fatty acids	2.39243e+07	3.50092e+07	3.33875e+07	2.98926e+07	2.77732e+07	3.40026e+07	3.40139e+07	4.54153e+07	4.30846e+07	4.23563e+07	3.41871e+07	6.15337e+07	2.97917e+07	4.01078e+07	2.53972e+07	3.31359e+07	3.02266e+07	2.72825e+07	3.10279e+07	2.90341e+07	2.98984e+07
Com_929_neg	Pentadecanoic acid	Pentadecanoic acid; Pentadecylic acid; n-Pentadecanoic acid	C15 H30 O2	242.224	9.695	241.217	cpd:C16537	--	HMDB0000826	LMFA01010015	Lipids and lipid-like molecules	Fatty Acyls	Fatty acids and conjugates	Fatty Acyls [FA]	Fatty Acids and Conjugates [FA01]	Straight chain fatty acids [FA0101]	Full match	No results	Full match	Lipids and lipid-like molecules	Fatty Acyls	Fatty acids and conjugates	Long-chain fatty acids	2.75103e+07	2.14608e+07	2.79641e+07	2.3662e+07	2.68797e+07	2.17016e+07	1.45925e+07	9.90372e+06	1.23706e+07	1.86694e+07	3.08164e+07	9.73219e+06	1.16981e+07	1.19725e+07	1.08651e+07	1.28842e+07	1.40087e+07	1.22015e+07	1.66804e+07	1.56449e+07	1.6934e+07
Com_947_neg	2-Oxoadipic acid	2-Oxoadipate; 2-Oxoadipic acid	C6 H8 O5	160.037	1.516	159.029	cpd:C00322	map00310 Lysine degradation;map00380 Tryptophan metabolism;map01100 Metabolic pathways;map01210 2-Oxocarboxylic acid metabolism;map01230 Biosynthesis of amino acids	HMDB0000225	--	Organic acids and derivatives	Keto acids and derivatives	Medium-chain keto acids and derivatives	--	--	--	No results	No results	Full match	Organic acids and derivatives	Keto acids and derivatives	Medium-chain keto acids and derivatives	Medium-chain keto acids and derivatives	6.62247e+06	6.08065e+06	6.38131e+06	5.89279e+06	6.46505e+06	6.62924e+06	8.8648e+06	9.6627e+06	2.83904e+07	1.72783e+07	5.6546e+06	3.66553e+07	8.84981e+06	8.23187e+06	2.25665e+07	6.51572e+06	1.34492e+07	2.28694e+07	8.15644e+06	6.97764e+06	9.19526e+06
Com_953_neg	3-(2-Hydroxyethyl)indole	Indole-3-ethanol; Tryptophol	C10 H11 N O	161.084	5.647	160.076	cpd:C00955	map00380 Tryptophan metabolism	HMDB0003447	--	Organoheterocyclic compounds	Indoles and derivatives	Indoles	--	--	--	Full match	No results	Full match	Organoheterocyclic compounds	Indoles and derivatives	Indoles	3-alkylindoles	7.682e+06	1.99603e+07	2.25668e+07	1.11937e+07	9.42547e+06	1.08509e+07	1.73039e+06	2.87296e+06	3.3821e+06	3.10526e+06	1.79668e+07	3.77728e+06	2.87699e+06	5.81402e+06	1.63797e+06	3.11854e+06	6.44555e+06	5.58698e+06	6.24127e+06	6.30765e+06	6.30042e+06
Com_964_neg	(-)-N-[3',4'-Dihydroxy-(E)-cinnamoyl]-L-glutamic acid	--	C14 H15 N O7	309.084	5.174	308.077	--	--	--	--	--	--	--	--	--	--	No results	No results	Full match					9.46713e+06	1.11756e+07	1.19459e+07	1.38711e+07	1.19337e+07	1.239e+07	7.83205e+06	1.28873e+07	1.56984e+07	1.95005e+07	1.64816e+07	2.07701e+07	9.2559e+06	1.71176e+07	9.83351e+06	1.4292e+07	1.66513e+07	2.44274e+07	1.49289e+07	1.36257e+07	1.40936e+07
Com_977_neg	Trichloroacetic acid	Trichloroacetate; Trichloroacetic acid; TCA	C2 H Cl3 O2	161.904	5.127	160.896	cpd:C11150	map00980 Metabolism of xenobiotics by cytochrome P450;map05204 Chemical carcinogenesis	HMDB0042048	--	Organic acids and derivatives	Carboxylic acids and derivatives	Alpha-halocarboxylic acids and derivatives	--	--	--	No results	Full match	No results	Organic acids and derivatives	Carboxylic acids and derivatives	Alpha-halocarboxylic acids and derivatives	Alpha-halocarboxylic acids	1.47429e+08	9.63442e+07	5.66817e+07	8.24839e+07	8.70841e+07	1.0127e+08	7.95455e+07	5.58142e+07	5.94878e+07	8.37271e+07	1.05621e+08	7.46406e+07	1.06977e+08	7.94974e+07	1.33248e+08	1.44728e+08	5.58433e+07	9.63876e+07	1.16147e+08	9.81826e+07	9.45564e+07
Com_985_neg	FAHFA 20:1/22:3	--	C42 H74 O4	642.555	11.064	641.548	--	--	--	--	--	--	--	--	--	--	No results	Invalid mass	No results					1.2188e+07	7.20606e+06	1.87464e+07	8.73413e+06	9.66575e+06	8.15834e+06	3.60385e+06	1.65854e+06	2.833e+06	3.41996e+06	8.37735e+06	1.42132e+06	3.43e+06	3.39331e+06	2.82401e+06	3.84404e+06	9.33345e+06	7.0065e+06	5.23502e+06	5.67065e+06	3.12902e+06
Com_989_neg	(2E)-4-Hydroxy-3,7-dimethyl-2,6-octadien-1-yl beta-D-glucopyranoside	--	C16 H28 O7	378.193	7.987	377.185	--	--	--	--	--	--	--	--	--	--	Invalid mass	No results	No results					2.94977e+07	2.11277e+07	2.45667e+07	1.86942e+07	1.22188e+07	1.28573e+07	3.40806e+07	2.47032e+07	4.17863e+07	4.86911e+07	1.55701e+07	2.49642e+07	2.47115e+07	3.54107e+07	3.09794e+07	2.74035e+07	3.10203e+07	2.64017e+07	3.05604e+07	2.52981e+07	2.49708e+07
Com_1074_neg	(±)18-HEPE	--	C20 H30 O3	318.218	7.801	317.211	--	--	--	--	--	--	--	--	--	--	Full match	No results	No results					2.01176e+07	2.09483e+07	2.40927e+07	2.71152e+07	2.49769e+07	2.57645e+07	3.0105e+06	4.36485e+06	1.44119e+07	5.20903e+06	3.09561e+07	1.9975e+06	3.5619e+06	5.01816e+06	5.23169e+06	6.52537e+06	1.05526e+07	3.88862e+06	8.37315e+06	7.60596e+06	7.29075e+06
Com_1107_neg	LPE 20:2	--	C25 H48 N O7 P	505.315	9.575	504.308	--	--	--	LMGP02050047	--	--	--	Glycerophospholipids [GP]	Glycerophosphoethanolamines [GP02]	Monoacylglycerophosphoethanolamines [GP0205]	No results	Full match	No results	Lipids and lipid-like molecules	Glycerophospholipids	Glycerophosphoethanolamines	1-acyl-sn-glycero-3-phosphoethanolamines	9.78108e+06	1.24891e+07	1.11321e+07	7.26006e+06	8.44514e+06	8.84699e+06	1.78071e+07	3.30313e+07	3.4259e+07	2.79976e+07	1.07926e+07	1.94939e+07	1.41216e+07	2.59852e+07	2.71365e+07	2.63746e+07	1.7233e+07	1.09867e+07	2.39664e+07	1.97173e+07	1.84847e+07
Com_1179_neg	N2-Acetyl-L-ornithine	N-Acetylornithine; N2-Acetyl-L-ornithine	C7 H14 N2 O3	174.1	1.412	173.092	cpd:C00437	map00220 Arginine biosynthesis;map01100 Metabolic pathways;map01210 2-Oxocarboxylic acid metabolism;map01230 Biosynthesis of amino acids	HMDB0003357	--	Organic acids and derivatives	Carboxylic acids and derivatives	Amino acids, peptides, and analogues	--	--	--	No results	Full match	Full match	Organic acids and derivatives	Carboxylic acids and derivatives	Amino acids, peptides, and analogues	N-acyl-L-alpha-amino acids	2.93103e+07	1.50816e+07	2.40374e+07	2.02977e+07	1.95396e+07	1.56561e+07	8.99239e+06	8.75379e+06	8.9118e+06	7.41957e+06	1.7851e+07	7.37958e+06	7.83746e+06	9.40263e+06	6.99295e+06	6.93734e+06	1.30208e+07	9.19124e+06	1.17035e+07	1.10511e+07	1.03483e+07
Com_1204_neg	ST 24:1;O4;T	--	C26 H45 N O7 S	515.29	6.786	514.283	--	--	--	--	--	--	--	--	--	--	No results	Full match	No results					1.52264e+07	1.94343e+07	2.40528e+07	3.1557e+07	2.79329e+07	2.64941e+07	3.07546e+07	8.73808e+07	6.09511e+07	1.43715e+07	1.77678e+07	6.96866e+07	2.35598e+07	3.68801e+07	2.00391e+07	4.20576e+07	1.89324e+07	1.94554e+07	3.27311e+07	2.19751e+07	2.90499e+07
Com_1213_neg	D-Mannose 6-phosphate	D-Mannose 6-phosphate	C6 H13 O9 P	222.073	1.504	221.066	cpd:C00275	map00051 Fructose and mannose metabolism;map00520 Amino sugar and nucleotide sugar metabolism;map01100 Metabolic pathways;map04142 Lysosome	HMDB0304312	--	Organic oxygen compounds	Organooxygen compounds	Carbohydrates and carbohydrate conjugates	--	--	--	Invalid mass	Invalid mass	No results	Organic oxygen compounds	Organooxygen compounds	Carbohydrates and carbohydrate conjugates	Hexose phosphates	6.44833e+06	1.14889e+07	1.25979e+07	1.23167e+07	1.18302e+07	1.30499e+07	1.45632e+06	3.24669e+06	1.84561e+06	653462	8.88632e+06	1.72959e+06	7.65785e+06	1.60508e+07	5.47059e+06	9.00799e+06	6.00422e+06	7.61773e+06	4.6968e+06	3.90787e+06	3.72698e+06
Com_1249_neg	12-Hydroxydodecanoic acid	12-Hydroxydodecanoic acid; omega-Hydroxydodecanoic acid	C12 H24 O3	216.172	7.276	215.165	cpd:C08317	--	HMDB0002059	--	Organic acids and derivatives	Hydroxy acids and derivatives	Medium-chain hydroxy acids and derivatives	--	--	--	Full match	No results	No results	Organic acids and derivatives	Hydroxy acids and derivatives	Medium-chain hydroxy acids and derivatives	Medium-chain hydroxy acids and derivatives	1.00615e+07	4.48911e+06	5.38798e+06	6.86455e+06	5.78271e+06	6.40013e+06	1.34173e+07	1.04686e+07	2.4765e+07	1.28498e+07	5.4416e+06	9.39508e+06	1.1473e+07	1.12648e+07	6.96045e+06	9.13935e+06	1.21034e+07	9.74698e+06	1.00165e+07	9.35379e+06	9.97147e+06
Com_1260_neg	Monomethyl phthalate	--	C9 H8 O4	180.042	4.865	179.034	--	--	HMDB0002130	--	Benzenoids	Benzene and substituted derivatives	Benzoic acids and derivatives	--	--	--	Full match	No results	Full match	Benzenoids	Benzene and substituted derivatives	Benzoic acids and derivatives	Benzoic acid esters	3.4868e+07	3.57591e+07	4.09166e+07	4.94305e+07	3.77235e+07	7.78652e+07	3.89115e+07	2.30583e+07	7.78881e+07	3.15374e+07	2.38998e+07	6.90904e+07	4.91015e+07	5.65189e+07	4.47293e+07	4.54758e+07	6.98297e+07	4.56793e+07	4.04397e+07	3.89727e+07	4.03314e+07
Com_1263_neg	D-α-Tocopherol	alpha-Tocopherol; Vitamin E	C29 H50 O2	430.38	10.922	475.378	cpd:C02477	map00130 Ubiquinone and other terpenoid-quinone biosynthesis;map01100 Metabolic pathways;map04216 Ferroptosis;map04977 Vitamin digestion and absorption	HMDB0001893	--	Lipids and lipid-like molecules	Prenol lipids	Quinone and hydroquinone lipids	--	--	--	Full match	No results	No results	Lipids and lipid-like molecules	Prenol lipids	Quinone and hydroquinone lipids	Tocopherols	564847	642475	284317	708402	660169	589687	2.70883e+07	2.12344e+07	2.81239e+07	1.86965e+07	668394	2.97396e+07	1.66295e+07	1.72247e+07	2.58687e+07	1.63448e+07	1.84184e+07	3.46449e+07	1.56934e+07	1.3432e+07	1.09474e+07
Com_1283_neg	Elaidic acid	(9E)-Octadecenoic acid; 9-Octadecenoic acid, (E)-; (E)-Oleic acid; D9-trans-Octadecenoic acid; 9-trans-Octadecenoic acid; trans-D9-Octadecenoic acid; trans-9-Octadecenoic acid; trans-Elaidic acid; trans-Oleic acid; Elaidic acid; Acide elaidique; Elaidinsaure	C18 H34 O2	282.255	10.983	281.248	cpd:C01712	--	HMDB0000573	--	Lipids and lipid-like molecules	Fatty Acyls	Fatty acids and conjugates	--	--	--	Full match	No results	Full match	Lipids and lipid-like molecules	Fatty Acyls	Fatty acids and conjugates	Long-chain fatty acids	6.41921e+08	5.56921e+08	6.22156e+08	4.23849e+08	4.04574e+08	4.18854e+08	4.44929e+08	2.60874e+08	5.17981e+08	5.52005e+08	4.78025e+08	3.49665e+08	3.87832e+08	3.71535e+08	4.04009e+08	5.5633e+08	4.62803e+08	4.98673e+08	4.68203e+08	4.37294e+08	4.15581e+08
Com_1286_neg	Rhein	Rhein	C15 H8 O6	284.031	5.138	283.022	cpd:C10401	--	HMDB0032876	LMPK13040015	Benzenoids	Anthracenes	Anthracenecarboxylic acids and derivatives	Polyketides [PK]	Aromatic polyketides [PK13]	Anthracenes and phenanthrenes [PK1304]	No results	No results	Full match	Benzenoids	Anthracenes	Anthracenecarboxylic acids and derivatives	Anthracenecarboxylic acids	1.34707e+06	1.31163e+06	1.29935e+06	755169	619035	815006	3.388e+06	2.29437e+06	1.38117e+06	1.77123e+06	1.08055e+06	1.29129e+06	1.50341e+06	1.63141e+06	845838	1.77173e+06	2.7529e+06	1.84099e+06	1.21435e+06	1.12908e+06	1.25641e+06
Com_1288_neg	Dihydrothymine	5,6-Dihydrothymine; Dihydrothymine; 5,6-Dihydro-5-methyluracil	C5 H8 N2 O2	128.058	1.418	127.051	cpd:C00906	--	HMDB0000079	--	Organoheterocyclic compounds	Diazines	Pyrimidines and pyrimidine derivatives	--	--	--	No results	No results	Full match	Organoheterocyclic compounds	Diazines	Pyrimidines and pyrimidine derivatives	Hydropyrimidines	2.2311e+07	1.78576e+07	1.70623e+07	2.30191e+07	7.26712e+06	2.15888e+07	1.71122e+07	1.71642e+07	2.20192e+07	2.17727e+07	1.35481e+07	1.98719e+07	2.13689e+07	2.84594e+07	1.78943e+07	1.06065e+07	9.16352e+06	1.14268e+07	1.72338e+07	1.11205e+07	8.64421e+06
Com_1294_neg	p-Aminocinnamic acid	--	C9 H9 N O2	163.063	5.27	162.056	--	--	--	--	--	--	--	--	--	--	No results	No results	Full match	Benzenoids	Phenol esters	Not available	Phenol esters	8.85971e+06	6.9735e+06	7.26971e+06	8.54977e+06	8.62764e+06	8.68135e+06	1.52037e+06	2.05879e+06	3.50032e+06	3.15935e+06	6.28452e+06	6.04707e+06	3.81642e+06	1.08316e+07	3.39682e+06	5.28237e+06	8.43417e+06	5.01712e+06	5.89745e+06	6.83784e+06	5.82992e+06
Com_1297_neg	D-Xylonic acid	D-Xylonate	C5 H10 O6	166.047	1.334	165.04	cpd:C00502	map00040 Pentose and glucuronate interconversions	HMDB0059750	--	Organic oxygen compounds	Organooxygen compounds	Carbohydrates and carbohydrate conjugates	--	--	--	No results	No results	Full match	Organic oxygen compounds	Organooxygen compounds	Carbohydrates and carbohydrate conjugates	Sugar acids and derivatives	1.47533e+07	1.41714e+07	1.3909e+07	1.89014e+07	1.89578e+07	1.67013e+07	1.60168e+07	3.14324e+07	1.60477e+07	1.69796e+07	1.42243e+07	1.62961e+07	1.92793e+07	2.16006e+07	2.39216e+07	2.05565e+07	2.14087e+07	1.93078e+07	1.75017e+07	2.2162e+07	2.08139e+07
Com_1309_neg	(±)19(20)-DiHDPA	--	C22 H34 O4	362.245	7.357	361.237	--	--	--	--	--	--	--	--	--	--	Full match	No results	No results					1.10627e+07	1.03522e+07	1.36344e+07	1.67388e+07	1.356e+07	1.72424e+07	2.87351e+06	3.11853e+06	2.57491e+06	2.79463e+06	2.13339e+07	2.30167e+06	3.00883e+06	4.20616e+06	2.98702e+06	3.34134e+06	7.6138e+06	3.79837e+06	6.05308e+06	5.75282e+06	5.5998e+06
Com_1342_neg	alpha-Asarone	--	C12 H16 O3	208.109	7.985	207.102	--	--	HMDB0246912	--	Benzenoids	Phenol ethers	Anisoles	--	--	--	No results	No results	Full match	Benzenoids	Phenol ethers	Anisoles	Anisoles	1.57339e+07	1.21219e+07	1.35368e+07	1.16206e+07	7.37963e+06	8.03311e+06	2.25903e+07	1.42518e+07	2.74875e+07	3.283e+07	7.85399e+06	1.27057e+07	1.25118e+07	1.99478e+07	1.94383e+07	1.43731e+07	1.81904e+07	1.22335e+07	1.42251e+07	1.46674e+07	1.40689e+07
Com_1345_neg	LPE 22:4	--	C27 H48 N O7 P	529.316	9.399	528.308	--	--	--	LMGP02050057	--	--	--	Glycerophospholipids [GP]	Glycerophosphoethanolamines [GP02]	Monoacylglycerophosphoethanolamines [GP0205]	No results	Full match	No results	Lipids and lipid-like molecules	Glycerophospholipids	Glycerophosphoethanolamines	1-acyl-sn-glycero-3-phosphoethanolamines	1.31608e+07	1.22915e+07	2.05676e+07	1.08859e+07	7.7406e+06	1.05119e+07	2.53928e+07	2.05697e+07	2.31994e+07	2.03257e+07	1.62893e+07	2.3437e+07	2.0003e+07	1.48779e+07	8.76231e+06	2.71093e+07	2.76131e+07	3.47395e+07	1.56113e+07	1.72819e+07	1.84964e+07
Com_1356_neg	2-Methylbutyl beta-D-glucopyranoside	--	C11 H22 O6	296.146	4.995	295.139	--	--	--	--	--	--	--	--	--	--	Invalid mass	No results	No results					9.40437e+06	239196	283648	6.28121e+06	6.66132e+06	7.03742e+06	3.90483e+06	1.20565e+06	1.60132e+06	797495	9.94089e+06	4.05929e+06	1.62378e+06	6.60248e+06	7.58284e+06	3.40989e+06	3.78668e+06	327219	5.90594e+06	6.17095e+06	5.40776e+06
Com_1358_neg	LPE O-20:0	--	C25 H54 N O6 P	495.368	11.217	494.36	--	--	--	--	--	--	--	--	--	--	No results	Full match	No results					6.87277e+06	9.54939e+06	1.13431e+07	9.27475e+06	9.79592e+06	6.17074e+06	2.49912e+07	1.3928e+07	8.74624e+06	9.65515e+06	8.49935e+06	1.64037e+07	7.35785e+06	7.17361e+06	1.62874e+07	6.38997e+06	1.13568e+07	1.25623e+07	9.09931e+06	9.12036e+06	1.61473e+07
Com_1387_neg	Lathyrol	Lathyrol	C20 H30 O4	334.213	7.13	333.206	cpd:C09125	--	--	--	--	--	--	--	--	--	No results	No results	Full match	Lipids and lipid-like molecules	Prenol lipids	Diterpenoids	Diterpenoids	2.53866e+07	6.76102e+06	9.03992e+06	1.58942e+07	1.44941e+07	1.44821e+07	1.28031e+06	738324	1.46448e+06	2.53386e+06	1.06694e+07	495629	855131	967370	1.21224e+06	992678	3.49273e+06	1.15215e+06	4.01966e+06	3.54071e+06	3.77203e+06
Com_1470_neg	Rhapontigenin	--	C15 H14 O4	258.089	6.033	257.081	--	--	HMDB0031842	--	Phenylpropanoids and polyketides	Stilbenes	-	--	--	--	No results	No results	Full match	Phenylpropanoids and polyketides	Stilbenes	Not available	Stilbenes	524805	953380	1.04696e+06	1.22537e+06	962734	1.18512e+06	2.07326e+06	2.86123e+06	3.52452e+06	1.95732e+06	1.50822e+06	2.21858e+06	3.44419e+06	8.99875e+06	2.76096e+06	3.02487e+06	7.1065e+06	5.622e+06	3.72034e+06	3.77606e+06	3.88843e+06
Com_1493_neg	(+/-)8(9)-DiHET	--	C20 H34 O4	338.242	10.493	337.235	--	--	--	--	--	--	--	--	--	--	Invalid mass	No results	No results	Lipids and lipid-like molecules	Fatty Acyls	Eicosanoids	Hydroxyeicosatrienoic acids	1.25849e+07	1.22816e+07	1.22392e+07	1.41919e+07	1.27843e+07	1.2035e+07	1.13088e+07	8.52809e+06	1.24879e+07	1.66824e+07	1.33917e+07	1.01888e+07	1.19543e+07	1.70432e+07	9.55709e+06	1.22002e+07	1.16226e+07	1.45149e+07	1.70618e+07	1.23218e+07	1.34192e+07
Com_1500_neg	8-Chlro-1-tetrahydronorharmanone	--	C11 H9 Cl N2 O	220.04	1.323	219.033	--	--	--	--	--	--	--	--	--	--	No results	No results	Full match	Organoheterocyclic compounds	Indoles and derivatives	Pyridoindoles	Beta carbolines	2.50182e+07	2.27441e+07	2.06303e+07	2.57264e+07	2.61489e+07	2.4897e+07	3.16772e+07	4.2064e+07	2.43846e+07	2.72666e+07	2.39794e+07	2.2861e+07	2.6893e+07	3.31978e+07	3.49717e+07	3.95493e+07	3.50597e+07	2.31412e+07	3.21752e+07	3.25619e+07	2.26696e+07
Com_1511_neg	Quinolinic acid	Quinolinate; Pyridine-2,3-dicarboxylate; Quinolinic acid; 2,3-Pyridinedicarboxylic acid	C7 H5 N O4	167.02	6.923	166.013	cpd:C03722	map00380 Tryptophan metabolism;map00410 beta-Alanine metabolism;map00760 Nicotinate and nicotinamide metabolism;map01100 Metabolic pathways	HMDB0000232	--	Organoheterocyclic compounds	Pyridines and derivatives	Pyridinecarboxylic acids and derivatives	--	--	--	Invalid mass	No results	No results	Organoheterocyclic compounds	Pyridines and derivatives	Pyridinecarboxylic acids and derivatives	Pyridinecarboxylic acids	4.18757e+06	812101	1.22282e+06	3.09168e+06	1.96015e+06	3.36802e+06	7.01391e+06	1.34395e+06	80230.8	3.20443e+06	1.00927e+06	58135.7	664946	1.24998e+06	653422	417877	6.14833e+06	575693	1.91677e+07	1.56126e+07	1.16365e+07
Com_1538_neg	FAHFA 20:4/20:3	--	C40 H64 O4	608.479	9.662	607.472	--	--	--	--	--	--	--	--	--	--	No results	Full match	No results					6.53477e+06	9.15754e+06	1.19293e+07	6.42458e+06	1.02591e+07	6.86076e+06	1.24754e+07	1.1331e+07	8.42797e+06	8.45801e+06	7.82363e+06	1.36187e+07	9.06862e+06	1.24546e+07	1.41375e+07	9.80544e+06	7.9438e+06	1.01463e+07	1.12133e+07	1.17894e+07	9.34694e+06
Com_1539_neg	JWH 250 N-pentanoic acid metabolite	--	C22 H23 N O4	365.163	6.129	364.156	--	--	--	--	--	--	--	--	--	--	Full match	No results	No results	Organoheterocyclic compounds	Indoles and derivatives	Phenylacetylindoles	Phenylacetylindoles	9.29149e+06	9.58802e+06	9.98165e+06	8.38819e+06	9.52847e+06	1.09927e+07	1.05561e+07	4.79396e+06	5.86582e+06	7.71758e+06	8.10554e+06	300774	1.45617e+06	1.75118e+06	3.5559e+06	4.38307e+06	1.53978e+07	672937	6.29632e+06	9.61686e+06	1.13812e+07
Com_1580_neg	LPA 18:1	1-Acyl-sn-glycerol 3-phosphate; 2-Lysophosphatidate; Lysophosphatidate; Lysophosphatidic acid	C21 H41 O7 P	436.259	11.833	435.251	cpd:C00681	map00561 Glycerolipid metabolism;map00564 Glycerophospholipid metabolism;map01100 Metabolic pathways;map04072 Phospholipase D signaling pathway;map04540 Gap junction;map04975 Fat digestion and absorption;map04977 Vitamin digestion and absorption;map05200 Pathways in cancer	--	LMGP10050014	--	--	--	Glycerophospholipids [GP]	Glycerophosphates [GP10]	Monoacylglycerophosphates [GP1005]	No results	Full match	No results	Lipids and lipid-like molecules	Glycerophospholipids	Glycerophosphates	1,2-diacylglycerol-3-phosphates	6.07753e+06	1.4132e+07	1.91825e+07	7.11522e+06	2.86085e+07	8.09643e+06	3.274e+07	2.31416e+07	1.8977e+07	1.93438e+07	1.07969e+07	2.27333e+07	1.66009e+07	1.29024e+07	8.81072e+07	1.38243e+07	1.5875e+07	1.79204e+07	1.91565e+07	1.77383e+07	1.95354e+07
Com_1588_neg	LPG 18:2	--	C24 H45 O9 P	508.278	10.097	507.271	--	--	--	LMGP04050014	--	--	--	Glycerophospholipids [GP]	Glycerophosphoglycerols [GP04]	Monoacylglycerophosphoglycerols [GP0405]	No results	Full match	No results	Lipids and lipid-like molecules	Glycerophospholipids	Glycerophosphoglycerols	Phosphatidylglycerols	8.67451e+06	2.64139e+07	4.40194e+07	2.50779e+07	7.65943e+06	1.74948e+07	6.2942e+07	2.13766e+07	2.91233e+07	1.54783e+07	2.7674e+07	3.4205e+07	4.07987e+07	3.5544e+07	9.34569e+06	4.05719e+07	3.45402e+07	2.01007e+07	1.53767e+07	2.04955e+07	2.21954e+07
Com_1594_neg	2-Deoxyribose 1-Phosphate	--	C5 H11 O7 P	214.024	1.32	213.017	--	--	HMDB0001351	--	Organic oxygen compounds	Organooxygen compounds	Carbohydrates and carbohydrate conjugates	--	--	--	No results	No results	Full match					1.88203e+07	2.35317e+07	1.78917e+07	2.1836e+07	2.36906e+07	2.37537e+07	2.39188e+07	3.46297e+07	2.02699e+07	2.25344e+07	2.20456e+07	2.34951e+07	3.32921e+07	2.9012e+07	3.37329e+07	3.29878e+07	3.46373e+07	3.28922e+07	2.47316e+07	3.10575e+07	2.76515e+07
Com_1610_neg	cis-Aconitic acid	cis-Aconitate; cis-Aconitic acid	C6 H6 O6	174.016	1.456	173.009	cpd:C00417	map00020 Citrate cycle (TCA cycle);map00630 Glyoxylate and dicarboxylate metabolism;map01100 Metabolic pathways;map01210 2-Oxocarboxylic acid metabolism	HMDB0000072	--	Organic acids and derivatives	Carboxylic acids and derivatives	Tricarboxylic acids and derivatives	--	--	--	No results	No results	Full match	Organic acids and derivatives	Carboxylic acids and derivatives	Tricarboxylic acids and derivatives	Tricarboxylic acids and derivatives	6.12647e+06	5.93026e+06	6.55502e+06	1.02823e+07	1.60137e+07	9.31231e+06	6.75867e+06	1.27728e+07	2.59677e+07	1.11717e+07	5.19604e+06	2.20619e+07	6.99433e+06	1.02131e+07	1.89321e+07	1.33359e+07	1.17506e+07	1.09272e+07	1.04071e+07	1.06077e+07	8.02043e+06
Com_1613_neg	Fumaric acid	Fumarate; Fumaric acid; trans-Butenedioic acid	C4 H4 O4	116.011	2.255	115.004	cpd:C00122	map00020 Citrate cycle (TCA cycle);map00190 Oxidative phosphorylation;map00220 Arginine biosynthesis;map00250 Alanine, aspartate and glutamate metabolism;map00350 Tyrosine metabolism;map00360 Phenylalanine metabolism;map00620 Pyruvate metabolism;map00650 Butanoate metabolism;map00760 Nicotinate and nicotinamide metabolism;map01100 Metabolic pathways	HMDB0000134	--	Organic acids and derivatives	Carboxylic acids and derivatives	Dicarboxylic acids and derivatives	--	--	--	No results	Full match	Full match	Organic acids and derivatives	Carboxylic acids and derivatives	Dicarboxylic acids and derivatives	Dicarboxylic acids and derivatives	3.88259e+07	4.80859e+07	4.28878e+07	5.36059e+07	5.65098e+07	6.05286e+07	3.06837e+07	8.0223e+07	7.69358e+07	4.0674e+07	4.04018e+07	6.91483e+07	3.97119e+07	5.31807e+07	3.42072e+07	3.66692e+07	3.69715e+07	3.35075e+07	5.13915e+07	4.55866e+07	4.78382e+07
Com_1635_neg	LPA 22:6	1-Acyl-sn-glycerol 3-phosphate; 2-Lysophosphatidate; Lysophosphatidate; Lysophosphatidic acid	C25 H39 O7 P	482.242	10.92	481.234	cpd:C00681	map00561 Glycerolipid metabolism;map00564 Glycerophospholipid metabolism;map01100 Metabolic pathways;map04072 Phospholipase D signaling pathway;map04540 Gap junction;map04975 Fat digestion and absorption;map04977 Vitamin digestion and absorption;map05200 Pathways in cancer	--	LMGP10050019	--	--	--	Glycerophospholipids [GP]	Glycerophosphates [GP10]	Monoacylglycerophosphates [GP1005]	No results	Full match	No results	Lipids and lipid-like molecules	Glycerophospholipids	Glycerophosphates	1,2-diacylglycerol-3-phosphates	1.41817e+07	2.78331e+07	3.85764e+07	1.99563e+07	8.84848e+07	2.15033e+07	1.23634e+07	8.86164e+06	1.09999e+07	8.44873e+06	1.96853e+07	1.54149e+07	1.23237e+07	1.26241e+07	3.42787e+07	1.0378e+07	1.75029e+07	1.58556e+07	2.33824e+07	2.0651e+07	1.55681e+07
Com_1675_neg	Citronellyl acetate	Citronellyl acetate; 3,7-Dimethyl-6-octen-1-yl acetate	C12 H22 O2	198.161	6.642	197.154	cpd:C12298	--	HMDB0034844	LMPR0102010015	Lipids and lipid-like molecules	Fatty Acyls	Fatty alcohol esters	Prenol Lipids [PR]	Isoprenoids [PR01]	C10 isoprenoids (monoterpenes) [PR0102]	No results	No results	Full match	Lipids and lipid-like molecules	Fatty Acyls	Fatty alcohol esters	Fatty alcohol esters	1.64896e+06	939627	844999	1.13579e+06	1.41071e+06	1.41533e+06	5.97803e+06	6.86008e+06	7.67948e+06	5.49147e+06	1.80815e+06	5.71902e+06	5.13306e+06	6.63643e+06	6.94855e+06	5.96421e+06	5.16214e+06	5.94785e+06	4.33977e+06	4.19923e+06	4.70566e+06
Com_1684_neg	Myristoleic Acid	Myristoleic acid; (9Z)-Tetradecenoic acid; 9-Tetradecenoic acid; (Z)-Tetradec-9-enoic acid	C14 H26 O2	226.193	8.722	225.185	cpd:C08322	--	HMDB0002000	LMFA01030051	Lipids and lipid-like molecules	Fatty Acyls	Fatty acids and conjugates	Fatty Acyls [FA]	Fatty Acids and Conjugates [FA01]	Unsaturated fatty acids [FA0103]	No results	No results	Full match	Lipids and lipid-like molecules	Fatty Acyls	Fatty acids and conjugates	Long-chain fatty acids	4.52701e+06	4.87704e+06	4.33533e+06	6.07189e+06	5.84645e+06	5.77529e+06	1.5953e+07	1.02668e+07	1.36281e+07	1.28579e+07	4.16497e+06	8.16899e+06	1.59014e+07	1.3931e+07	1.44498e+07	1.61659e+07	9.56185e+06	1.24902e+07	1.03384e+07	1.06456e+07	1.10064e+07
Com_1692_neg	LPA 16:0	1-Acyl-sn-glycerol 3-phosphate; 2-Lysophosphatidate; Lysophosphatidate; Lysophosphatidic acid	C19 H39 O7 P	410.242	11.167	409.235	cpd:C00681	map00561 Glycerolipid metabolism;map00564 Glycerophospholipid metabolism;map01100 Metabolic pathways;map04072 Phospholipase D signaling pathway;map04540 Gap junction;map04975 Fat digestion and absorption;map04977 Vitamin digestion and absorption;map05200 Pathways in cancer	--	LMGP10050042	--	--	--	Glycerophospholipids [GP]	Glycerophosphates [GP10]	Monoacylglycerophosphates [GP1005]	No results	Full match	Full match	Lipids and lipid-like molecules	Glycerophospholipids	Glycerophosphates	1,2-diacylglycerol-3-phosphates	7.62884e+06	1.85388e+07	1.81135e+07	1.39903e+07	3.10319e+07	1.3072e+07	4.06006e+07	1.66848e+07	1.80045e+07	2.12637e+07	8.12342e+06	2.61505e+07	1.6553e+07	1.69543e+07	7.46845e+07	1.17749e+07	2.1362e+07	1.72785e+07	1.68564e+07	1.90926e+07	1.79443e+07
Com_1708_neg	(±)10(11)-EpDPA	--	C22 H32 O3	344.234	8.348	343.227	--	--	--	--	--	--	--	--	--	--	Full match	No results	No results					1.31119e+07	1.52227e+07	1.86654e+07	1.74733e+07	1.63975e+07	1.46984e+07	4.33363e+06	3.21112e+06	3.32961e+06	5.72148e+06	1.75172e+07	3.21338e+06	4.91485e+06	5.76801e+06	6.34357e+06	4.66477e+06	9.02209e+06	6.52848e+06	8.26747e+06	8.12009e+06	7.93283e+06
Com_1732_neg	4-Pyridoxic acid	4-Pyridoxate; 4-Pyridoxic acid	C8 H9 N O4	183.056	7.237	182.049	cpd:C00847	map00750 Vitamin B6 metabolism;map01100 Metabolic pathways	HMDB0000017	--	Organoheterocyclic compounds	Pyridines and derivatives	Pyridinecarboxylic acids and derivatives	--	--	--	Invalid mass	No results	No results	Organoheterocyclic compounds	Pyridines and derivatives	Pyridinecarboxylic acids and derivatives	Pyridinecarboxylic acids	75272.2	68266	63428.7	66648.8	67136.5	63699.6	73377.1	82025.7	69627.1	71837.8	63066.2	54087.1	78027.5	71346.5	61510.8	336061	67181	64993.8	414310	379318	380040
Com_1734_neg	Dulcitol	Galactitol; Dulcitol; Dulcose	C6 H14 O6	182.078	1.315	181.071	cpd:C01697	map00052 Galactose metabolism;map01100 Metabolic pathways	HMDB0011632	--	Organic oxygen compounds	Organooxygen compounds	Carbohydrates and carbohydrate conjugates	--	--	--	No results	No results	Full match	Organic oxygen compounds	Organooxygen compounds	Carbohydrates and carbohydrate conjugates	Sugar alcohols	3.00697e+06	7.06418e+06	6.77237e+06	834539	2.61663e+06	2.75039e+06	2.76003e+06	3.86575e+06	3.71888e+06	3.90689e+06	324252	1.02225e+07	3.54909e+06	5.12239e+06	1.39255e+07	1.37681e+07	5.39238e+06	1.04476e+07	7.09969e+06	7.49717e+06	5.69677e+06
Com_1784_neg	Prostaglandin A1 ethyl ester	--	C22 H36 O4	346.25	8.552	345.242	--	--	--	--	--	--	--	--	--	--	Invalid mass	No results	No match	Lipids and lipid-like molecules	Fatty Acyls	Eicosanoids	Prostaglandins and related compounds	2.86501e+06	4.25811e+06	4.85682e+06	6.81338e+06	3.12685e+06	6.88474e+06	1.45999e+06	1.65616e+06	1.57214e+06	1.38287e+06	5.86812e+06	977884	2.74807e+06	1.31819e+06	1.90919e+06	1.22299e+06	2.11501e+06	1.69108e+06	1.97661e+06	2.93597e+06	1.95748e+06
Com_1816_neg	PC 16:0_18:1	--	C42 H82 N O8 P	805.58	10.442	804.573	--	--	--	LMGP01012146	--	--	--	Glycerophospholipids [GP]	Glycerophosphocholines [GP01]	Diacylglycerophosphocholines [GP0101]	No results	Invalid mass	No results					4.2732e+07	3.96508e+07	3.08983e+07	3.86817e+07	1.79835e+07	3.50427e+07	5.61633e+07	6.67132e+07	3.00538e+07	4.99885e+06	6.7155e+07	1.9294e+07	2.829e+07	6.11375e+07	2.54591e+07	6.04596e+07	2.74033e+07	2.99466e+07	3.72412e+07	5.09449e+07	6.25895e+07
Com_1819_neg	LPE 19:0	--	C24 H50 N O7 P	495.331	10.337	494.323	--	--	--	LMGP02050028	--	--	--	Glycerophospholipids [GP]	Glycerophosphoethanolamines [GP02]	Monoacylglycerophosphoethanolamines [GP0205]	No results	Full match	Full match	Lipids and lipid-like molecules	Glycerophospholipids	Glycerophosphoethanolamines	1-acyl-sn-glycero-3-phosphoethanolamines	1.01481e+07	1.23972e+07	1.51043e+07	1.28102e+07	1.00667e+07	7.63225e+06	9.81614e+06	7.60467e+06	5.87728e+06	8.68021e+06	1.32024e+07	8.32569e+06	5.22286e+06	5.61789e+06	3.09635e+06	7.10404e+06	8.74227e+06	6.49765e+06	7.03969e+06	9.09735e+06	1.07951e+07
Com_1832_neg	N6-(2-furylmethyl)-9H-purin-6-amine	--	C10 H9 N5 O	215.079	4.883	214.072	--	--	--	--	--	--	--	--	--	--	Invalid mass	No results	No results					2.64638e+06	3.08811e+06	3.68245e+06	3.10401e+06	3.04149e+06	3.29214e+06	7.58827e+06	1.74093e+07	9.34855e+06	7.42457e+06	2.80858e+06	1.23553e+07	1.26088e+07	1.15691e+07	1.04349e+07	1.43539e+07	9.29586e+06	1.11332e+07	6.94439e+06	8.41418e+06	8.10718e+06
Com_1844_neg	Epinephrine	L-Adrenaline; (R)-(-)-Adrenaline; (R)-(-)-Epinephrine; (R)-(-)-Epirenamine; (R)-(-)-Adnephrine; 4-[(1R)-1-Hydroxy-2-(methylamino)ethyl]-1,2-benzenediol	C9 H13 N O3	183.089	5.538	182.082	cpd:C00788	map00350 Tyrosine metabolism;map01100 Metabolic pathways;map04024 cAMP signaling pathway;map04080 Neuroactive ligand-receptor interaction;map04261 Adrenergic signaling in cardiomyocytes;map04923 Regulation of lipolysis in adipocytes;map04924 Renin secretion	HMDB0000068	--	Benzenoids	Phenols	Benzenediols	--	--	--	Full match	No results	No results	Benzenoids	Phenols	Benzenediols	Catechols	2.41903e+06	863605	1.7249e+06	794505	2.17405e+06	2.03575e+06	3.9218e+06	4.31043e+06	4.2825e+06	3.07853e+06	4.98635e+06	3.30077e+06	4.195e+06	3.42367e+06	3.60808e+06	3.16028e+06	1.59156e+06	5.42501e+06	3.67748e+06	4.45941e+06	3.32063e+06
Com_1940_neg	N-Acetylsphingosine	--	C20 H39 N O3	341.292	10.064	340.284	--	--	HMDB0247781	LMSP02010014	Lipids and lipid-like molecules	Sphingolipids	Ceramides	Sphingolipids [SP]	Ceramides [SP02]	N-acylsphingosines (ceramides) [SP0201]	Full match	No results	No results	Lipids and lipid-like molecules	Sphingolipids	Ceramides	Ceramides	1.38344e+06	2.15115e+06	3.76679e+06	3.04769e+06	4.55559e+06	2.22322e+06	3.01759e+06	1.66957e+06	4.05469e+06	4.16901e+06	3.14322e+06	4.73795e+06	3.96661e+06	3.76275e+06	5.85324e+06	5.33314e+06	3.86762e+06	4.41686e+06	4.70846e+06	5.37334e+06	4.63306e+06
Com_1950_neg	Dihydroroseoside	--	C19 H32 O8	388.209	5.669	387.201	--	--	HMDB0040614	--	Lipids and lipid-like molecules	Fatty Acyls	Fatty acyl glycosides	--	--	--	Full match	No results	No results	Lipids and lipid-like molecules	Fatty Acyls	Fatty acyl glycosides	Fatty acyl glycosides of mono- and disaccharides	1.04906e+07	6.99197e+06	7.85805e+06	6.90474e+06	6.42621e+06	6.6084e+06	875316	1.18619e+06	3.63322e+06	3.00197e+06	9.38151e+06	2.37493e+06	1.5435e+06	3.51198e+06	871627	3.69619e+06	3.25136e+06	2.40187e+06	4.0745e+06	4.69986e+06	4.59458e+06
Com_2013_neg	4-tert-Amylphenol	p-tert-Amylphenol; 4-t-Amylphenol; 4-tert-Pentylphenol	C11 H16 O	164.12	7.988	163.112	cpd:C14226	--	HMDB0246582	--	Benzenoids	Benzene and substituted derivatives	Phenylpropanes	--	--	--	Full match	No results	No results	Benzenoids	Benzene and substituted derivatives	Phenylpropanes	Phenylpropanes	7.59959e+06	5.60965e+06	6.41028e+06	5.04394e+06	3.20826e+06	3.45601e+06	9.94343e+06	6.52447e+06	1.27146e+07	1.61056e+07	3.45817e+06	6.16815e+06	5.40393e+06	8.98459e+06	8.47002e+06	6.71967e+06	8.25207e+06	5.6252e+06	6.53985e+06	6.4633e+06	6.39951e+06
Com_2037_neg	Ginkgolic Acid	Ginkgoic acid; Ginkgolic acid	C22 H34 O3	346.25	8.856	327.232	cpd:C10794	--	HMDB0033897	LMPK15040003	Benzenoids	Benzene and substituted derivatives	Benzoic acids and derivatives	Polyketides [PK]	Phenolic lipids [PK15]	Anacardic acids and derivatives [PK1504]	No results	No results	Full match	Benzenoids	Benzene and substituted derivatives	Benzoic acids and derivatives	Salicylic acids	1.15001e+07	1.26604e+07	1.21167e+07	1.15635e+07	1.28769e+07	1.22968e+07	6.70316e+06	6.57533e+06	8.27986e+06	7.82813e+06	1.23819e+07	7.05381e+06	8.69273e+06	1.02671e+07	7.86078e+06	1.0955e+07	8.11845e+06	1.04133e+07	1.2405e+07	1.08179e+07	1.09667e+07
Com_2052_neg	Trolox	--	C14 H18 O4	250.12	6.299	249.112	--	--	HMDB0038804	--	Organoheterocyclic compounds	Benzopyrans	1-benzopyrans	--	--	--	Full match	No results	No results	Organoheterocyclic compounds	Benzopyrans	1-benzopyrans	1-benzopyrans	1.10267e+07	1.1418e+07	6.90096e+06	8.03551e+06	6.94777e+06	1.01598e+07	9.40101e+06	1.83057e+07	1.26793e+07	1.45402e+07	1.02961e+07	9.59434e+06	1.40864e+07	1.49586e+07	1.00289e+07	1.30704e+07	8.89207e+06	1.38573e+07	1.1606e+07	1.1785e+07	1.11422e+07
Com_2105_neg	Caffeic acid O-glucoside	--	C15 H18 O9	342.094	5.228	341.087	--	--	--	--	--	--	--	--	--	--	No results	No results	Full match	Organic oxygen compounds	Organooxygen compounds	Carbohydrates and carbohydrate conjugates	Phenolic glycosides	7.57931e+06	7.03203e+06	7.39647e+06	6.42793e+06	6.17059e+06	5.27222e+06	2.67528e+06	3.39031e+06	3.44958e+06	4.20314e+06	1.05992e+07	3.42344e+06	3.44352e+06	7.56294e+06	3.16015e+06	3.04713e+06	7.99706e+06	7.65829e+06	5.60758e+06	5.9925e+06	5.93977e+06
Com_2133_neg	LPA 20:3	1-Acyl-sn-glycerol 3-phosphate; 2-Lysophosphatidate; Lysophosphatidate; Lysophosphatidic acid	C23 H41 O7 P	460.259	10.93	459.252	cpd:C00681	map00561 Glycerolipid metabolism;map00564 Glycerophospholipid metabolism;map01100 Metabolic pathways;map04072 Phospholipase D signaling pathway;map04540 Gap junction;map04975 Fat digestion and absorption;map04977 Vitamin digestion and absorption;map05200 Pathways in cancer	--	LMGP10050028	--	--	--	Glycerophospholipids [GP]	Glycerophosphates [GP10]	Monoacylglycerophosphates [GP1005]	No results	Full match	No results	Lipids and lipid-like molecules	Glycerophospholipids	Glycerophosphates	1,2-diacylglycerol-3-phosphates	3.88221e+06	1.05072e+07	1.681e+07	6.35912e+06	3.88642e+07	6.40718e+06	8.32634e+06	5.74153e+06	8.73945e+06	8.87265e+06	3.87481e+06	1.48906e+06	6.12855e+06	6.72733e+06	3.66908e+07	6.09088e+06	6.64761e+06	1.05434e+07	1.28403e+07	1.20611e+07	9.21372e+06
Com_2139_neg	FAHFA 20:3/22:5	--	C42 H66 O4	634.492	10.036	633.485	--	--	--	--	--	--	--	--	--	--	No results	Invalid mass	No results					7.38082e+06	5.62543e+06	6.39406e+06	4.08491e+06	3.94765e+06	2.72606e+06	1.21413e+06	1.14151e+06	2.25622e+06	3.19146e+06	5.70932e+06	1.02614e+06	1.92346e+06	3.33239e+06	2.48273e+06	3.41119e+06	2.36703e+06	5.11943e+06	4.50108e+06	4.34413e+06	3.59114e+06
Com_2250_neg	PE O-18:0_20:4	--	C43 H80 N O7 P	753.566	10.917	752.559	--	--	--	--	--	--	--	--	--	--	No results	Full match	No results					4.30788e+06	2.14108e+06	3.15841e+06	1.00054e+06	1.29541e+06	4.77451e+06	4.84632e+06	9.2428e+06	1.80326e+06	1.17742e+06	1.36296e+07	2.25288e+06	4.33035e+06	2.83514e+06	1.40567e+06	4.69458e+06	2.13201e+06	3.89569e+06	3.88836e+06	5.9535e+06	3.10084e+06
Com_2257_neg	Prostaglandin H1	--	C20 H34 O5	336.229	7.048	335.222	--	--	HMDB0013041	LMFA03010044	Lipids and lipid-like molecules	Fatty Acyls	Eicosanoids	Fatty Acyls [FA]	Eicosanoids [FA03]	Prostaglandins [FA0301]	Invalid mass	No match	No results	Lipids and lipid-like molecules	Fatty Acyls	Eicosanoids	Prostaglandins and related compounds	6.3081e+06	6.2497e+06	8.34062e+06	1.053e+07	8.93485e+06	9.46565e+06	3.73425e+06	2.46325e+06	3.325e+06	6.14518e+06	9.73522e+06	1.41194e+06	2.13319e+06	3.19168e+06	2.39249e+06	1.94048e+06	6.02398e+06	2.05385e+06	3.95235e+06	3.87576e+06	4.09829e+06
Com_2258_neg	Hex2Cer 13:0;2O	--	C25 H47 N O13	629.332	7.502	628.324	--	--	--	--	--	--	--	--	--	--	No results	Invalid mass	No results					2.89376e+06	5.32544e+06	6.63846e+06	7.36816e+06	3.35252e+06	5.69018e+06	4.59132e+06	5.4537e+06	1.23936e+07	1.19942e+07	3.64869e+06	4.19006e+06	4.24653e+06	7.52358e+06	2.32121e+06	5.96202e+06	6.85429e+06	4.04004e+06	6.30639e+06	6.13493e+06	5.12791e+06
Com_2277_neg	(+)-Dihydrojasmonic acid	--	C12 H20 O3	212.141	9.789	211.133	--	--	--	--	--	--	--	--	--	--	No results	No results	Full match	Lipids and lipid-like molecules	Fatty Acyls	Lineolic acids and derivatives	Jasmonic acids	2.43481e+06	2.28651e+06	2.00645e+06	2.36421e+06	1.97696e+06	2.29937e+06	2.67974e+06	3.72273e+06	2.39806e+06	2.51119e+06	2.85097e+06	2.05731e+06	2.44502e+06	2.91462e+06	2.61229e+06	2.89274e+06	2.3291e+06	4.26412e+06	1.93641e+06	2.4283e+06	2.63607e+06
Com_2279_neg	D-Proline	D-Proline	C5 H9 N O2	115.063	1.39	160.061	cpd:C00763	map00330 Arginine and proline metabolism;map01100 Metabolic pathways	HMDB0003411	--	Organic acids and derivatives	Carboxylic acids and derivatives	Amino acids, peptides, and analogues	--	--	--	No results	No results	Full match	Organic acids and derivatives	Carboxylic acids and derivatives	Amino acids, peptides, and analogues	Proline and derivatives	3.46043e+06	5.98207e+06	4.01659e+06	8.0598e+06	4.07183e+06	2.78479e+06	6.77323e+06	7.48551e+06	2.92342e+07	7.16151e+06	4.98648e+06	1.11738e+07	8.01796e+06	6.75006e+06	1.84172e+07	3.52791e+06	9.3977e+06	9.15259e+06	4.6165e+06	8.40985e+06	7.58139e+06
Com_2350_neg	2-Ethylbutyric Acid	--	C6 H12 O2	116.083	6.086	115.076	--	--	HMDB0031221	--	Lipids and lipid-like molecules	Fatty Acyls	Fatty acids and conjugates	--	--	--	No results	No results	Full match	Lipids and lipid-like molecules	Fatty Acyls	Fatty acids and conjugates	Branched fatty acids	1.73497e+06	1.8746e+06	1.88319e+06	1.53169e+06	1.48235e+06	1.83496e+06	5.57244e+06	2.62269e+06	2.27951e+06	1.16676e+07	1.76689e+06	1.68111e+06	2.35246e+06	2.59748e+06	2.14109e+06	2.64693e+06	3.99986e+06	2.12622e+06	2.25988e+06	2.3562e+06	2.52299e+06
Com_2360_neg	1-[6-(benzyloxy)-3-(tert-butyl)-2-hydroxyphenyl]ethan-1-one	--	C19 H22 O3	298.159	10.894	297.152	--	--	--	--	--	--	--	--	--	--	Invalid mass	No results	No results					4.51458e+06	4.18558e+06	3.19351e+06	3.69077e+06	3.95645e+06	4.18645e+06	3.82716e+06	5.75872e+06	4.62846e+06	4.23325e+06	3.27071e+06	3.52257e+07	5.81812e+06	5.16639e+06	5.30958e+06	4.87376e+06	4.97401e+06	5.9967e+06	6.58897e+06	5.96426e+06	6.25507e+06
Com_2404_neg	Phenobarbital	Phenobarbital	C12 H12 N2 O3	232.084	5.431	231.077	cpd:C07434	--	HMDB0015305	--	Organoheterocyclic compounds	Diazines	Pyrimidines and pyrimidine derivatives	--	--	--	Full match	No results	No results	Organoheterocyclic compounds	Diazines	Pyrimidines and pyrimidine derivatives	Barbituric acid derivatives	3.78718e+06	6.69693e+06	5.59541e+06	5.27912e+06	4.87733e+06	5.67069e+06	3.19421e+06	6.28139e+06	6.10314e+06	3.97113e+06	8.14452e+06	5.47782e+06	2.11498e+06	9.02722e+06	3.77901e+06	3.5812e+06	3.66563e+06	4.81098e+06	5.29179e+06	5.34624e+06	5.22379e+06
Com_2440_neg	Methylenesuccinic acid	Itaconate; Itaconic acid; Methylenesuccinic acid	C5 H6 O4	130.026	10.225	129.019	cpd:C00490	--	HMDB0002092	LMFA01170063	Lipids and lipid-like molecules	Fatty Acyls	Fatty acids and conjugates	Fatty Acyls [FA]	Fatty Acids and Conjugates [FA01]	Dicarboxylic acids [FA0117]	No results	No results	Full match	Lipids and lipid-like molecules	Fatty Acyls	Fatty acids and conjugates	Branched fatty acids	3.88584e+06	3.88437e+06	3.48786e+06	3.41882e+06	3.51717e+06	2.41286e+06	1.45376e+07	4.89217e+06	4.13239e+06	3.84721e+06	3.40938e+06	3.51479e+06	4.84311e+06	3.15374e+06	3.0464e+06	4.13524e+06	3.74134e+06	2.12194e+07	4.3674e+06	5.70316e+06	4.04713e+06
Com_2460_neg	6-Ketoprostaglandin F1α	6-Keto-prostaglandin F1alpha; 6-Keto-prostaglandin F1a; 6-Keto-PGF1alpha; 6-Keto-PGF1a	C20 H34 O6	370.235	6.123	369.227	cpd:C05961	map00590 Arachidonic acid metabolism;map01100 Metabolic pathways	HMDB0002886	--	Lipids and lipid-like molecules	Fatty Acyls	Eicosanoids	--	--	--	Full match	No results	No results	Lipids and lipid-like molecules	Fatty Acyls	Eicosanoids	Prostaglandins and related compounds	5.80719e+06	4.35115e+06	5.11267e+06	4.33112e+06	3.4041e+06	3.81227e+06	1.0646e+07	9.69383e+06	1.10904e+07	1.65104e+07	3.4125e+06	4.63589e+06	4.51912e+06	6.90359e+06	7.61787e+06	4.6242e+06	9.92975e+06	5.01322e+06	4.83633e+06	5.86029e+06	6.07865e+06
Com_2472_neg	Dodecanedioic acid	Dodecanedioic acid	C12 H22 O4	230.151	5.549	229.144	cpd:C02678	--	HMDB0000623	LMFA01170009	Lipids and lipid-like molecules	Fatty Acyls	Fatty acids and conjugates	Fatty Acyls [FA]	Fatty Acids and Conjugates [FA01]	Dicarboxylic acids [FA0117]	Full match	No results	Full match	Lipids and lipid-like molecules	Fatty Acyls	Fatty acids and conjugates	Medium-chain fatty acids	9.8308e+06	7.11058e+06	7.31635e+06	7.63496e+06	8.35179e+06	6.56665e+06	5.18825e+06	6.85083e+06	2.29528e+07	6.79383e+06	9.13805e+06	7.819e+06	6.14852e+06	8.6636e+06	6.65444e+06	5.39523e+06	5.20528e+06	6.62713e+06	6.56335e+06	7.21186e+06	9.2738e+06
Com_2498_neg	4-(octyloxy)benzoic acid	--	C15 H22 O3	250.156	6.83	249.149	--	--	--	--	--	--	--	--	--	--	Full match	No results	Full match					9.98445e+06	7.84434e+06	9.28288e+06	9.9206e+06	8.78387e+06	1.04693e+07	9.83047e+06	6.6601e+06	9.75177e+06	7.19265e+06	6.8475e+06	6.89359e+06	7.85662e+06	1.15384e+07	6.91707e+06	7.53298e+06	9.96695e+06	8.03512e+06	7.80627e+06	7.06373e+06	7.06149e+06
Com_2502_neg	LysoPC 19:0	--	C27 H56 N O7 P	537.378	11.623	536.371	--	--	--	--	--	--	--	--	--	--	No results	No results	Full match	Lipids and lipid-like molecules	Glycerophospholipids	Glycerophosphocholines	Phosphocholines	1.21682e+07	1.89708e+07	1.84054e+07	1.46469e+07	1.06459e+07	9.65343e+06	1.55412e+07	1.01164e+07	7.87391e+06	1.22538e+07	1.23463e+07	8.68462e+06	8.01297e+06	1.49299e+07	9.04937e+06	1.03269e+07	1.41833e+07	1.40637e+07	1.36534e+07	1.13485e+07	1.46292e+07
Com_2509_neg	ent-8-iso Prostaglandin F2α	--	C20 H34 O5	354.24	7.064	353.232	--	--	--	--	--	--	--	--	--	--	Full match	No results	No results	Lipids and lipid-like molecules	Fatty Acyls	Eicosanoids	Prostaglandins and related compounds	1.22553e+06	1.22865e+06	1.34887e+06	1.70955e+06	1.63346e+06	1.48689e+06	1.48422e+06	1.64416e+06	1.6424e+06	2.0596e+06	1.15579e+06	955414	1.01468e+06	1.17563e+06	1.50192e+06	1.3142e+06	1.81069e+06	1.08445e+06	1.29672e+06	1.2723e+06	1.301e+06
Com_2519_neg	19(R)-Hydroxy-prostaglandin E2	--	C20 H32 O6	368.219	6.125	367.212	--	--	HMDB0001908	LMFA03010024	Lipids and lipid-like molecules	Fatty Acyls	Eicosanoids	Fatty Acyls [FA]	Eicosanoids [FA03]	Prostaglandins [FA0301]	Full match	No results	No results	Lipids and lipid-like molecules	Fatty Acyls	Eicosanoids	Prostaglandins and related compounds	1.01223e+07	7.80541e+06	9.07023e+06	1.00093e+07	6.16633e+06	7.20553e+06	5.70946e+06	1.58497e+06	2.71482e+06	6.52301e+06	5.76979e+06	2.00323e+06	1.78926e+06	2.8128e+06	2.2915e+06	2.6802e+06	6.11643e+06	2.70292e+06	3.99623e+06	4.45151e+06	4.39937e+06
Com_2532_neg	Quinaldic acid	2-Quinolinecarboxylic acid; Quinaldinic acid; Quinaldic acid; 2-Quinolinecarboxylate; Quinaldate	C10 H7 N O2	173.047	5.378	172.04	cpd:C06325	--	HMDB0000842	--	Organoheterocyclic compounds	Quinolines and derivatives	Quinoline carboxylic acids	--	--	--	Full match	No results	No results	Organoheterocyclic compounds	Quinolines and derivatives	Quinoline carboxylic acids	Quinoline carboxylic acids	3.86333e+06	4.96673e+06	5.97536e+06	4.99026e+06	4.37916e+06	4.63744e+06	9.47322e+06	4.61633e+06	2.68381e+06	6.43098e+06	4.50564e+06	2.95144e+06	2.73235e+06	5.61064e+06	6.72753e+06	2.50984e+06	7.76516e+06	3.66207e+06	5.76596e+06	7.09281e+06	7.97301e+06
Com_2547_neg	Ruscogenin	Ruscogenin	C27 H42 O4	430.307	7.871	429.3	cpd:C08909	--	HMDB0257364	LMST01080038	Lipids and lipid-like molecules	Prenol lipids	Triterpenoids	Sterol Lipids [ST]	Sterols [ST01]	Spirostanols and derivatives [ST0108]	No results	No results	Full match	Lipids and lipid-like molecules	Prenol lipids	Triterpenoids	Triterpenoids	7.62469e+06	6.89963e+06	8.28683e+06	1.07376e+07	9.83101e+06	9.14434e+06	1.20022e+07	9.42588e+06	7.61722e+06	7.10856e+06	8.27449e+06	1.01382e+07	8.24193e+06	9.34297e+06	1.10323e+07	7.4535e+06	8.15495e+06	6.98621e+06	8.13975e+06	7.19189e+06	7.84498e+06
Com_2563_neg	Brassinolide	Brassinolide	C28 H48 O6	480.344	7.804	479.336	cpd:C08814	map01100 Metabolic pathways	HMDB0034081	LMST01140001	Lipids and lipid-like molecules	Steroids and steroid derivatives	Steroid lactones	Sterol Lipids [ST]	Sterols [ST01]	Brassinolides and derivatives [ST0114]	No results	No results	Full match	Lipids and lipid-like molecules	Steroids and steroid derivatives	Steroid lactones	Brassinolides and derivatives	6.08895e+06	6.84138e+06	8.23273e+06	7.49719e+06	6.75051e+06	5.81708e+06	5.28632e+06	3.40108e+06	4.11351e+06	2.95146e+06	6.82307e+06	4.3139e+06	3.31422e+06	4.05881e+06	5.77976e+06	3.98636e+06	4.48046e+06	4.91219e+06	5.46461e+06	4.71716e+06	5.22834e+06
Com_2575_neg	Prostaglandin F3α	Prostaglandin F3alpha	C20 H32 O5	388.209	6.046	387.202	cpd:C06476	--	HMDB0002122	--	Lipids and lipid-like molecules	Fatty Acyls	Eicosanoids	--	--	--	Invalid mass	No results	No results	Lipids and lipid-like molecules	Fatty Acyls	Eicosanoids	Prostaglandins and related compounds	2.41453e+06	960253	1.13738e+06	861438	710974	827204	2.40944e+06	9.1144e+06	6.10486e+06	2.47534e+06	2.59653e+06	9.24051e+06	3.03792e+06	1.99736e+06	3.86313e+06	2.10269e+06	2.5004e+06	476792	3.425e+06	3.19228e+06	3.4888e+06
Com_2595_neg	(±)8(9)-DiHET	--	C20 H34 O4	338.245	7.782	337.237	--	--	--	--	--	--	--	--	--	--	Full match	No results	Full match					5.49606e+06	4.2855e+06	6.0685e+06	4.19513e+06	6.2076e+06	6.62763e+06	3.34483e+06	3.02718e+06	4.06776e+06	3.71801e+06	5.94014e+06	3.55037e+06	2.82989e+06	2.8544e+06	3.89374e+06	3.57774e+06	3.75268e+06	3.6023e+06	3.52014e+06	3.32325e+06	3.6226e+06
Com_2636_neg	Calcitriol	Calcitriol; 1alpha,25-Dihydroxyvitamin D3; (1S,3R,5Z,7E)-9,10-Seco-5,7,10(19)-cholestatriene-1,3,25-triol	C27 H44 O3	416.328	10.376	415.321	cpd:C01673	map00100 Steroid biosynthesis;map01100 Metabolic pathways;map04961 Endocrine and other factor-regulated calcium reabsorption;map04978 Mineral absorption;map05152 Tuberculosis	HMDB0001903	--	Lipids and lipid-like molecules	Steroids and steroid derivatives	Vitamin D and derivatives	--	--	--	Full match	No results	Full match	Lipids and lipid-like molecules	Steroids and steroid derivatives	Vitamin D and derivatives	Vitamin D and derivatives	282380	282109	344670	284018	404001	234325	305940	259687	282476	388054	269768	338091	313448	217275	293275	386699	302800	310661	464392	362618	427586
Com_2680_neg	Combretastatin A4	Combretastatin A-4; Combretastatin A4	C18 H20 O5	316.13	5.539	315.123	cpd:C20268	--	HMDB0250413	--	Phenylpropanoids and polyketides	Stilbenes	-	--	--	--	No results	No results	Full match	Phenylpropanoids and polyketides	Stilbenes	Not available	Stilbenes	327759	143157	139499	379796	182099	381580	272720	269307	214824	156110	148939	351196	332755	190235	311564	392938	292719	361428	8.43781e+06	9.63606e+06	8.28177e+06
Com_2681_neg	LPA 20:5	1-Acyl-sn-glycerol 3-phosphate; 2-Lysophosphatidate; Lysophosphatidate; Lysophosphatidic acid	C23 H37 O7 P	456.226	9.482	455.219	cpd:C00681	map00561 Glycerolipid metabolism;map00564 Glycerophospholipid metabolism;map01100 Metabolic pathways;map04072 Phospholipase D signaling pathway;map04540 Gap junction;map04975 Fat digestion and absorption;map04977 Vitamin digestion and absorption;map05200 Pathways in cancer	--	LMGP10050033	--	--	--	Glycerophospholipids [GP]	Glycerophosphates [GP10]	Monoacylglycerophosphates [GP1005]	No results	Full match	No match	Lipids and lipid-like molecules	Glycerophospholipids	Glycerophosphates	1,2-diacylglycerol-3-phosphates	4.47506e+06	6.61718e+06	8.78057e+06	4.45435e+06	2.83341e+07	4.93163e+06	3.51364e+06	3.18818e+06	2.35128e+06	4.26609e+06	5.74605e+06	3.26048e+06	3.71483e+06	3.94016e+06	3.1977e+06	3.74647e+06	3.17741e+06	3.64808e+06	2.43734e+06	4.58338e+06	4.99493e+06
Com_2717_neg	LPE O-18:1	--	C23 H48 N O6 P	465.32	9.808	464.313	--	--	--	--	--	--	--	--	--	--	No results	Full match	No results					4.51549e+06	6.12448e+06	6.74018e+06	4.79e+06	5.4662e+06	3.45316e+06	1.09612e+07	7.55161e+06	6.34575e+06	6.84334e+06	4.98136e+06	7.82729e+06	4.8761e+06	1.0756e+07	1.10792e+07	4.11472e+06	6.47945e+06	8.24614e+06	6.38231e+06	5.81509e+06	5.72471e+06
Com_2732_neg	3-Hydroxysebacic acid	--	C10 H18 O5	218.115	5.537	217.107	--	--	HMDB0000350	--	Organic acids and derivatives	Hydroxy acids and derivatives	Medium-chain hydroxy acids and derivatives	--	--	--	No results	Full match	No results	Organic acids and derivatives	Hydroxy acids and derivatives	Medium-chain hydroxy acids and derivatives	Medium-chain hydroxy acids and derivatives	3.03482e+06	3.92005e+06	3.9083e+06	3.0897e+06	4.47848e+06	3.22778e+06	4.71008e+06	1.00151e+07	6.04351e+06	3.766e+06	4.25968e+06	7.27452e+06	5.94382e+06	6.21329e+06	6.50983e+06	5.01153e+06	5.17274e+06	5.65556e+06	5.76301e+06	5.65608e+06	5.67732e+06
Com_2742_neg	CerP 15:0;2O/10:0	--	C25 H52 N O6 P	493.352	10.517	492.345	--	--	--	--	--	--	--	--	--	--	No results	Full match	No results					3.71511e+06	5.20557e+06	5.4089e+06	3.38672e+06	3.45533e+06	2.56988e+06	1.41526e+07	1.08614e+07	8.5474e+06	7.41013e+06	4.72944e+06	9.84111e+06	7.69063e+06	1.05803e+07	1.13168e+07	5.14726e+06	6.24619e+06	9.61373e+06	7.43529e+06	6.22679e+06	6.24322e+06
Com_2748_neg	delta-Tridecalactone	--	C13 H24 O2	212.177	6.854	211.17	--	--	--	--	--	--	--	--	--	--	No results	No results	Full match	Organoheterocyclic compounds	Lactones	Delta valerolactones	Delta valerolactones	888049	777353	836258	967971	936286	1.01885e+06	4.28166e+06	4.60301e+06	7.83985e+06	5.7765e+06	1.25107e+06	5.12685e+06	5.11121e+06	8.0966e+06	6.94934e+06	5.28005e+06	6.92062e+06	5.0447e+06	4.68731e+06	4.13614e+06	4.34702e+06
Com_2751_neg	Panaxatriol	--	C30 H52 O4	476.386	10.917	475.378	--	--	HMDB0038244	LMPR0106080020	Lipids and lipid-like molecules	Prenol lipids	Triterpenoids	Prenol Lipids [PR]	Isoprenoids [PR01]	C30 isoprenoids (triterpenes) [PR0106]	No results	No results	Full match	Lipids and lipid-like molecules	Prenol lipids	Terpene glycosides	Triterpene saponins	436281	536685	284317	561839	509907	455467	2.70883e+07	2.12344e+07	2.81239e+07	1.86965e+07	516260	2.97396e+07	1.66295e+07	1.72247e+07	2.58687e+07	1.63448e+07	1.84184e+07	3.46449e+07	1.56934e+07	1.3432e+07	1.09474e+07
Com_2757_neg	Vincamine	Vincamine	C21 H26 N2 O3	354.193	7.762	353.185	cpd:C09251	--	HMDB0253707	--	Alkaloids and derivatives	Eburnan-type alkaloids	-	--	--	--	No results	No results	Full match	Alkaloids and derivatives	Eburnan-type alkaloids	Not available	Eburnan-type alkaloids	6.36239e+06	6.0895e+06	8.55851e+06	8.53642e+06	7.09308e+06	6.87285e+06	3.49099e+06	1.97806e+06	3.14899e+06	5.38203e+06	1.10268e+07	980121	2.23019e+06	2.60906e+06	2.92284e+06	2.72367e+06	5.09591e+06	3.24411e+06	4.47608e+06	3.23629e+06	3.30549e+06
Com_2811_neg	Protectin D1	--	C22 H32 O4	360.229	7.222	359.222	--	--	HMDB0003689	LMFA04040001	Lipids and lipid-like molecules	Fatty Acyls	Fatty acids and conjugates	Fatty Acyls [FA]	Docosanoids [FA04]	Protectins [FA0404]	Full match	No results	No results	Lipids and lipid-like molecules	Fatty Acyls	Fatty acids and conjugates	Very long-chain fatty acids	7.50037e+06	7.15646e+06	9.06752e+06	1.50294e+07	1.1798e+07	1.13114e+07	2.41235e+06	1.8718e+06	3.0185e+06	5.50906e+06	7.26415e+06	1.19774e+06	1.58218e+06	1.89792e+06	2.94594e+06	1.93631e+06	4.92227e+06	1.92628e+06	4.45319e+06	4.24098e+06	4.14266e+06
Com_2817_neg	Kuwanon A	--	C25 H24 O6	420.159	7.988	419.152	--	--	HMDB0029505	LMPK12110918	Phenylpropanoids and polyketides	Flavonoids	Flavones	Polyketides [PK]	Flavonoids [PK12]	Flavones and Flavonols [PK1211]	No results	No results	Full match	Phenylpropanoids and polyketides	Flavonoids	Flavones	8-prenylated flavones	2.74945e+06	8.96486e+06	1.7391e+06	7.82174e+06	2.93542e+06	2.79128e+06	4.53497e+06	3.11948e+06	4.49953e+06	5.22008e+06	3.74737e+06	5.01533e+06	2.78499e+06	3.39017e+06	2.8443e+06	1.27101e+06	5.50405e+06	1.42082e+06	3.39471e+06	2.52076e+06	2.80999e+06
Com_2847_neg	2,5-Dimethylphenol	--	C8 H10 O	122.073	5.819	121.066	--	--	HMDB0030540	--	Benzenoids	Benzene and substituted derivatives	Xylenes	--	--	--	Full match	No results	Full match	Benzenoids	Benzene and substituted derivatives	Xylenes	p-Xylenols	3.21622e+07	2.82229e+07	2.63576e+07	1.71441e+07	1.53961e+07	1.92267e+07	2.7692e+06	3.56674e+06	2.81321e+06	2.87053e+06	2.83789e+07	2.48048e+06	6.41759e+06	3.07913e+06	2.78878e+06	2.61644e+06	2.73064e+06	3.02148e+06	7.32816e+06	9.06733e+06	7.70434e+06
Com_2973_neg	LPI 18:0	--	C27 H53 O12 P	600.326	8.574	599.319	--	--	--	LMGP06050004	--	--	--	Glycerophospholipids [GP]	Glycerophosphoinositols [GP06]	Monoacylglycerophosphoinositols [GP0605]	No results	Full match	No results	Lipids and lipid-like molecules	Glycerophospholipids	Glycerophosphoinositols	Phosphatidylinositols	6.64298e+07	5.70752e+07	6.59655e+07	1.0727e+08	8.79712e+07	7.24151e+07	7.19495e+07	2.1652e+08	5.65761e+07	7.3323e+07	8.85084e+07	6.46894e+07	1.30748e+08	6.35367e+07	5.407e+07	6.92704e+07	5.65142e+07	1.33937e+08	8.07816e+07	7.19464e+07	8.88832e+07
Com_3026_neg	Tryptamine	Tryptamine; 3-(2-Aminoethyl)indole	C10 H12 N2	160.1	5.122	159.092	cpd:C00398	map00380 Tryptophan metabolism;map01100 Metabolic pathways;map04080 Neuroactive ligand-receptor interaction	HMDB0000303	--	Organoheterocyclic compounds	Indoles and derivatives	Tryptamines and derivatives	--	--	--	No results	No results	Full match	Organoheterocyclic compounds	Indoles and derivatives	Tryptamines and derivatives	Tryptamines and derivatives	3.93948e+06	3.84501e+06	3.61835e+06	4.4817e+06	4.22079e+06	4.65316e+06	5.26297e+06	5.4458e+06	7.18205e+06	4.18781e+06	4.07098e+06	4.68662e+06	4.24973e+06	9.78245e+06	4.6043e+06	4.31322e+06	4.24678e+06	5.80501e+06	4.39369e+06	4.00338e+06	4.06444e+06
Com_3038_neg	Bornyl acetate	Bornyl acetate; (1R,2S,4R)-(+)-Bornyl acetate	C12 H20 O2	196.146	6.476	195.138	cpd:C11338	--	HMDB0303194	--	Lipids and lipid-like molecules	Prenol lipids	Monoterpenoids	--	--	--	No results	No results	Full match	Lipids and lipid-like molecules	Prenol lipids	Monoterpenoids	Bicyclic monoterpenoids	4.70206e+06	1.97279e+06	1.90159e+06	1.81315e+06	2.03248e+06	4.24311e+06	4.52349e+06	6.82216e+06	7.69159e+06	4.64206e+06	1.97965e+06	3.85817e+06	6.98579e+06	5.15939e+06	5.01267e+06	5.19298e+06	4.74296e+06	4.63873e+06	3.72856e+06	3.46803e+06	3.63487e+06
Com_3071_neg	FAHFA 20:4/22:5	--	C42 H64 O4	632.479	9.617	631.472	--	--	--	--	--	--	--	--	--	--	No results	Full match	No results					2.45951e+06	3.23465e+06	3.28442e+06	2.99415e+06	3.8862e+06	3.234e+06	559804	415196	1.0326e+06	690709	3.74462e+06	1.64342e+06	615676	1.57353e+06	1.54324e+06	900558	1.5704e+06	1.09394e+06	1.58116e+06	1.64393e+06	779574
Com_3152_neg	Timosaponin A1	--	C33 H54 O8	578.381	8.934	577.373	--	--	--	--	--	--	--	--	--	--	No results	No results	Full match	Lipids and lipid-like molecules	Steroids and steroid derivatives	Steroidal glycosides	Steroidal saponins	7.49131e+06	289896	453098	2.26693e+06	1.76028e+06	1.71547e+06	1.7715e+06	517115	2.7691e+06	1.03383e+07	2.24884e+06	183126	1.17878e+06	2.65089e+06	1.4181e+06	2.34429e+06	4.29676e+06	2.54807e+06	2.18166e+06	2.05836e+06	2.07595e+06
Com_3188_neg	Tyrosol	4-Hydroxyphenylethanol; Tyrosol	C8 H10 O2	138.068	5.526	119.05	cpd:C06044	map00350 Tyrosine metabolism	HMDB0004284	--	Benzenoids	Phenols	Tyrosols and derivatives	--	--	--	No results	No results	Full match	Benzenoids	Phenols	Tyrosols and derivatives	Tyrosols	5.83567e+06	1.71199e+07	1.62322e+07	1.70772e+07	1.66722e+07	1.56059e+07	5.49511e+06	1.20722e+07	6.42649e+06	4.82358e+06	1.11558e+07	7.18736e+06	3.95623e+06	8.37441e+06	8.45395e+06	7.32105e+06	9.33052e+06	8.82155e+06	6.92476e+06	1.04717e+07	6.66728e+06
Com_3200_neg	Riboflavin-5'-monophosphate	--	C17 H21 N4 O9 P	456.102	5.713	455.095	--	--	--	--	--	--	--	--	--	--	No results	No results	Full match	Nucleosides, nucleotides, and analogues	Flavin nucleotides	Not available	Flavin nucleotides	532181	780246	824163	1.14964e+06	1.1002e+06	937998	779579	404892	2.11349e+06	1.43568e+06	1.70376e+06	1.43043e+06	1.79467e+06	7.59891e+06	1.73134e+06	1.84554e+06	6.86561e+06	2.77949e+06	1.96879e+06	2.60988e+06	2.43143e+06
Com_3221_neg	Catalpol	Catalpol	C15 H22 O10	362.122	5.124	361.114	cpd:C09773	--	HMDB0242754	LMPR0102070007	Organic oxygen compounds	Organooxygen compounds	Carbohydrates and carbohydrate conjugates	Prenol Lipids [PR]	Isoprenoids [PR01]	C10 isoprenoids (monoterpenes) [PR0102]	No results	No results	Full match	Organic oxygen compounds	Organooxygen compounds	Carbohydrates and carbohydrate conjugates	O-glycosyl compounds	143924	198769	214377	239879	232005	267292	1.4045e+06	1.46354e+06	1.54197e+06	651430	248854	743934	752768	507560	486478	1.31833e+06	1.05068e+06	989262	757118	683960	675825
Com_3242_neg	Orientin	Orientin; Luteolin 8-C-glucoside	C21 H20 O11	448.099	5.4	447.092	cpd:C10114	--	HMDB0030614	LMPK12110470	Phenylpropanoids and polyketides	Flavonoids	Flavonoid glycosides	Polyketides [PK]	Flavonoids [PK12]	Flavones and Flavonols [PK1211]	No results	No results	Full match	Phenylpropanoids and polyketides	Flavonoids	Flavonoid glycosides	Flavonoid 8-C-glycosides	5.6339e+06	1.12134e+06	1.41307e+06	1.42643e+06	1.30874e+06	1.18467e+06	643528	579436	240839	242424	912890	255083	747485	263571	739175	483720	620838	227458	674355	585762	556268
Com_3259_neg	(±)9(10)-DiHOME	--	C18 H34 O4	314.245	6.926	313.238	--	--	--	--	--	--	--	--	--	--	Full match	No results	No results					6.85456e+06	5.31785e+06	8.86638e+06	8.1914e+06	6.33084e+06	6.72765e+06	5.95114e+06	1.03975e+07	8.24949e+06	1.04723e+07	8.71944e+06	2.74444e+06	4.89174e+06	4.53103e+06	5.6407e+06	5.92154e+06	6.75023e+06	5.35796e+06	6.70982e+06	4.29072e+06	7.45973e+06
Com_3298_neg	FAHFA 20:1/20:2	--	C40 H72 O4	616.539	11.02	615.532	--	--	--	--	--	--	--	--	--	--	No results	Invalid mass	No results					2.21103e+06	1.3475e+06	4.82599e+06	2.12093e+06	3.26704e+06	1.60772e+06	1.12943e+06	1.00657e+06	814470	1.25994e+06	2.09862e+06	819812	1.54249e+06	890887	1.24665e+06	880716	3.35624e+06	3.00795e+06	1.78003e+06	2.0328e+06	932424
Com_3396_neg	FAHFA 22:5/18:2	--	C40 H64 O4	608.477	10.055	607.469	--	--	--	--	--	--	--	--	--	--	No results	Invalid mass	No results					3.44709e+06	2.21879e+06	2.4056e+06	2.45015e+06	2.10095e+06	1.65422e+06	3.51994e+06	3.31096e+06	3.13143e+06	2.22004e+06	2.2059e+06	2.67062e+06	4.35753e+06	4.43768e+06	3.91303e+06	3.34069e+06	4.11097e+06	3.41378e+06	3.94851e+06	4.18458e+06	3.32367e+06
Com_3407_neg	FAHFA 22:4/20:3	--	C42 H68 O4	636.508	10.321	635.5	--	--	--	--	--	--	--	--	--	--	No results	Invalid mass	No results					6.41593e+06	4.06655e+06	3.54417e+06	4.97882e+06	3.58718e+06	4.05413e+06	2.0762e+06	2.47073e+06	2.78556e+06	1.65441e+06	4.27995e+06	2.33873e+06	3.23441e+06	3.17502e+06	2.47944e+06	4.54546e+06	5.0327e+06	3.40692e+06	4.27735e+06	3.21243e+06	3.77908e+06
Com_3481_neg	Porphobilinogen	Porphobilinogen	C10 H14 N2 O4	226.095	4.859	225.087	cpd:C00931	map00860 Porphyrin and chlorophyll metabolism;map01100 Metabolic pathways	HMDB0000245	--	Organic nitrogen compounds	Organonitrogen compounds	Amines	--	--	--	Full match	No results	No results	Organic nitrogen compounds	Organonitrogen compounds	Amines	Aralkylamines	4.18726e+06	5.82701e+06	6.07661e+06	5.41318e+06	5.5573e+06	5.91139e+06	3.73426e+06	8.01281e+06	6.0127e+06	3.99122e+06	4.81678e+06	5.1781e+06	5.96702e+06	6.60226e+06	8.83145e+06	6.23797e+06	7.85209e+06	7.45909e+06	5.76154e+06	6.25188e+06	5.01584e+06
Com_3553_neg	Miltirone	Miltirone	C19 H22 O2	282.162	10.38	281.155	cpd:C13715	--	HMDB0035080	--	Lipids and lipid-like molecules	Prenol lipids	Diterpenoids	--	--	--	No results	No results	Full match	Lipids and lipid-like molecules	Prenol lipids	Diterpenoids	Tanshinones, isotanshinones, and derivatives	1.34692e+06	1.25578e+06	153627	139874	1.03529e+06	216883	2.03294e+06	927800	2.0174e+06	1.75573e+06	236759	1.43675e+06	101331	424453	592252	1.23087e+06	462501	2.66179e+06	1.22352e+06	1.55258e+06	2.16122e+06
Com_3559_neg	Ajugol	--	C15 H24 O9	348.141	5.57	347.134	--	--	HMDB0248074	--	Lipids and lipid-like molecules	Prenol lipids	Terpene glycosides	--	--	--	No results	No results	Full match	Lipids and lipid-like molecules	Prenol lipids	Terpene glycosides	Iridoid O-glycosides	1.57804e+06	1.09988e+06	1.4954e+06	1.15017e+06	969447	813952	4.3958e+06	1.87434e+07	5.03201e+06	2.50646e+06	3.64151e+06	1.13558e+07	8.36495e+06	2.35985e+06	5.68961e+06	2.22685e+06	3.31976e+06	1.58255e+06	6.67647e+06	4.77102e+06	3.58278e+06
Com_3598_neg	PE O-20:0_18:2	--	C43 H84 N O7 P	757.597	10.954	756.59	--	--	--	--	--	--	--	--	--	--	No results	Full match	No results					1.44904e+06	1.61333e+06	2.08801e+06	1.94691e+06	2.06472e+06	1.37083e+06	986240	1.30963e+06	4.49755e+06	2.97306e+06	4.34832e+06	900273	1.38151e+07	836419	836253	782596	1.06929e+06	3.32992e+06	1.57212e+06	939100	835837
Com_3602_neg	L(-)-Malic acid	(R)-Malate; D-Malate; D-Malic acid	C4 H6 O5	134.021	5.461	115.003	cpd:C00497	map00650 Butanoate metabolism	--	--	--	--	--	--	--	--	No results	No results	Full match	Organic acids and derivatives	Hydroxy acids and derivatives	Beta hydroxy acids and derivatives	Beta hydroxy acids and derivatives	1.3324e+07	1.06381e+07	1.0135e+07	1.84691e+07	1.22187e+07	2.23441e+07	1.61125e+07	1.76152e+07	1.3996e+07	1.15115e+07	9.43344e+06	1.51742e+07	1.58023e+07	1.02537e+07	1.47138e+07	1.45409e+07	1.49891e+07	1.03047e+07	1.37383e+07	1.31462e+07	1.28663e+07
Com_3653_neg	Liquiritigenin	Liquiritigenin; 7,4'-Dihydroxyflavanone	C15 H12 O4	256.073	5.702	255.066	cpd:C09762	--	HMDB0029519	LMPK12140061	Phenylpropanoids and polyketides	Flavonoids	Flavans	Polyketides [PK]	Flavonoids [PK12]	Flavanones [PK1214]	No results	Full match	Full match	Phenylpropanoids and polyketides	Flavonoids	Flavans	Flavanones	1.45978e+06	943437	1.13183e+06	1.22454e+06	1.0616e+06	1.36986e+06	890433	828075	2.39646e+06	1.46863e+06	1.24003e+06	637814	1.2573e+06	2.61256e+06	915164	735648	2.28908e+06	1.96143e+06	1.40894e+06	1.8538e+06	1.62955e+06
Com_3660_neg	LPI 18:2	--	C27 H49 O12 P	596.295	9.385	595.287	--	--	--	LMGP06050010	--	--	--	Glycerophospholipids [GP]	Glycerophosphoinositols [GP06]	Monoacylglycerophosphoinositols [GP0605]	No results	Full match	No results	Lipids and lipid-like molecules	Glycerophospholipids	Glycerophosphoinositols	Phosphatidylinositols	233271	222970	2.59694e+06	472670	2.78123e+06	171954	4.22839e+06	549419	792765	2.10798e+06	410888	5.22132e+06	246035	214604	8.72471e+06	198531	675907	199765	1.38184e+06	780279	1.18445e+06
Com_3674_neg	Sattabacin	--	C13 H18 O2	206.13	7.936	205.123	--	--	--	--	--	--	--	--	--	--	No results	No results	Full match	Benzenoids	Benzene and substituted derivatives	Not available	Benzene and substituted derivatives	5.89923e+06	3.36008e+06	4.2915e+06	5.21977e+06	3.17662e+06	3.05908e+06	2.50008e+06	1.37435e+06	4.09045e+06	4.9289e+06	2.91185e+06	1.43273e+06	1.74544e+06	3.47754e+06	2.23466e+06	1.55557e+06	3.66513e+06	2.13567e+06	2.80371e+06	2.91602e+06	2.82355e+06
Com_3678_neg	Hypoxanthine-9-beta-D-Arabinofuranoside	--	C10 H12 N4 O5	268.081	5.549	313.08	--	--	--	--	--	--	--	--	--	--	No results	No results	Full match					2.36835e+06	3.56004e+06	3.37154e+06	3.68351e+06	4.2152e+06	3.01067e+06	2.08865e+06	3.5715e+06	4.58593e+06	2.34893e+06	3.0616e+06	3.2037e+06	2.66154e+06	6.25584e+06	2.149e+06	1.9665e+06	4.05621e+06	3.4976e+06	2.51588e+06	2.84683e+06	2.92507e+06
Com_3686_neg	PE O-18:2_18:2	--	C41 H76 N O7 P	725.534	10.12	724.527	--	--	--	--	--	--	--	--	--	--	No results	Full match	No results					1.01511e+06	974882	1.04151e+06	1.24762e+06	3.32417e+06	6.69357e+06	2.87174e+06	2.63472e+06	920668	3.64248e+06	957779	806687	834083	1.10085e+06	980491	990217	879002	3.71968e+06	1.04281e+06	1.07162e+06	906588
Com_3691_neg	Isoferulic Acid	Isoferulic acid	C10 H10 O4	194.057	5.531	193.05	cpd:C10470	--	HMDB0000955	--	Phenylpropanoids and polyketides	Cinnamic acids and derivatives	Hydroxycinnamic acids and derivatives	--	--	--	No results	No results	Full match	Phenylpropanoids and polyketides	Cinnamic acids and derivatives	Hydroxycinnamic acids and derivatives	Hydroxycinnamic acids	3.00025e+06	4.33879e+06	4.89583e+06	3.99187e+06	3.97968e+06	3.23473e+06	4.51916e+06	4.83527e+06	2.70974e+06	2.74294e+06	3.20878e+06	1.16289e+06	2.40148e+06	4.06952e+06	2.48797e+06	1.60139e+06	3.77504e+06	2.45602e+06	2.7773e+06	2.86702e+06	2.79133e+06
Com_3793_neg	N'-(benzoyloxy)-2-(2,2-dichlorocyclopropyl)ethanimidamide	--	C12 H12 Cl2 N2 O2	332.032	5.138	331.025	--	--	--	--	--	--	--	--	--	--	Invalid mass	No results	No results					1.59437e+06	910071	986153	1.75929e+06	1.73559e+06	1.91385e+06	4.02078e+06	5.23016e+06	2.98057e+06	2.1559e+06	3.08944e+06	2.14712e+06	1.01479e+06	1.90602e+06	1.22728e+06	1.09302e+06	2.2703e+06	1.6893e+06	1.93825e+06	1.87432e+06	1.83523e+06
Com_3838_neg	D-Fructose 1,6-bisphosphate	D-Fructose 1,6-bisphosphate	C6 H14 O12 P2	339.998	5.292	338.99	cpd:C00354	map00400 Phenylalanine, tyrosine and tryptophan biosynthesis;map01100 Metabolic pathways;map01200 Carbon metabolism;map04152 AMPK signaling pathway;map04922 Glucagon signaling pathway;map05230 Central carbon metabolism in cancer	HMDB0001058	--	Organic oxygen compounds	Organooxygen compounds	Carbohydrates and carbohydrate conjugates	--	--	--	No results	No results	Full match					564517	2.35845e+06	1.4266e+06	2.05859e+06	609098	1.56931e+06	888690	2.09656e+06	5.34282e+06	2.65735e+06	1.95946e+06	3.95441e+06	1.0808e+06	1.03255e+06	199085	1.87999e+06	1.23336e+06	1.3871e+06	1.06809e+06	1.4128e+06	1.39714e+06
Com_3841_neg	8-iso-15-keto Prostaglandin F2α	--	C20 H32 O5	334.213	7.577	333.206	--	--	--	--	--	--	--	--	--	--	Invalid mass	No results	No match	Lipids and lipid-like molecules	Fatty Acyls	Eicosanoids	Prostaglandins and related compounds	2.69584e+06	2.57458e+06	3.31115e+06	3.25797e+06	2.96072e+06	3.10907e+06	2.57225e+06	1.78507e+06	3.31192e+06	1.56861e+06	3.33589e+06	3.38575e+06	2.27525e+06	3.02609e+06	2.67464e+06	2.4459e+06	2.88956e+06	2.79935e+06	2.63172e+06	2.43976e+06	2.619e+06
Com_3919_neg	Glu-Thr	--	C9 H16 N2 O6	248.1	1.429	247.093	--	--	HMDB0028829	--	Organic acids and derivatives	Carboxylic acids and derivatives	Amino acids, peptides, and analogues	--	--	--	No results	Full match	No results	Organic acids and derivatives	Carboxylic acids and derivatives	Amino acids, peptides, and analogues	Dipeptides	1.86634e+06	2.53971e+06	2.86889e+06	2.56226e+06	2.55924e+06	1.968e+06	3.23064e+06	7.05207e+06	5.60962e+06	2.92896e+06	2.15874e+06	4.41855e+06	3.36998e+06	5.45475e+06	1.09703e+07	3.04329e+06	3.89518e+06	2.2895e+06	2.26293e+06	2.63897e+06	2.10534e+06
Com_3930_neg	Jasmonic acid	(-)-Jasmonic acid; Jasmonic acid; {(1R,2R)-3-Oxo-2-[(Z)pent-2-enyl]cyclopent-2-enyl}acetic acid; Jasmonate; (-)-Jasmonate	C12 H18 O3	210.125	6.479	209.118	cpd:C08491	map00592 alpha-Linolenic acid metabolism;map01100 Metabolic pathways	HMDB0032797	LMFA02020001	Lipids and lipid-like molecules	Fatty Acyls	Lineolic acids and derivatives	Fatty Acyls [FA]	Octadecanoids [FA02]	Jasmonic acids [FA0202]	No results	No results	Full match	Lipids and lipid-like molecules	Fatty Acyls	Lineolic acids and derivatives	Jasmonic acids	2.21074e+06	1.48305e+06	1.53097e+06	1.40593e+06	1.14946e+06	3.16018e+06	1.72235e+06	2.03689e+06	6.37423e+06	2.72639e+06	1.42089e+06	1.60352e+06	2.77134e+06	1.73784e+06	1.49106e+06	2.43325e+06	1.95726e+06	1.72674e+06	1.42534e+06	1.58444e+06	1.44736e+06
Com_3946_neg	(+/-)-CP 47,497-C7-Hydroxy metabolite	--	C21 H34 O3	334.25	8.231	333.243	--	--	--	--	--	--	--	--	--	--	Full match	No results	No results	Benzenoids	Benzene and substituted derivatives	Cyclohexylphenols	Cyclohexylphenols	4.08491e+06	2.43542e+06	3.08279e+06	2.92569e+06	2.25537e+06	2.32406e+06	3.35542e+06	916524	3.9967e+06	5.0939e+06	2.25801e+06	2.1678e+06	1.73297e+06	3.56234e+06	1.34965e+06	3.20082e+06	5.60568e+06	1.43976e+06	2.96035e+06	2.67905e+06	2.77548e+06
Com_3952_neg	10-Gingerol	--	C21 H34 O4	350.245	9.659	349.238	--	--	HMDB0005783	--	Benzenoids	Phenols	Methoxyphenols	--	--	--	No results	No results	Full match	Benzenoids	Phenols	Methoxyphenols	Gingerols	5.43878e+06	5.61808e+06	6.16503e+06	3.84515e+06	6.1857e+06	4.12812e+06	8.16238e+06	8.36592e+06	4.72131e+06	6.39087e+06	4.7233e+06	6.51196e+06	6.29187e+06	7.25412e+06	7.75746e+06	6.81372e+06	5.28976e+06	6.73949e+06	6.17356e+06	6.97949e+06	6.54957e+06
Com_4022_neg	19(R)-Hydroxy prostaglandin F2α	--	C20 H34 O6	352.224	6.544	351.217	--	--	--	--	--	--	--	--	--	--	Invalid mass	No results	No results	Lipids and lipid-like molecules	Fatty Acyls	Eicosanoids	Prostaglandins and related compounds	3.99621e+07	8.99642e+06	4.3728e+06	5.42144e+06	1.12737e+07	1.11907e+07	6.78565e+06	2.23872e+06	5.72851e+06	1.12241e+07	1.21796e+07	2.17112e+06	3.26377e+06	3.0612e+06	3.18982e+06	4.49928e+06	4.08132e+06	2.69162e+06	6.67095e+06	6.45066e+06	6.80887e+06
Com_4027_neg	Ketoisophorone	--	C9 H12 O2	152.083	5.659	197.082	--	--	HMDB0040216	--	Organic oxygen compounds	Organooxygen compounds	Carbonyl compounds	--	--	--	No results	No results	Full match	Organic oxygen compounds	Organooxygen compounds	Carbonyl compounds	Cyclohexenones	2.1907e+06	2.67171e+06	2.9905e+06	9.20135e+06	2.83961e+06	3.47473e+06	6.94442e+06	9.45387e+06	9.1404e+06	1.03018e+07	2.25568e+06	8.07823e+06	5.88159e+06	1.22107e+07	8.82373e+06	8.7922e+06	1.03747e+07	9.56741e+06	7.90929e+06	9.51257e+06	5.87352e+06
Com_4035_neg	Prostaglandin K1	--	C20 H32 O5	334.211	9.35	333.204	--	--	--	LMFA03010170	--	--	--	Fatty Acyls [FA]	Eicosanoids [FA03]	Prostaglandins [FA0301]	Invalid mass	No results	No results	Lipids and lipid-like molecules	Fatty Acyls	Eicosanoids	Prostaglandins and related compounds	4.10074e+06	3.77641e+06	3.52603e+06	3.66234e+06	3.24981e+06	3.33633e+06	1.05314e+06	493937	1.45331e+06	1.57158e+06	4.75452e+06	628328	1.08639e+06	1.50004e+06	1.26524e+06	1.70972e+06	1.78608e+06	1.89967e+06	2.2492e+06	2.05147e+06	2.07693e+06
Com_4065_neg	PE O-18:0_20:5	--	C43 H78 N O7 P	751.55	10.937	750.543	--	--	--	--	--	--	--	--	--	--	No results	Full match	No results					1.70472e+06	1.99172e+06	3.38011e+06	3.07945e+06	5.02739e+06	6.50309e+06	5.58531e+06	1.01052e+07	2.14553e+06	3.06499e+06	1.39052e+07	2.21144e+06	4.32416e+06	2.8098e+06	1.41722e+06	4.30687e+06	2.06604e+06	4.45134e+06	3.75708e+06	5.9453e+06	3.03074e+06
Com_4117_neg	D-(+)-Glucose	--	C6 H12 O6	226.068	5.215	225.061	--	--	--	--	--	--	--	--	--	--	Invalid mass	No results	No results	Organic oxygen compounds	Organooxygen compounds	Carbohydrates and carbohydrate conjugates	Hexoses	3.06709e+06	3.8844e+06	3.61565e+06	4.05034e+06	3.10643e+06	3.36127e+06	9.21535e+06	1.10896e+07	4.1301e+06	5.1317e+06	3.03277e+06	5.74076e+06	6.04236e+06	4.84088e+06	1.06385e+06	6.75497e+06	1.36297e+07	6.21253e+06	4.95136e+06	4.2903e+06	4.20786e+06
Com_4172_neg	8-Epiloganic acid	--	C16 H24 O10	376.137	5.311	375.13	--	--	HMDB0247433	--	Lipids and lipid-like molecules	Prenol lipids	Terpene glycosides	--	--	--	No results	No results	Full match	Lipids and lipid-like molecules	Prenol lipids	Terpene glycosides	Iridoid O-glycosides	2.46895e+06	3.85288e+06	4.29491e+06	3.49886e+06	3.2808e+06	3.04205e+06	1.92553e+06	2.17456e+06	1.29557e+06	1.12005e+06	2.40877e+06	1.54663e+06	1.87379e+06	2.54568e+06	1.83897e+06	1.71919e+06	3.24432e+06	1.67437e+06	1.95093e+06	2.27508e+06	1.91605e+06
Com_4187_neg	Capryloylglycine	--	C10 H19 N O3	201.136	5.684	200.129	--	--	HMDB0000832	--	Organic acids and derivatives	Carboxylic acids and derivatives	Amino acids, peptides, and analogues	--	--	--	Full match	No results	No results	Organic acids and derivatives	Carboxylic acids and derivatives	Amino acids, peptides, and analogues	N-acyl-alpha amino acids	1.35744e+06	1.34985e+06	1.32873e+06	1.4606e+06	1.52834e+06	1.68098e+06	2.19304e+06	2.64762e+06	1.6475e+06	1.96346e+06	1.34968e+06	4.61304e+06	3.26717e+06	1.84842e+06	6.38307e+06	4.83226e+06	3.44292e+06	4.1646e+06	2.91513e+06	4.86751e+06	2.57967e+06
Com_4204_neg	L-Methionine sulfone	--	C5 H11 N O4 S	181.04	4.93	180.033	--	--	HMDB0062174	--	Organic acids and derivatives	Carboxylic acids and derivatives	Amino acids, peptides, and analogues	--	--	--	No results	No results	Full match					1.1435e+06	1.0735e+06	1.04441e+06	1.59978e+06	1.77046e+06	1.97863e+06	1.76783e+06	2.82654e+06	945427	1.76779e+06	978174	1.9256e+06	4.96563e+06	1.11465e+06	1.30152e+06	977800	856837	540350	1.86396e+06	1.88028e+06	1.71229e+06
Com_4220_neg	5-(tert-butyl)-2-methyl-N-(5-methyl-3-isoxazolyl)-3-furamide	--	C14 H18 N2 O3	262.131	5.385	261.124	--	--	--	--	--	--	--	--	--	--	Full match	No results	Full match					1.2108e+06	664897	687128	1.28675e+06	8.32532e+06	2.88975e+06	1.67136e+06	1.82571e+06	1.47665e+06	1.25287e+06	1.14325e+06	1.93655e+06	2.08597e+06	1.19533e+06	6.7822e+06	3.15306e+06	1.62052e+06	2.07234e+06	1.41162e+06	2.24197e+06	1.28621e+06
Com_4258_neg	Pyrogallol	1,2,3-Trihydroxybenzene; Pyrogallol; Pyrogallic acid; 1,2,3-Benzenetriol	C6 H6 O3	126.031	11.725	125.024	cpd:C01108	--	HMDB0013674	--	Benzenoids	Phenols	Benzenetriols and derivatives	--	--	--	No results	No results	Full match	Benzenoids	Phenols	Benzenetriols and derivatives	5-unsubstituted pyrrogallols	1.74839e+06	1.93145e+06	2.00483e+06	2.133e+06	3.08204e+06	2.23049e+06	997082	2.83857e+06	2.51706e+06	2.29098e+06	6.31255e+06	1.7182e+06	1.36384e+06	2.31946e+06	2.08161e+06	1.80452e+06	2.04735e+06	2.11763e+06	2.2216e+06	2.38034e+06	2.17696e+06
Com_4321_neg	Triethyl citrate	--	C12 H20 O7	276.12	4.99	275.113	--	--	HMDB0034263	--	Organic acids and derivatives	Carboxylic acids and derivatives	Tricarboxylic acids and derivatives	--	--	--	No results	No results	Full match	Organic acids and derivatives	Carboxylic acids and derivatives	Tricarboxylic acids and derivatives	Tricarboxylic acids and derivatives	2.57031e+06	2.80617e+06	3.05014e+06	4.33243e+06	5.5967e+06	4.66414e+06	7.39995e+06	5.4751e+06	5.36446e+06	4.46771e+06	3.03687e+06	4.33392e+06	3.20137e+06	5.3762e+06	6.77768e+06	7.38107e+06	3.56214e+06	7.91351e+06	3.86042e+06	4.75595e+06	3.43388e+06
Com_4341_neg	Cer 18:1;2O/22:0	--	C40 H79 N O3	667.61	11.383	666.603	--	--	--	--	--	--	--	--	--	--	No results	Invalid mass	No results					1.04958e+07	8.84111e+06	9.25552e+06	7.75838e+06	6.98196e+06	8.80935e+06	9.28507e+06	1.37065e+07	1.60422e+07	2.08725e+07	5.87936e+06	6.21881e+06	2.62114e+07	1.36681e+07	1.25069e+07	1.81817e+07	6.86737e+06	1.09973e+07	1.20453e+07	1.00726e+07	1.59179e+07
Com_4366_neg	Prostaglandin H2	Prostaglandin H2; (5Z,13E)-(15S)-9alpha,11alpha-Epidioxy-15-hydroxyprosta-5,13-dienoate; (5Z,13E,15S)-9alpha,11alpha-Epidioxy-15-hydroxyprosta-5,13-dienoate; PGH2; (5Z,9alpha,11alpha,13E,15S)-9,11-Epidioxy-15-hydroxy-prosta-5,13-dienoate	C20 H32 O5	334.213	7.261	333.206	cpd:C00427	map00590 Arachidonic acid metabolism;map01100 Metabolic pathways;map04611 Platelet activation;map04723 Retrograde endocannabinoid signaling;map04726 Serotonergic synapse;map04921 Oxytocin signaling pathway	HMDB0001381	LMFA03010010	Lipids and lipid-like molecules	Fatty Acyls	Eicosanoids	Fatty Acyls [FA]	Eicosanoids [FA03]	Prostaglandins [FA0301]	Invalid mass	No results	No match	Lipids and lipid-like molecules	Fatty Acyls	Eicosanoids	Prostaglandins and related compounds	2.32156e+06	3.43399e+06	4.35043e+06	3.03682e+06	2.94225e+06	2.46745e+06	1.19133e+06	1.32393e+06	2.91088e+06	2.31623e+06	1.69596e+06	875918	759802	1.26107e+06	1.05047e+06	1.96327e+06	1.52798e+06	2.23688e+06	1.78485e+06	1.72588e+06	1.4982e+06
Com_4436_neg	2-Methylpentanedioic acid	--	C6 H10 O4	146.058	11.001	127.04	--	--	HMDB0000422	--	Lipids and lipid-like molecules	Fatty Acyls	Fatty acids and conjugates	--	--	--	No results	No results	Full match	Lipids and lipid-like molecules	Fatty Acyls	Fatty acids and conjugates	Hydroxy fatty acids	3.15266e+06	3.06992e+06	2.98505e+06	2.91671e+06	3.20975e+06	3.36291e+06	3.91424e+06	2.67317e+06	3.2174e+06	3.61668e+06	3.16617e+06	3.11447e+06	3.0619e+06	4.70559e+06	1.32526e+06	3.58465e+06	3.13104e+06	3.94264e+06	3.26022e+06	1.93041e+06	3.96491e+06
Com_4455_neg	Methyl linolenate	--	C19 H32 O2	292.239	7.792	291.232	--	--	HMDB0254600	--	Lipids and lipid-like molecules	Fatty Acyls	Lineolic acids and derivatives	--	--	--	No results	No results	Full match	Lipids and lipid-like molecules	Fatty Acyls	Lineolic acids and derivatives	Lineolic acids and derivatives	144405	149324	201120	156485	165550	142877	2.18168e+06	1.77604e+06	3.13156e+06	1.44482e+06	145486	3.20866e+06	1.90938e+06	1.95712e+06	2.40723e+06	1.91712e+06	1.66564e+06	2.73203e+06	1.56188e+06	1.3628e+06	1.91102e+06
Com_4507_neg	Kojic acid	Kojic acid; 5-Hydroxy-2-(hydroxymethyl)-4-pyrone	C6 H6 O4	142.026	11.431	141.019	cpd:C14516	--	HMDB0032923	--	Organoheterocyclic compounds	Pyrans	Pyranones and derivatives	--	--	--	No results	No results	Full match	Organoheterocyclic compounds	Pyrans	Pyranones and derivatives	Pyranones and derivatives	2.80377e+06	2.63634e+06	2.43512e+06	2.48697e+06	2.65485e+06	2.76782e+06	3.41339e+06	4.12914e+06	3.17128e+06	3.36239e+06	1.12635e+06	851711	1.36279e+06	3.95722e+06	3.82557e+06	3.12222e+06	2.9106e+06	3.88853e+06	3.08443e+06	3.54577e+06	3.22691e+06
Com_4534_neg	Linderane	Linderane	C15 H16 O4	260.104	5.765	259.097	cpd:C09495	--	--	--	--	--	--	--	--	--	No results	No results	Full match	Organoheterocyclic compounds	Dioxanes	1,4-dioxanes	1,4-dioxanes	1.38189e+06	3.90203e+06	4.02639e+06	2.4211e+06	2.51268e+06	2.52964e+06	1.79849e+06	4.14328e+06	3.11099e+06	1.73154e+06	1.5316e+06	2.61045e+06	1.11873e+06	1.56451e+06	861605	972470	1.41726e+06	850806	1.83979e+06	1.61472e+06	1.67855e+06
Com_4546_neg	Dl-Glyceraldehyde3-phosphate	--	C3 H7 O6 P	169.999	5.296	168.991	--	--	--	--	--	--	--	--	--	--	No results	No results	Full match					571609	1.02304e+06	723947	6.6913e+06	501581	1.37249e+06	493478	1.25526e+06	801558	1.6193e+06	920579	793332	852204	489336	1.21007e+06	1.14841e+06	909889	649290	1.09739e+06	1.07711e+06	638790
Com_4614_neg	(±)-Abscisic acid	--	C15 H20 O4	264.135	5.744	263.128	--	--	--	--	--	--	--	--	--	--	Full match	No results	Full match	Lipids and lipid-like molecules	Prenol lipids	Sesquiterpenoids	Abscisic acids and derivatives	3.4088e+06	6.52265e+06	6.44578e+06	5.02607e+06	3.2274e+06	4.79873e+06	4.73221e+06	6.17643e+06	4.61178e+06	3.66493e+06	2.68171e+06	3.89535e+06	1.78632e+06	2.78188e+06	1.648e+06	2.17266e+06	3.59512e+06	2.07481e+06	3.28488e+06	3.37089e+06	2.8652e+06
Com_4627_neg	LPG 16:0	--	C22 H45 O9 P	484.279	10.941	483.271	--	--	--	LMGP04050008	--	--	--	Glycerophospholipids [GP]	Glycerophosphoglycerols [GP04]	Monoacylglycerophosphoglycerols [GP0405]	No results	Full match	No results	Lipids and lipid-like molecules	Glycerophospholipids	Glycerophosphoglycerols	Phosphatidylglycerols	4.50938e+06	7.72371e+06	9.43736e+06	7.72312e+06	4.68329e+06	4.93662e+06	9.84026e+06	7.94928e+06	7.36059e+06	6.07142e+06	8.01449e+06	8.88939e+06	7.36136e+06	4.35468e+06	3.35041e+06	7.74351e+06	8.65604e+06	8.60705e+06	5.55425e+06	4.27634e+06	4.08821e+06
Com_4702_neg	FAHFA 16:0/2:0	--	C18 H34 O4	314.245	10.1	295.227	--	--	--	--	--	--	--	--	--	--	No results	Full match	No results					8.94963e+06	6.75159e+06	8.2211e+06	8.72741e+06	2.38544e+06	6.22669e+06	4.66738e+06	4.26939e+06	3.91943e+06	5.09377e+06	6.9852e+06	3.79067e+06	3.8841e+06	5.00072e+06	4.80187e+06	5.99492e+06	5.7242e+06	4.49478e+06	4.68892e+06	5.70618e+06	4.92906e+06
Com_4774_neg	Ginkgolic Acid (C13:0)	--	C20 H32 O3	320.234	8.621	301.216	--	--	--	--	--	--	--	--	--	--	No results	No results	Full match	Benzenoids	Benzene and substituted derivatives	Benzoic acids and derivatives	Salicylic acids	3.42421e+06	4.56424e+06	4.77724e+06	4.26121e+06	4.49369e+06	4.23132e+06	787007	699473	867301	971268	4.4166e+06	597253	1.00069e+06	1.29258e+06	606952	1.16671e+06	1.08379e+06	1.59084e+06	2.07795e+06	1.7731e+06	1.82431e+06
Com_4867_neg	LPC 22:1	1-Acyl-sn-glycero-3-phosphocholine; 1-Acyl-sn-glycerol-3-phosphocholine; alpha-Acylglycerophosphocholine; 2-Lysolecithin; 2-Lysophosphatidylcholine; 1-Acylglycerophosphocholine	C30 H60 N O7 P	623.415	11.828	622.408	cpd:C04230	map00564 Glycerophospholipid metabolism;map05231 Choline metabolism in cancer	--	LMGP01050141	--	--	--	Glycerophospholipids [GP]	Glycerophosphocholines [GP01]	Monoacylglycerophosphocholines [GP0105]	No results	Invalid mass	No results	Lipids and lipid-like molecules	Glycerophospholipids	Glycerophosphocholines	Phosphocholines	3.45032e+06	5.14e+06	6.59642e+06	3.3385e+06	2.1818e+06	2.31748e+06	2.87768e+06	2.22311e+06	1.58911e+06	1.98384e+06	3.21862e+06	2.19474e+06	1.74363e+06	1.72594e+06	2.27362e+06	1.88401e+06	2.57374e+06	2.38498e+06	2.33058e+06	2.35291e+06	2.59175e+06
Com_4870_neg	Dihydroartemisinin	--	C15 H24 O5	284.159	7.276	283.152	--	--	HMDB0242686	--	Lipids and lipid-like molecules	Prenol lipids	Sesquiterpenoids	--	--	--	No results	Invalid mass	No results					2.12126e+06	612533	934142	984457	812197	910217	2.23537e+06	2.1595e+06	4.10895e+06	2.3148e+06	1.01466e+06	1.51389e+06	2.23984e+06	2.17686e+06	1.06855e+06	1.85682e+06	2.18615e+06	1.75891e+06	1.64238e+06	1.82442e+06	1.80316e+06
Com_4883_neg	6α-Prostaglandin I1	--	C20 H34 O5	336.229	6.598	335.222	--	--	--	--	--	--	--	--	--	--	Invalid mass	No results	No results	Lipids and lipid-like molecules	Fatty Acyls	Eicosanoids	Prostaglandins and related compounds	2.15176e+06	3.32366e+06	4.00071e+06	1.93477e+06	1.17772e+06	1.26582e+06	2.7857e+06	2.24151e+06	3.39079e+06	1.50659e+06	1.94658e+06	693603	990444	1.36067e+06	992484	1.17352e+06	1.95291e+06	754483	2.0986e+06	2.21682e+06	2.41682e+06
Com_4886_neg	N-Acetyl-D-galactosamine 4-sulfate	--	C8 H15 N O9 S	301.045	1.462	300.038	--	--	HMDB0000781	--	Organic oxygen compounds	Organooxygen compounds	Carbohydrates and carbohydrate conjugates	--	--	--	Invalid mass	No results	No results	Organic oxygen compounds	Organooxygen compounds	Carbohydrates and carbohydrate conjugates	Acylaminosugars	1.90511e+06	1.35317e+06	1.48321e+06	522539	2.31464e+06	2.37899e+06	2.81216e+06	1.99602e+06	2.45258e+06	2.71638e+06	2.54965e+06	1.92743e+06	2.70233e+06	3.65343e+06	2.64144e+06	1.93399e+06	915323	1.97749e+06	2.62792e+06	2.1634e+06	2.13804e+06
Com_4934_neg	Levodopa	3,4-Dihydroxy-L-phenylalanine; L-Dopa; 3-Hydroxy-L-tyrosine; L-beta-(3,4-Dihydroxyphenyl)alanine; Levodopa; Dihydroxy-L-phenylalanine	C9 H11 N O4	197.068	5.146	196.061	cpd:C00355	map00350 Tyrosine metabolism;map01100 Metabolic pathways;map04728 Dopaminergic synapse;map04917 Prolactin signaling pathway;map05012 Parkinson's disease;map05030 Cocaine addiction;map05031 Amphetamine addiction;map05034 Alcoholism	HMDB0000181	--	Organic acids and derivatives	Carboxylic acids and derivatives	Amino acids, peptides, and analogues	--	--	--	No results	No results	Full match					1.88797e+06	2.0609e+06	1.92517e+06	1.80013e+06	1.62822e+06	1.78435e+06	2.83566e+06	4.26494e+06	3.3945e+06	2.11134e+06	1.69333e+06	2.85572e+06	3.21727e+06	3.74499e+06	2.44758e+06	3.76665e+06	3.28601e+06	3.07429e+06	2.98777e+06	2.87829e+06	2.68817e+06
Com_4945_neg	Trachelogenin	Trachelogenin; (-)-Trachelogenin	C21 H24 O7	388.151	5.863	387.144	cpd:C10891	--	HMDB0303743	--	Lignans, neolignans and related compounds	Furanoid lignans	Tetrahydrofuran lignans	--	--	--	No results	No results	Full match	Lignans, neolignans and related compounds	Furanoid lignans	Tetrahydrofuran lignans	Dibenzylbutyrolactone lignans	1.09392e+06	3.40428e+06	3.62955e+06	1.54696e+06	1.32157e+06	1.28928e+06	3.2807e+06	2.14382e+06	2.92248e+06	1.26828e+06	2.01478e+06	1.55161e+06	1.21706e+06	3.19119e+06	2.6894e+06	1.00713e+06	848247	1.96669e+06	1.65528e+06	1.71172e+06	1.63452e+06
Com_4975_neg	Ganoderic acid C2	--	C30 H46 O7	518.323	6.942	517.316	--	--	HMDB0035304	--	Lipids and lipid-like molecules	Prenol lipids	Tetraterpenoids	--	--	--	No results	No results	Full match	Lipids and lipid-like molecules	Prenol lipids	Triterpenoids	Triterpenoids	3.02228e+06	2.24023e+06	2.74988e+06	4.32749e+06	3.73814e+06	3.48926e+06	400894	758863	1.0199e+06	526141	3.63591e+06	1.96948e+06	614397	1.80371e+06	1.44183e+06	1.0847e+06	1.55621e+06	1.02861e+06	2.01621e+06	1.77956e+06	1.77729e+06
Com_4983_neg	FAHFA 20:3/18:2	--	C38 H64 O4	584.477	10.152	583.47	--	--	--	--	--	--	--	--	--	--	No results	Invalid mass	No results					2.39425e+06	2.0759e+06	2.13404e+06	1.5291e+06	983279	678951	1.78331e+06	1.41494e+06	2.65585e+06	1.41014e+06	1.59757e+06	1.76771e+06	2.65946e+06	2.26877e+06	2.24161e+06	3.24686e+06	3.13516e+06	2.45178e+06	3.16557e+06	2.66832e+06	2.00788e+06
Com_4996_neg	PG 8:0_16:1	--	C30 H57 O10 P	608.372	9.453	607.365	--	--	--	--	--	--	--	--	--	--	No results	Invalid mass	No results					336766	3.15203e+06	317333	3.12946e+06	2.15891e+06	1.12031e+06	231672	179400	170137	185342	899082	684285	171845	170741	171506	182875	672032	179146	210658	299906	193315
Com_5039_neg	4-Aminobutyric acid	4-Aminobutanoate; 4-Aminobutanoic acid; 4-Aminobutyrate; 4-Aminobutyric acid; gamma-Aminobutyric acid; GABA	C4 H9 N O2	103.063	1.361	102.056	cpd:C00334	map00250 Alanine, aspartate and glutamate metabolism;map00330 Arginine and proline metabolism;map00410 beta-Alanine metabolism;map00650 Butanoate metabolism;map00760 Nicotinate and nicotinamide metabolism;map01100 Metabolic pathways;map04024 cAMP signaling pathway;map04080 Neuroactive ligand-receptor interaction;map04721 Synaptic vesicle cycle;map04723 Retrograde endocannabinoid signaling;map0472…	HMDB0000112	--	Organic acids and derivatives	Carboxylic acids and derivatives	Amino acids, peptides, and analogues	--	--	--	No results	No results	Full match	Organic acids and derivatives	Carboxylic acids and derivatives	Amino acids, peptides, and analogues	Gamma amino acids and derivatives	3.99337e+06	4.3884e+06	4.55699e+06	5.65102e+06	1.95523e+06	5.60355e+06	4.9575e+06	7.67452e+06	9.58492e+06	7.08907e+06	3.73188e+06	5.13832e+06	5.34932e+06	8.43485e+06	8.82104e+06	5.1144e+06	5.14202e+06	5.08405e+06	4.84348e+06	6.09527e+06	4.68238e+06
Com_5140_neg	L-Thyroxine	Thyroxine; Levothyroxin; L-Thyroxine; O-(4-Hydroxy-3,5-diidophenyl)-3,5-diiodo-L-tyrosine; 3,5,3'5'-Tetraiodo-L-thyronine; T4	C15 H11 I4 N O4	776.686	6.241	775.679	cpd:C01829	map00350 Tyrosine metabolism;map01100 Metabolic pathways;map04080 Neuroactive ligand-receptor interaction;map04918 Thyroid hormone synthesis;map04919 Thyroid hormone signaling pathway;map04976 Bile secretion;map05320 Autoimmune thyroid disease	HMDB0000248	--	Organic acids and derivatives	Carboxylic acids and derivatives	Amino acids, peptides, and analogues	--	--	--	No results	Full match	No results	Organic acids and derivatives	Carboxylic acids and derivatives	Amino acids, peptides, and analogues	Phenylalanine and derivatives	1.9463e+06	2.45374e+06	2.74045e+06	2.11722e+06	1.71904e+06	1.67329e+06	1.78666e+06	1.60739e+06	1.60719e+06	1.24616e+06	1.89242e+06	1.42735e+06	1.86892e+06	2.71678e+06	2.87106e+06	1.68201e+06	3.35013e+06	1.68738e+06	2.0479e+06	1.86533e+06	2.11734e+06
Com_5157_neg	2-Ethyl-3-hydroxy-4H-pyran-4-one	--	C7 H8 O3	140.047	9.65	139.04	--	--	--	--	--	--	--	--	--	--	No results	No results	Full match	Organoheterocyclic compounds	Pyrans	Pyranones and derivatives	Pyranones and derivatives	442603	229419	428247	463383	568645	605526	316998	621911	907197	408621	571132	226910	284959	517310	2.48219e+06	627626	344576	1.32836e+06	320250	497149	426816
Com_5169_neg	SL 17:0;O/15:0	--	C32 H65 N O5 S	575.457	10.938	574.449	--	--	--	--	--	--	--	--	--	--	No results	Full match	No results					4.17913e+06	5.01372e+06	4.79594e+06	4.0242e+06	4.90883e+06	1.09677e+07	1.76195e+07	1.43548e+07	6.53278e+06	5.0914e+06	1.38535e+06	1.94097e+06	3.55302e+06	4.38426e+06	9.5515e+06	4.60762e+06	4.40216e+06	7.85606e+06	6.66981e+06	4.49019e+06	7.38725e+06
Com_5184_neg	Wedelolactone	Wedelolactone	C16 H10 O7	314.043	5.184	313.036	cpd:C10541	--	HMDB0259891	LMPK12090046	Phenylpropanoids and polyketides	Isoflavonoids	Coumestans	Polyketides [PK]	Flavonoids [PK12]	Coumestan flavonoids [PK1209]	No results	No results	Full match	Phenylpropanoids and polyketides	Isoflavonoids	Coumestans	Coumestans	483339	215798	388110	478258	366456	447935	764113	697493	704375	1.40005e+06	577882	708582	1.08337e+06	1.27506e+06	885369	1.35403e+06	797137	4.21952e+06	795893	751558	874532
Com_5209_neg	Quinic acid	Quinate; Quinic acid; Kinic acid; Chinic acid; L-Quinic acid; L-Quinate; (-)-Quinic acid	C7 H12 O6	192.063	10.427	173.045	cpd:C00296	map00400 Phenylalanine, tyrosine and tryptophan biosynthesis	HMDB0003072	--	Organic oxygen compounds	Organooxygen compounds	Alcohols and polyols	--	--	--	No results	No results	Full match	Organic oxygen compounds	Organooxygen compounds	Alcohols and polyols	Quinic acids and derivatives	417275	440507	716059	379508	380578	460279	506757	641215	531577	801735	473220	389537	611049	520618	406620	416169	475774	440790	880839	1.03925e+06	484781
Com_5214_neg	Pterostilbene	Pterostilbene	C16 H16 O3	256.109	6.146	255.102	cpd:C10287	--	HMDB0303379	LMPK13090015	Phenylpropanoids and polyketides	Stilbenes	-	Polyketides [PK]	Aromatic polyketides [PK13]	Diphenyl ethers, biphenyls, dibenzyls and stilbenes [PK1309]	No results	No results	Full match	Phenylpropanoids and polyketides	Stilbenes	Not available	Stilbenes	577064	315701	371505	530295	416996	501394	1.92001e+06	1.90765e+06	3.18702e+06	1.74848e+06	496653	2.87312e+06	1.15381e+06	1.79065e+06	1.21883e+06	1.64276e+06	1.42124e+06	1.22022e+06	966784	1.12459e+06	1.16284e+06
Com_5277_neg	2-[(carboxymethyl)(methyl)amino]-5-methoxybenzoic acid	--	C11 H13 N O5	239.079	5.702	238.071	--	--	--	--	--	--	--	--	--	--	Full match	No results	No results					1.01794e+06	2.96465e+06	2.9269e+06	2.23671e+06	943569	912321	3.12039e+06	1.85229e+06	913764	3.81905e+06	1.32865e+06	564989	431865	939261	854975	1.02198e+06	2.73768e+06	594301	1.44796e+06	1.67081e+06	1.58409e+06
Com_5341_neg	PE O-20:0_20:4	--	C45 H84 N O7 P	781.597	10.378	780.59	--	--	--	--	--	--	--	--	--	--	No results	Full match	No results					808847	1.22017e+06	811431	1.01214e+06	1.1339e+06	875932	1.06259e+06	1.03094e+06	3.29901e+06	2.67619e+06	2.11787e+06	803367	1.00015e+07	1.6135e+06	954364	989711	436887	1.86221e+06	1.13203e+06	546973	753102
Com_5513_neg	LPC O-14:1	--	C22 H46 N O6 P	497.31	8.845	496.303	--	--	--	--	--	--	--	--	--	--	No results	Invalid mass	No results					3.15158e+06	4.51756e+06	5.0651e+06	2.95492e+06	3.00535e+06	3.03858e+06	1.19834e+06	1.4146e+06	1.43985e+06	1.24259e+06	2.0493e+06	1.53e+06	2.25038e+06	3.19051e+06	1.8998e+06	1.74732e+06	2.65935e+06	2.84857e+06	2.78244e+06	2.36878e+06	2.51256e+06
Com_5514_neg	N-Glycolylneuraminic acid	--	C11 H19 N O10	325.1	1.471	324.092	--	--	HMDB0000833	--	Organic oxygen compounds	Organooxygen compounds	Carbohydrates and carbohydrate conjugates	--	--	--	Full match	No results	No results					2.21159e+06	2.12286e+06	2.64131e+06	2.2973e+06	3.07669e+06	2.51734e+06	1.14531e+07	3.04065e+06	1.43551e+06	2.31716e+06	1.2941e+06	710046	5.71252e+06	1.93594e+06	4.72254e+06	2.09978e+06	3.61271e+06	1.89712e+06	3.55452e+06	2.55124e+06	2.59941e+06
Com_5518_neg	Astilbin	Astilbin	C21 H22 O11	450.115	5.69	449.108	cpd:C17449	--	HMDB0033850	LMPK12140722	Phenylpropanoids and polyketides	Flavonoids	Flavonoid glycosides	Polyketides [PK]	Flavonoids [PK12]	Flavanones [PK1214]	No results	No results	Full match	Phenylpropanoids and polyketides	Flavonoids	Flavonoid glycosides	Flavonoid-3-O-glycosides	2.17757e+06	1.86531e+06	2.3244e+06	3.45291e+06	2.55787e+06	2.43316e+06	563210	153965	1.56973e+06	531107	3.3351e+06	1.34412e+06	697187	4.94347e+06	830272	1.46569e+06	4.77714e+06	2.68411e+06	1.77865e+06	1.91893e+06	1.80014e+06
Com_5521_neg	LPE 22:2	--	C27 H52 N O7 P	533.347	10.331	532.339	--	--	--	LMGP02050056	--	--	--	Glycerophospholipids [GP]	Glycerophosphoethanolamines [GP02]	Monoacylglycerophosphoethanolamines [GP0205]	No results	Full match	No results	Lipids and lipid-like molecules	Glycerophospholipids	Glycerophosphoethanolamines	1-acyl-sn-glycero-3-phosphoethanolamines	1.38008e+06	2.6231e+06	3.63175e+06	1.12741e+06	1.04244e+06	959360	855652	527253	997997	991734	1.83053e+06	660932	773845	650470	883600	1.09346e+06	991255	918117	1.02481e+06	853315	1.00279e+06
Com_5547_neg	Androsin	--	C15 H20 O8	328.115	5.398	327.107	--	--	--	--	--	--	--	--	--	--	No results	No results	Full match	Lipids and lipid-like molecules	Steroids and steroid derivatives	Androstane steroids	Androgens and derivatives	1.01038e+06	1.87578e+06	1.69904e+06	1.83654e+06	1.71892e+06	2.19723e+06	398834	571118	236519	187813	1.13262e+06	241825	436171	1.15095e+06	1.31489e+06	403515	1.3582e+06	527156	622103	765783	637047
[truncated: 326 more rows]

## Sheet: ESI+血清代谢组
Compound_ID	Name	Other_name(Kegg_name)	Formula	Molecular Weight	RT [min]	m/z	Kegg_ID	KEGG_pathway	HMDB_ID	Lipidmaps_ID	SuperClass(HMDB)	Class(HMDB)	SubClass(HMDB)	CATEGORY(Lipidmaps)	MAIN_CLASS(Lipidmaps)	SUB_CLASS(Lipidmaps)	mzCloud_Results	mzVault_Results	MassList_Results	Class_I	Class_II	Class_III	Class_IV	pos_NC1	pos_NC2	pos_NC3	pos_NC4	pos_NC5	pos_NC6	pos_HFD1	pos_HFD2	pos_HFD3	pos_HFD4	pos_HFD5	pos_HFD6	pos_UDCA1	pos_UDCA2	pos_UDCA3	pos_UDCA4	pos_UDCA5	pos_UDCA6	pos_QC1	pos_QC2	pos_QC3
[truncated: 803 more rows]

[truncated: 5 more sheets: 网药UDCA靶点, 网药NAFLD靶点, 定量原始数据（动物）, 定量原始数据（细胞）, Oil Red WB]
